# Supplementary material for: MIG-seq is an effective method for high-throughput genotyping in wheat (Triticum spp.)
Source: DNA Res. 2022 Apr 12;29(2):dsac011. doi: 10.1093/dnares/dsac011 (PMC9035812; doi:10.1093/dnares/dsac011)
Supplement: dsac011_Supplementary_Data [file dsac011_supplementary_data.zip]

Archive with 3 entries (3 files):
- Supplementary Figures.pdf
- Supplementary Tables.xlsx
- Supplementary data.xlsx
