# Supplementary material for: MIG-seq is an effective method for high-throughput genotyping in wheat (Triticum spp.)
Source: DNA Res. 2022 Apr 12;29(2):dsac011. doi: 10.1093/dnares/dsac011 (PMC9035812; doi:10.1093/dnares/dsac011)
Supplement: dsac011_Supplementary_Data [file dsac011_supplementary_data.zip › Supplementary Tables.xlsx]

## Sheet: Table S1
Supplementary Table S1. Information of agricultural plant species and wild wheat relatives used in this study and summary of results from MIG-seq.
Common name	Scientific name	Line or cultivar name	DNA extraction methods	Place to obtain	i5 index	i7 index	Read Count	GC (%)	Q20 (%)	Q30 (%)	Sample name	Fastq file name	Sequencer	Library name
Strawberry	Fragaria × ananassa	NYH	Dneasy Plant mini kit (Qiagen, USA)	Okayama University	CGCAACTA	TTACCGAC	3521080	46.99	92.45	84.83	fa1	fa1_A.fastq	HiSeq X	Library1
Strawberry	Fragaria × ananassa	M16	Dneasy Plant mini kit (Qiagen, USA)	Okayama University	CACAGACT	TCGTCTGA	3757566	47.29	92.71	85.42	fa2	fa2_A.fastq	HiSeq X	Library1
Quinoa	Chenopodium quinoa L.	PI614917	Method described by Mizuno et al., (2020)	USDA (https://npgsweb.ars-grin.gov)	GTCGATTG	CCGCTTAA	5126390	47.15	91.79	84.18	qi1	qi1_A.fastq	HiSeq X	Library1
Quinoa	Chenopodium quinoa L.	PI614886	Method described by Mizuno et al., (2020)	USDA (https://npgsweb.ars-grin.gov)	ATAACGCC	GACGAACT	6026302	46.62	92.01	84.58	qi2	qi2_A.fastq	HiSeq X	Library1
Cabbage	Brassica oleracea var. alboglabra	TO1000DH3(CS29002)	Plant Genomic DNA Extraction Mini Kit (FAVORGEN, Taiwan)	ABRC (https://abrc.osu.edu/)	GTACACCT	TCGGATTC	5720510	46.43	92.73	85.55	bo1	bo1_A.fastq	HiSeq X	Library1
Cabbage	Brassica oleracea L.	Watanabe-seiko No.1(25974)	Method described by Mizuno et al., (2020)	Naro Genebank (https://www.gene.affrc.go.jp/index_j.php)	CCAAGGTT	CTGTACCA	6634462	45.94	92.45	85.31	bo2	bo2_A.fastq	HiSeq X	Library1
Cabbage	Brassica oleracea L.	Ogata Copenhagen market(25994)	Method described by Mizuno et al., (2020)	Naro Genebank (https://www.gene.affrc.go.jp/index_j.php)	GAACGGTT	GAGAGTAC	6984570	45.96	93.04	86.17	bo3	bo3_A.fastq	HiSeq X	Library1
Cabbage	Brassica oleracea L.	Yoshin(37404)	Method described by Mizuno et al., (2020)	Naro Genebank (https://www.gene.affrc.go.jp/index_j.php)	CCAGTTGA	TCTACGCA	6484282	45.82	92.51	85.25	bo4	bo4_A.fastq	HiSeq X	Library1
Radish	Raphanus sativus L.	Sayadaikon(27296)	Plant Genomic DNA Extraction Mini Kit (FAVORGEN, Taiwan)	Naro Genebank (https://www.gene.affrc.go.jp/index_j.php)	GTCATCGT	GCAATTCC	5828128	47.78	93.12	85.78	rs1	rs1_A.fastq	HiSeq X	Library1
Radish	Raphanus sativus L.	Sayadaikon(76703)	Plant Genomic DNA Extraction Mini Kit (FAVORGEN, Taiwan)	Naro Genebank (https://www.gene.affrc.go.jp/index_j.php)	CAATGCGA	CTCAGAAG	5608230	47.72	93.01	86	rs2	rs2_A.fastq	HiSeq X	Library1
Radish	Raphanus sativus L.	Sayadaikon(76704)	Plant Genomic DNA Extraction Mini Kit (FAVORGEN, Taiwan)	Naro Genebank (https://www.gene.affrc.go.jp/index_j.php)	GGTTGAAC	GTCCTAAG	5053170	47.59	93.01	85.81	rs3	rs3_A.fastq	HiSeq X	Library1
Radish	Raphanus sativus L.	Shinshu-jidaikon	Plant Genomic DNA Extraction Mini Kit (FAVORGEN, Taiwan)	Shinshu-sankyo Seed Co., Japan (https://www.sankyoseed.co.jp/)	CTTCGGTT	GCGTTAGA	6238274	48.1	92.81	85.58	rs4	rs4_A.fastq	HiSeq X	Library1
Capsicum	Capsicum annuum L.	Ornamental pepper k1	Method described by Mizuno et al. (2020)	Provided from Dr. Munetaka Hosokawa and maintained by inbreeding over two years	CGAATACG	TCCTCATG	5269842	45.17	90.16	83	c1	c1_A.fastq	HiSeq X	Library1
Capsicum	Capsicum annuum L.	Ornamental pepper k2	Method described by Mizuno et al. (2020)	Provided from Dr. Munetaka Hosokawa and maintained by inbreeding over two years	GTCCTTGA	AGGATAGC	5061914	45.14	90.1	82.59	c2	c2_A.fastq	HiSeq X	Library1
Capsicum	Capsicum annuum L.	Takagamine	Method described by Mizuno et al. (2020)	Provided from a domestic farmer and maintained by inbreeding over two years	CAGTGCTT	GGAGGAAT	6867922	44.74	90.65	83.32	c3	c3_A.fastq	HiSeq X	Library1
Capsicum	Capsicum chinense Jacq.	Red habanero	Method described by Mizuno et al. (2020)	Provided from Dr. Yoshiyuki TANAKA (Kyoto University)	TCCATTGC	GACGTCAT	5436990	44.97	90.01	82.45	c4	c4_A.fastq	HiSeq X	Library1
Tomato	Solanum lycopersicum L.	MPK-1	Dneasy Plant mini kit (Qiagen, USA)	Kyoto University	GGACATCA	GAATCCGT	5580672	45.11	92.16	84.83	sl1	sl1_A.fastq	HiSeq X	Library1
Tomato	Solanum lycopersicum L.	Micro-Tom	Dneasy Plant mini kit (Qiagen, USA)	Tomato Growers Supply Company, USA	GGTGTACA	CATGAGCA	5560404	45.45	91.7	84.26	sl2	sl2_A.fastq	HiSeq X	Library1
Tomato	Solanum lycopersicum L.	Moneymaker	Nucleon PhytoPure kit (GE Healthcare, UK)	NBRP TOMATO(https://tomato.nbrp.jp/)	GATAGCCA	CTTAGGAC	6587484	45.57	91.48	83.99	sl3	sl3_A.fastq	HiSeq X	Library1
Tomato	Solanum lycopersicum L.	Renaissance	Nucleon PhytoPure kit (GE Healthcare, UK)	Sakata Seed Corporation, Japan	CCACAACA	ATCTGACC	4406094	45.05	92.36	85.09	sl4	sl4_A.fastq	HiSeq X	Library1
Rose	Rosa sp.	Samurai08	Method described by Mizuno et al., (2020)	Keisei Rose Nurseries, Inc., Japan	CTTGCTAG	AGGAACAC	7045154	46.77	91.24	83.73	rh1	rh1_A.fastq	HiSeq X	Library1
Rose	Rosa sp.	Catalina	Method described by Mizuno et al., (2020)	Keisei Rose Nurseries, Inc., Japan	AGCGAGAT	CTTACAGC	6269340	46.69	91.11	83.71	rh2	rh2_A.fastq	HiSeq X	Library1
Rose	Rosa sp.	Yves Piaget	Method described by Mizuno et al., (2020)	Commercially avalable in Japan	TATGGCAC	TACCTGCA	6481756	46.65	91.36	83.94	rh3	rh3_A.fastq	HiSeq X	Library1
Rose	Rosa sp.	Roterose	Method described by Mizuno et al., (2020)	ASAMI ROSE SELECTION (https://asami-rose-selection.com/company/)	GAATCACC	AGACGCTA	7395136	46.83	91.35	84.03	rh4	rh4_A.fastq	HiSeq X	Library1
Melon	Cucumis melo L.	Charentais	Nucleospin DNA plant II (MACHEREY-NAGEL, Germany)	Okayama University	CGTATCTC	AGTGACCT	6346034	46.07	91.74	84.26	m1	m1_A.fastq	HiSeq X	Library1
Melon	Cucumis melo L.	Honeydew	Nucleospin DNA plant II (MACHEREY-NAGEL, Germany)	Okayama University	TTACGTGC	AGCCTATC	5880820	45.91	92.15	84.9	m2	m2_A.fastq	HiSeq X	Library1
Melon	Cucumis melo L.	Harukei-3	Nucleospin DNA plant II (MACHEREY-NAGEL, Germany)	Okayama University	AGCTAAGC	TCATCTCC	5731958	45.69	92.34	85.19	m3	m3_A.fastq	HiSeq X	Library1
Melon	Cucumis melo L.	Earl's favorite	Nucleospin DNA plant II (MACHEREY-NAGEL, Germany)	Okayama University	AAGACACC	CCAGTATC	6296294	45.9	92.34	85.36	m4	m4_A.fastq	HiSeq X	Library1
Peach	Prunus persica L.	Mochizuki	innuPREP Plant DNA Kit (Analytik Jena, Germany)	Okayama University	CAATAGCC	TACGGTCT	3605672	47.05	91.99	84.51	pp2	pp2_A.fastq	HiSeq X	Library1
Peach	Prunus persica L.	Kawanakajimahakuto	innuPREP Plant DNA Kit (Analytik Jena, Germany)	Okayama University	CTCGAACA	AAGACCGT	3485774	46.49	91.98	84.21	pp3	pp3_A.fastq	HiSeq X	Library1
Peach	Prunus persica L.	Daijumitsuto	innuPREP Plant DNA Kit (Analytik Jena, Germany)	Okayama University	GGCAAGTT	CAGGTTCA	3710156	46.34	92.52	84.95	pp4	pp4_A.fastq	HiSeq X	Library1
Peach	Prunus persica L.	Akatsuki	innuPREP Plant DNA Kit (Analytik Jena, Germany)	Okayama University	AGCTACCA	TAGGAGCT	3774308	48.03	91.65	84.3	pp5	pp5_A.fastq	HiSeq X	Library1
Common wheat	Triticum aestivum L.	Chinese Spring	Dneasy Plant mini kit (Qiagen, USA)	Naro Genebank (https://www.gene.affrc.go.jp/index_j.php)	CGAATACG	TTACCGAC	3482874	53.73	95.5	90.24	hw1	hw1_1.fastq	NovaSeq 6000	Library2
Common wheat	Triticum aestivum L.	Norin 61	Dneasy Plant mini kit (Qiagen, USA)	Naro Genebank (https://www.gene.affrc.go.jp/index_j.php)	GTCCTTGA	TCGTCTGA	3838820	53.08	95.35	90.08	hw2	hw2_1.fastq	NovaSeq 6000	Library2
Common wheat	Triticum aestivum L.	KT19-1	Dneasy Plant mini kit (Qiagen, USA)	NBRPKOMUGI (https://shigen.nig.ac.jp/wheat/komugi/strains/aboutNbrp.jsp)	CAGTGCTT	TTCCAGGT	4738946	53.83	94.77	88.95	hw3	hw3_1.fastq	NovaSeq 6000	Library2
Common wheat	Triticum aestivum L.	KU161	Dneasy Plant mini kit (Qiagen, USA)	NBRPKOMUGI (https://shigen.nig.ac.jp/wheat/komugi/strains/aboutNbrp.jsp)	TCCATTGC	TACGGTCT	4225632	53.49	95.02	89.58	hw4	hw4_1.fastq	NovaSeq 6000	Library2
Tetraploid wheat	Triticum turgidum L.	TN26	Dneasy Plant mini kit (Qiagen, USA)	Nishimura et al. (2018)	TATGGCAC	TTGCGAGA	7444946	53.48	94.65	89.27	tt1	Tt1.fastq	NovaSeq 6000	Library2
Tetraploid wheat	Triticum turgidum L.	TN28	Dneasy Plant mini kit (Qiagen, USA)	Nishimura et al. (2018)	GAATCACC	GAACGAAG	9032342	54.8	93.46	87.55	tt2	Tt2.fastq	NovaSeq 6000	Library2
Tetraploid wheat	Triticum turgidum L.	TW427	Dneasy Plant mini kit (Qiagen, USA)	NBRP KOMUGI (https://shigen.nig.ac.jp/wheat/komugi/strains/aboutNbrp.jsp)	GTAAGGTG	CGAATTGC	9351896	53.83	94.66	89.34	tt3	Tt3.fastq	NovaSeq 6000	Library2
Tetraploid wheat	Triticum turgidum L.	LDN	Dneasy Plant mini kit (Qiagen, USA)	NBRP KOMUGI (https://shigen.nig.ac.jp/wheat/komugi/strains/aboutNbrp.jsp)	CGAGAGAA	GGAAGAGA	10355658	55.14	91.91	85.97	tt4	Tt4.fastq	NovaSeq 6000	Library2
Tausch's goatgrass	Aegilops tauschii L.	KU-2074	Dneasy Plant mini kit (Qiagen, USA)	NBRP KOMUGI (https://shigen.nig.ac.jp/wheat/komugi/strains/aboutNbrp.jsp)	CGTATCTC	CAAGGTAC	9023056	55.4	90.93	84.85	Ae1	Ae1.fastq	NovaSeq 6000	Library2
Tausch's goatgrass	Aegilops tauschii L.	KU-2075	Dneasy Plant mini kit (Qiagen, USA)	NBRP KOMUGI (https://shigen.nig.ac.jp/wheat/komugi/strains/aboutNbrp.jsp)	TTACGTGC	AGACCTTG	9494778	56.15	93.26	87.25	Ae2	Ae2.fastq	NovaSeq 6000	Library2
Tausch's goatgrass	Aegilops tauschii L.	KU-2076	Dneasy Plant mini kit (Qiagen, USA)	NBRP KOMUGI (https://shigen.nig.ac.jp/wheat/komugi/strains/aboutNbrp.jsp)	AGCTAAGC	GTCGTTAC	6785190	55.13	93.87	88.23	Ae3	Ae3.fastq	NovaSeq 6000	Library2
Tausch's goatgrass	Aegilops tauschii L.	KU-2078	Dneasy Plant mini kit (Qiagen, USA)	NBRP KOMUGI (https://shigen.nig.ac.jp/wheat/komugi/strains/aboutNbrp.jsp)	AAGACACC	GTAACCGA	8647116	54.74	91.51	85.81	Ae4	Ae4.fastq	NovaSeq 6000	Library2

## Sheet: Table S2
Supplementary Table S2. Information of diverse tetraploid wheat collection used in this study and summary of results from MIG-seq .
TTW id	KU No.	NGS id	Species	locality	Country	IDs for NJ phylogenic tree	i5 index	i7 index	Total read amont	Read amount at lane1	GC (%) at lane1	Q20 (%) at lane1	Q30 (%) at lane1	Read amount at lane2	GC (%) at lane2	Q20 (%) at lane2	Q30 (%) at lane2
TTW1	KU-111	tt001	T. turgidum L. ssp. dicoccum	liguliforme Koern.	-	dic1	CGAATACG	TTACCGAC	3107836	1563794	50.59	92.08	85.18	1544042	50.55	91.81	84.5
TTW2	KU-112	tt002	T. turgidum L. ssp. dicoccum	arras Hochst. (Khapli)	China	dic2	GTCCTTGA	TCGTCTGA	3847872	1925260	50.74	91.9	84.9	1922612	50.68	91.58	84.14
TTW3	KU-113	tt003	T. turgidum L. ssp. dicoccum	farrum Koern. (Emmer)	-	dic3	CAGTGCTT	TTCCAGGT	4643590	2324076	50.85	91.57	84.53	2319514	50.78	91.25	83.77
TTW4	KU-114	tt004	T. turgidum L. ssp. dicoccum	atratum Koern. (French 57)	-	dic4	TCCATTGC	TACGGTCT	3856376	1933782	51	92.29	85.35	1922594	50.94	92	84.61
TTW5	KU-115	tt005	T. turgidum L. ssp. dicoccum	atratum Koern. (Emmer)	-	dic5	GTCGATTG	AAGACCGT	3712260	1861298	50.62	91.85	84.79	1850962	50.57	91.55	84.03
TTW6	KU-116	tt006	T. turgidum L. ssp. dicoccum	farrum Koern. (White Emmer)	-	dic6	ATAACGCC	CAGGTTCA	4160316	2087126	50.62	92.19	85.24	2073190	50.57	91.9	84.52
TTW7	KU-117	tt007	T. turgidum L. ssp. dicoccum	rufum Koern. (Russian 26)	-	dic7	GCCTTAAC	TAGGAGCT	3587360	1800914	50.71	92.23	85.1	1786446	50.66	91.92	84.34
TTW8	KU-118	tt008	T. turgidum L. ssp. dicoccum	atratum Koern. (French 64)	-	dic8	GGTATAGG	TACTCCAG	3121620	1563432	50.21	91.89	84.99	1558188	50.17	91.62	84.31
TTW9	KU-119	tt009	T. turgidum L. ssp. dicoccum	albiramosum Koern.	-	dic9	TCTAGGAG	AGTGACCT	7211322	3615862	50.17	90.74	84.06	3595460	50.12	90.53	83.46
TTW10	KU-120	tt010	T. turgidum L. ssp. dicoccum	fuchsii Koern. (WR 7)	-	dic10	TGCGTAAC	AGCCTATC	6351820	3183586	50.11	90.67	83.83	3168234	50.08	90.43	83.17
TTW11	KU-122	tt011	T. turgidum L. ssp. dicoccum	atratum Koern.	-	dic11	CTTGCTAG	TCATCTCC	7653942	3840276	50.37	90.77	83.88	3813666	50.32	90.51	83.21
TTW12	KU-123	tt012	T. turgidum L. ssp. dicoccum	farrum Koern.	-	dic12	AGCGAGAT	CCAGTATC	7440956	3737450	50.65	91.64	84.96	3703506	50.59	91.37	84.27
TTW13	KU-124	tt013	T. turgidum L. ssp. dicoccum	rufum Koern. (Vernal)	-	dic13	TATGGCAC	TTGCGAGA	6670780	3351658	50.16	90.73	83.96	3319122	50.12	90.5	83.3
TTW14	KU-189	tt014	T. turgidum L. ssp. dicoccum	pycnurum Koern.	-	dic14	GAATCACC	GAACGAAG	8228606	4124408	50.34	90.9	84.18	4104198	50.29	90.67	83.53
TTW15	KU-462	tt015	T. turgidum L. ssp. dicoccum	rufum Koern.	-	dic15	GTAAGGTG	CGAATTGC	6060136	3044570	50.6	91.51	84.79	3015566	50.57	91.3	84.18
TTW16	KU-491	tt016	T. turgidum L. ssp. dicoccum	-	India	dic16	CGAGAGAA	GGAAGAGA	7602396	3809298	49.84	90.33	83.61	3793098	49.8	90.1	82.98
TTW17	KU-492	tt017	T. turgidum L. ssp. dicoccum	-	India	dic17	CGCAACTA	TCGGATTC	7345592	3677404	50.5	91.11	84.31	3668188	50.45	90.85	83.62
TTW18	KU-493	tt018	T. turgidum L. ssp. dicoccum	-	India	dic18	CACAGACT	CTGTACCA	7599780	3817338	50.17	90.83	84.01	3782442	50.11	90.58	83.34
TTW19	KU-494	tt019	T. turgidum L. ssp. dicoccum	-	India	dic19	TGGAAGCA	GAGAGTAC	9338608	4686468	50.63	91.51	84.96	4652140	50.57	91.28	84.32
TTW20	KU-495	tt020	T. turgidum L. ssp. dicoccum	-	India	dic20	CAATAGCC	TCTACGCA	8115108	4082398	50.35	90.99	84.11	4032710	50.31	90.73	83.43
TTW21	KU-496	tt021	T. turgidum L. ssp. dicoccum	-	India	dic21	CTCGAACA	GCAATTCC	7339704	3681128	50.41	90.97	84.1	3658576	50.36	90.72	83.43
TTW22	KU-1023	tt022	T. turgidum L. ssp. dicoccum	-	Spain	dic22	GGCAAGTT	CTCAGAAG	8094558	4048588	50.1	90.45	83.58	4045970	50.05	90.2	82.91
TTW23	KU-1056	tt023	T. turgidum L. ssp. dicoccum	-	Spain	dic23	AGCTACCA	GTCCTAAG	6797504	3404478	50.4	91.32	84.57	3393026	50.36	91.07	83.89
TTW24	KU-1058	tt024	T. turgidum L. ssp. dicoccum	-	Spain	dic24	CAGCATAC	GCGTTAGA	7462350	3743072	50	90.31	83.41	3719278	49.97	90.06	82.75
TTW25	KU-1061	tt025	T. turgidum L. ssp. dicoccum	-	Spain	dic25	CGTATCTC	CAAGGTAC	7395974	3706996	50.38	91.16	84.26	3688978	50.32	90.9	83.56
TTW26	KU-1063a	tt026	T. turgidum L. ssp. dicoccum	-	Spain	dic26	TTACGTGC	AGACCTTG	7040458	3527316	50.16	90.82	84.1	3513142	50.11	90.58	83.45
TTW27	KU-1065	tt027	T. turgidum L. ssp. dicoccum	-	Spain	dic27	AGCTAAGC	GTCGTTAC	7716728	3868438	50.35	91.06	84.37	3848290	50.31	90.81	83.69
TTW28	KU-1071	tt028	T. turgidum L. ssp. dicoccum	-	Spain	dic28	AAGACACC	GTAACCGA	7355558	3692214	50.42	91.24	84.47	3663344	50.37	90.96	83.77
TTW29	KU-1102	tt029	T. turgidum L. ssp. dicoccum	-	Spain	dic29	CAACTCCA	GAATCCGT	7743776	3882760	50.19	90.72	83.84	3861016	50.14	90.43	83.12
TTW30	KU-1105	tt030	T. turgidum L. ssp. dicoccum	-	Spain	dic30	GATCTTGC	CATGAGCA	6587568	3303128	50.18	90.74	83.81	3284440	50.14	90.48	83.13
TTW31	KU-1108	tt031	T. turgidum L. ssp. dicoccum	-	Spain	dic31	CTTCACTG	CTTAGGAC	7507730	3759832	50.01	90.51	83.6	3747898	49.96	90.26	82.93
TTW32	KU-1109	tt032	T. turgidum L. ssp. dicoccum	-	Spain	dic32	CTCGACTT	ATCTGACC	8023610	4019370	49.83	90.34	83.35	4004240	49.8	90.09	82.7
TTW33	KU-1113	tt033	T. turgidum L. ssp. dicoccum	-	Spain	dic33	GTACACCT	TCCTCATG	7115904	3563746	50.06	90.9	84.07	3552158	50.03	90.62	83.35
TTW34	KU-1123	tt034	T. turgidum L. ssp. dicoccum	-	Spain	dic34	CCAAGGTT	AGGATAGC	7502592	3774124	50.12	90.59	83.66	3728468	50.07	90.35	83.01
TTW35	KU-1533	tt035	T. turgidum L. ssp. dicoccum	rufum Koern.	USSR	dic35	GAACGGTT	GGAGGAAT	8708748	4358884	50.71	91.85	85.33	4349864	50.65	91.61	84.67
TTW36	KU-1538	tt036	T. turgidum L. ssp. dicoccum	farrum Koern.	USSR	dic36	CCAGTTGA	GACGTCAT	8552966	4292096	50.35	91.1	84.25	4260870	50.29	90.84	83.58
TTW37	KU-1564	tt037	T. turgidum L. ssp. dicoccum	rufum Koern.	USSR	dic37	GTCATCGT	CCGCTTAA	7803446	3901420	50.23	90.85	83.95	3902026	50.2	90.62	83.29
TTW38	KU-1582	tt038	T. turgidum L. ssp. dicoccum	rufum Koern.	USSR	dic38	CAATGCGA	GACGAACT	8065918	4045658	50.23	91	84.24	4020260	50.18	90.77	83.63
TTW39	KU-3371	tt039	T. turgidum L. ssp. dicoccum	rufum Koern.	Iran	dic39	GGTTGAAC	TCCACGTT	6559074	3288832	50.28	91.58	84.91	3270242	50.23	91.34	84.27
TTW40	KU-3722	tt040	T. turgidum L. ssp. dicoccum	atratum Koern.	Turkey	dic40	CTTCGGTT	AACCAGAG	8435234	4225874	50.14	91.3	84.58	4209360	50.09	91.03	83.89
TTW41	KU-3723	tt041	T. turgidum L. ssp. dicoccum	rufum Koern.	Turkey	dic41	CGGCATTA	GTCAGTCA	6816896	3414088	50.03	90.82	84.01	3402808	49.99	90.57	83.33
TTW42	KU-4541	tt042	T. turgidum L. ssp. dicoccum	farrum koern.	Iran	dic42	CACGCAAT	CCTTCCAT	5341184	2676710	50.57	91.94	85.03	2664474	50.52	91.66	84.32
TTW43	KU-10490	tt043	T. turgidum L. ssp. dicoccum	farrum Perc.	Iran	dic43	GGAATGTC	AGGAACAC	8483320	4260354	50.19	90.75	83.95	4222966	50.13	90.51	83.31
TTW44	KU-10492	tt044	T. turgidum L. ssp. dicoccum	rufum Perc.	Iran	dic44	TGGTGAAG	CTTACAGC	8664528	4353566	50.29	91	84.22	4310962	50.23	90.76	83.58
TTW45	KU-10494	tt045	T. turgidum L. ssp. dicoccum	rufum Perc.	Iran	dic45	GGACATCA	TACCTGCA	7683874	3845152	50.12	91.11	84.32	3838722	50.08	90.86	83.66
TTW46	KU-10497	tt046	T. turgidum L. ssp. dicoccum	atratum Perc.	Iran	dic46	GGTGTACA	AGACGCTA	9137048	4579122	50.17	91.08	84.33	4557926	50.12	90.83	83.67
TTW47	KU-10500	tt047	T. turgidum L. ssp. dicoccum	atratum Perc.	Iran	dic47	GATAGCCA	CAACACAG	8263768	4152456	49.92	90.66	83.77	4111312	49.9	90.42	83.11
TTW48	KU-10501	tt048	T. turgidum L. ssp. dicoccum	atratum Perc.	Iran	dic48	CCACAACA	GTACCACA	5650144	2829968	50.17	91.79	84.96	2820176	50.13	91.52	84.26
TTW49	KU-10503	tt049	T. turgidum L. ssp. dicoccum	atratum Perc.	Iran	dic49	CGGCATTA	TTACCGAC	4596504	2299648	50.22	91.35	84.37	2296856	50.17	91.08	83.67
TTW50	KU-156	tt050	T. turgidum L. ssp. paleocolchicum	-	-	pal1	CACGCAAT	TCGTCTGA	3909192	1962722	50.49	91.75	84.67	1946470	50.43	91.42	83.91
TTW51	KU-190-1	tt051	T. turgidum L. ssp. paleocolchicum	schwamlicum	-	pal2	GGAATGTC	TTCCAGGT	4833586	2421216	50.58	91.8	85.03	2412370	50.53	91.53	84.33
TTW52	KU-190-2	tt052	T. turgidum L. ssp. paleocolchicum	schwamlicum	USSR	pal3	TGGTGAAG	TACGGTCT	4892240	2452360	50.44	91.55	84.75	2439880	50.39	91.28	84.06
TTW53	KU-191	tt053	T. turgidum L. ssp. paleocolchicum	-	-	pal4	GGACATCA	AAGACCGT	4390222	2207004	50.51	91.85	84.84	2183218	50.45	91.57	84.13
TTW54	KU-125	tt054	T. turgidum L. ssp. durum	reichenbachii Koern.	-	dur1	GGTGTACA	CAGGTTCA	4664568	2336048	50.38	91.78	85.02	2328520	50.33	91.51	84.32
TTW55	KU-126	tt055	T. turgidum L. ssp. durum	coerulescens Koern.	-	dur2	GATAGCCA	TAGGAGCT	4149874	2082526	50.48	92.05	85.1	2067348	50.41	91.77	84.38
TTW57	KU-128-1	tt056	T. turgidum L. ssp. durum	melanopus Koern.	Chi-	dur3	CCACAACA	TACTCCAG	2992854	1505214	50.11	91.82	84.78	1487640	50.07	91.51	84.03
TTW59	KU-129-1	tt057	T. turgidum L. ssp. durum	africanum Koern.	-	dur4	CGAATACG	AGTGACCT	5134518	2565260	50.18	91.37	84.72	2569258	50.14	91.13	84.06
TTW61	KU-130	tt058	T. turgidum L. ssp. durum	hordeiforme Koern. (Bansi)	-	dur5	GTCCTTGA	AGCCTATC	4978334	2480182	50.05	91.08	84.26	2498152	49.99	90.81	83.57
TTW63	KU-132	tt059	T. turgidum L. ssp. durum	affine Koern. (Jappa)	-	dur6	CAGTGCTT	TCATCTCC	6262630	3131130	50.36	91.42	84.57	3131500	50.32	91.15	83.87
TTW67	KU-136	tt060	T. turgidum L. ssp. durum	obscurum Koern. (Stewart)	-	dur7	TCCATTGC	CCAGTATC	5888660	2942892	50.19	91.01	84.22	2945768	50.15	90.76	83.55
TTW68	KU-301	tt061	T. turgidum L. ssp. durum	murciense Koern. (Garleton)	-	dur8	GTCGATTG	TTGCGAGA	5029820	2513700	50.33	91.65	84.81	2516120	50.28	91.39	84.13
TTW69	KU-328	tt062	T. turgidum L. ssp. durum	melanopus Koern. (Golden Ball)	-	dur9	ATAACGCC	GAACGAAG	6399874	3201504	50.18	91.4	84.62	3198370	50.13	91.14	83.95
TTW70	KU-329	tt063	T. turgidum L. ssp. durum	obscurum Koern. (Stewart)	-	dur10	GCCTTAAC	CGAATTGC	3759886	1878240	50.01	91.08	84.08	1881646	49.98	90.83	83.41
TTW71	KU-367	tt064	T. turgidum L. ssp. durum	#NAME?	UK	dur11	GGTATAGG	GGAAGAGA	5673336	2832268	49.83	91.02	84.31	2841068	49.79	90.78	83.67
TTW72	KU-409	tt065	T. turgidum L. ssp. durum	melanopus Koern.	Pakistan	dur12	TCTAGGAG	TCGGATTC	6864466	3443128	50.07	90.99	84.43	3421338	50.03	90.77	83.82
TTW73	KU-459	tt066	T. turgidum L. ssp. durum	murciense Koern.	-	dur13	TGCGTAAC	CTGTACCA	6856212	3437656	49.99	90.4	83.48	3418556	49.94	90.14	82.81
TTW81	KU-1301	tt067	T. turgidum L. ssp. durum	-	Greece	dur14	CTTGCTAG	GAGAGTAC	8079814	4055028	50.04	90.48	83.65	4024786	49.99	90.23	82.99
TTW94	KU-1358	tt068	T. turgidum L. ssp. durum	-	Greece	dur15	AGCGAGAT	TCTACGCA	7727872	3877432	49.96	90.54	83.71	3850440	49.91	90.32	83.09
TTW102	KU-1369	tt069	T. turgidum L. ssp. durum	-	Greece	dur16	TATGGCAC	GCAATTCC	6956178	3491882	49.98	90.56	83.8	3464296	49.93	90.32	83.17
TTW105	KU-1384	tt070	T. turgidum L. ssp. durum	-	Greece	dur17	GAATCACC	CTCAGAAG	7254356	3634730	49.92	90.4	83.63	3619626	49.87	90.17	82.98
TTW106	KU-1522	tt071	T. turgidum L. ssp. durum	leucurum Koern.	USSR	dur18	GTAAGGTG	GTCCTAAG	6566090	3281538	49.91	90.7	83.91	3284552	49.87	90.45	83.25
TTW107	KU-1526	tt072	T. turgidum L. ssp. durum	leucurum Koern.	USSR	dur19	CGAGAGAA	GCGTTAGA	6273960	3142668	49.78	90.41	83.65	3131292	49.74	90.17	83.01
TTW108	KU-1604	tt073	T. turgidum L. ssp. durum	fastuosum Koern.	USSR	dur20	CGCAACTA	CAAGGTAC	7118764	3570950	49.99	90.78	83.92	3547814	49.97	90.54	83.27
TTW109	KU-1765	tt074	T. turgidum L. ssp. durum	melanopus Koern.	USSR	dur21	CACAGACT	AGACCTTG	7580414	3798076	49.93	90.48	83.73	3782338	49.89	90.25	83.09
TTW114	KU-1773	tt075	T. turgidum L. ssp. durum	coerulescens Koern.	USSR	dur22	TGGAAGCA	GTCGTTAC	8438636	4219844	50.19	90.95	84.31	4218792	50.15	90.71	83.65
TTW116	KU-3178	tt076	T. turgidum L. ssp. durum	hordeiforme Koern.	Iran	dur23	CAATAGCC	GTAACCGA	8257348	4143262	49.89	90.21	83.2	4114086	49.86	89.96	82.53
TTW120	KU-3369	tt077	T. turgidum L. ssp. durum	italicum Koern.	Iran	dur24	CTCGAACA	GAATCCGT	7262132	3638212	50.31	90.66	83.72	3623920	50.27	90.39	83.03
TTW121	KU-3653	tt078	T. turgidum L. ssp. durum	libycum Koern.	Egypt	dur25	GGCAAGTT	CATGAGCA	6172314	3094898	50.13	90.85	83.96	3077416	50.09	90.6	83.31
TTW122	KU-3654	tt079	T. turgidum L. ssp. durum	reichenbachii Koern.	Egypt	dur26	AGCTACCA	CTTAGGAC	7745220	3881508	50.59	90.99	84.29	3863712	50.55	90.76	83.64
TTW125	KU-3658	tt080	T. turgidum L. ssp. durum	reichenbachii Koern.	Egypt	dur27	CAGCATAC	ATCTGACC	8383658	4196322	49.81	90.22	83.42	4187336	49.78	89.99	82.78
TTW128	KU-3661	tt081	T. turgidum L. ssp. durum	murciense Koern.	Jordan	dur28	CGTATCTC	TCCTCATG	7008300	3506570	49.86	90.44	83.49	3501730	49.83	90.17	82.79
TTW132	KU-3665	tt082	T. turgidum L. ssp. durum	leucurum Koern. (Dorziyen Karak)	Jordan	dur29	TTACGTGC	AGGATAGC	7137740	3581492	49.92	90.24	83.39	3556248	49.89	90.02	82.76
TTW139	KU-3672	tt083	T. turgidum L. ssp. durum	obscurum Koern.	Jordan	dur30	AGCTAAGC	GGAGGAAT	8527878	4267762	50.14	90.39	83.6	4260116	50.09	90.15	82.95
TTW142	KU-3675	tt084	T. turgidum L. ssp. durum	reichenbachii Koern.	Lebanon	dur31	AAGACACC	GACGTCAT	9589500	4803844	50.01	90.7	83.96	4785656	49.97	90.45	83.3
TTW144	KU-3677	tt085	T. turgidum L. ssp. durum	reichenbachii Koern.	Lebanon	dur32	CAACTCCA	CCGCTTAA	9014930	4513012	49.82	90.15	83.29	4501918	49.79	89.9	82.61
TTW145	KU-3678	tt086	T. turgidum L. ssp. durum	murciense Koern.	Syria	dur33	GATCTTGC	GACGAACT	8297364	4158046	50.43	90.96	84.11	4139318	50.39	90.71	83.43
TTW146	KU-3679	tt087	T. turgidum L. ssp. durum	reichenbachii Koern.	Syria	dur34	CTTCACTG	TCCACGTT	7968176	3990680	50.15	90.99	84.12	3977496	50.12	90.72	83.42
TTW147	KU-3680	tt088	T. turgidum L. ssp. durum	murciense Koern.	Syria	dur35	CTCGACTT	AACCAGAG	8789652	4405760	50.37	90.62	83.71	4383892	50.31	90.37	83.06
TTW148	KU-3681	tt089	T. turgidum L. ssp. durum	reichenbachii Koern.	Syria	dur36	GTACACCT	GTCAGTCA	6398656	3198864	49.91	90.41	83.57	3199792	49.87	90.16	82.9
TTW149	KU-3682	tt090	T. turgidum L. ssp. durum	aegyptiacum Koern.	Syria	dur37	CCAAGGTT	CCTTCCAT	6664158	3347396	50.33	91.09	84.27	3316762	50.29	90.83	83.59
TTW150	KU-3683	tt091	T. turgidum L. ssp. durum	murciense Koern.	Syria	dur38	GAACGGTT	AGGAACAC	6906722	3462722	49.83	90.43	83.73	3444000	49.79	90.22	83.13
TTW151	KU-3684	tt092	T. turgidum L. ssp. durum	murciense Koern.	Syria	dur39	CCAGTTGA	CTTACAGC	8088080	4060040	50.05	90.5	83.58	4028040	50	90.26	82.93
TTW152	KU-3685	tt093	T. turgidum L. ssp. durum	murciense Koern.	Syria	dur40	GTCATCGT	TACCTGCA	8466044	4240972	50.06	90.5	83.52	4225072	50.01	90.26	82.86
TTW153	KU-3686	tt094	T. turgidum L. ssp. durum	murciense Koern.	Syria	dur41	CAATGCGA	AGACGCTA	9666774	4851436	50.07	90.69	83.85	4815338	50.04	90.45	83.21
TTW154	KU-3687	tt095	T. turgidum L. ssp. durum	affine Koern.	Syria	dur42	GGTTGAAC	CAACACAG	6738540	3392728	50.36	91.25	84.41	3345812	50.31	91.01	83.77
TTW155	KU-3688	tt096	T. turgidum L. ssp. durum	valenciae Koern.	Turkey	dur43	CTTCGGTT	GTACCACA	8849598	4436000	49.95	90.72	83.86	4413598	49.92	90.47	83.2
TTW164	KU-3698	tt101	T. turgidum L. ssp. durum	murciense Koern.	Turkey	dur44	GTACACCT	TTACCGAC	3857928	1936548	49.9	91.24	84.42	1921380	49.88	90.99	83.74
TTW374	KU-10479	tt102	T. turgidum L. ssp. durum	-	Iran	dur45	CCAAGGTT	TCGTCTGA	4183690	2098448	50.07	91.32	84.4	2085242	50.03	91.06	83.71
TTW178	KU-3712	tt103	T. turgidum L. ssp. durum	-	Turkey	dur46	GAACGGTT	TTCCAGGT	4278118	2138014	50.49	91.99	85.22	2140104	50.44	91.7	84.49
TTW187	KU-3728	tt104	T. turgidum L. ssp. durum	murciense Koern.	Turkey	dur47	CCAGTTGA	TACGGTCT	4733782	2372006	50.3	91.36	84.46	2361776	50.23	91.1	83.77
TTW190	KU-3731	tt105	T. turgidum L. ssp. durum	alexandrinum Koern.	Turkey	dur48	GTCATCGT	AAGACCGT	4853230	2429436	50.3	91.05	83.94	2423794	50.26	90.76	83.22
TTW194	KU-3735	tt106	T. turgidum L. ssp. durum	murciense Koern.	Greece	dur49	CAATGCGA	CAGGTTCA	4877516	2444520	50.43	91.38	84.52	2432996	50.38	91.13	83.86
TTW196	KU-3738	tt107	T. turgidum L. ssp. durum	affine Koern.	Italy	-	GGTTGAAC	TAGGAGCT	1176140	591302	50.34	91.85	84.52	584838	50.29	91.55	83.78
TTW198	KU-3740	tt108	T. turgidum L. ssp. durum	obscurum Koern.	Italy	dur51	CTTCGGTT	TACTCCAG	4422194	2213122	50.28	91.3	84.4	2209072	50.22	91.01	83.67
TTW199	KU-4213D	tt109	T. turgidum L. ssp. durum	leucomelan Koern.	Iran	dur52	CGGCATTA	AGTGACCT	5993414	3000876	49.88	90.84	83.95	2992538	49.86	90.61	83.3
TTW220	KU-4460	tt110	T. turgidum L. ssp. durum	affine Koern.	Iran	dur53	CACGCAAT	AGCCTATC	5199766	2603478	50.12	91.47	84.6	2596288	50.07	91.2	83.9
TTW232	KU-4606	tt111	T. turgidum L. ssp. durum	affine Koern.	Iran	dur54	GGAATGTC	TCATCTCC	7821304	3911824	49.4	89.69	82.9	3909480	49.37	89.46	82.26
TTW237	KU-7342	tt112	T. turgidum L. ssp. durum	hordeiforme Koern.	Afghanistan	dur55	TGGTGAAG	CCAGTATC	7535764	3772836	49.98	90.76	83.99	3762928	49.95	90.53	83.36
TTW238	KU-10003	tt113	T. turgidum L. ssp. durum	affine Koern.	Iraq	dur56	GGACATCA	TTGCGAGA	7134258	3565308	49.87	90.34	83.47	3568950	49.84	90.09	82.82
TTW241	KU-10010	tt114	T. turgidum L. ssp. durum	niloticum Koern.	Iraq	dur57	GGTGTACA	GAACGAAG	8267100	4134350	50.17	90.49	83.68	4132750	50.12	90.27	83.06
TTW245	KU-10027	tt115	T. turgidum L. ssp. durum	melanopus Koern.	Iraq	dur58	GATAGCCA	CGAATTGC	6392274	3203390	50.11	90.36	83.43	3188884	50.06	90.12	82.78
TTW250	KU-10036	tt116	T. turgidum L. ssp. durum	africanum Koern.	Iraq	dur59	CCACAACA	GGAAGAGA	5509064	2759816	50.32	91.54	84.75	2749248	50.28	91.27	84.06
TTW253	KU-10042	tt117	T. turgidum L. ssp. durum	affine Koern.	Iraq	dur60	CGAATACG	TCGGATTC	4100208	2054432	49.99	91.03	84.44	2045776	49.96	90.8	83.8
TTW265	KU-10061	tt118	T. turgidum L. ssp. durum	affine Koern.	Iraq	dur61	GTCCTTGA	CTGTACCA	5749012	2874160	50.03	91.51	84.78	2874852	50.01	91.26	84.12
TTW269	KU-10074	tt119	T. turgidum L. ssp. durum	affine Koern.	Iraq	dur62	CAGTGCTT	GAGAGTAC	6915318	3454024	50.21	91.42	84.64	3461294	50.17	91.17	83.99
TTW273	KU-10082	tt120	T. turgidum L. ssp. durum	affine Koern.	Iraq	dur63	TCCATTGC	TCTACGCA	5779972	2889182	50.16	90.9	84	2890790	50.12	90.66	83.33
TTW281	KU-10093	tt121	T. turgidum L. ssp. durum	leucomelan Koern.	Iraq	dur64	GTCGATTG	GCAATTCC	5629142	2810638	50.15	91.18	84.28	2818504	50.12	90.94	83.62
TTW285	KU-10108	tt122	T. turgidum L. ssp. durum	reichenbachii Koern.	Iraq	dur65	ATAACGCC	CTCAGAAG	6431560	3215802	50.5	91.52	84.79	3215758	50.45	91.27	84.13
TTW290	KU-10119	tt123	T. turgidum L. ssp. durum	africanum Koern.	Iraq	dur66	GCCTTAAC	GTCCTAAG	4825838	2414326	50.34	91.28	84.32	2411512	50.3	91.03	83.65
TTW296	KU-10131	tt124	T. turgidum L. ssp. durum	leucomelan Koern.	Iraq	dur67	GGTATAGG	GCGTTAGA	4966792	2481566	50	90.94	84.15	2485226	49.96	90.71	83.52
TTW301	KU-10143	tt125	T. turgidum L. ssp. durum	-	Iraq	dur68	TCTAGGAG	CAAGGTAC	6690340	3355796	49.69	90.55	83.88	3334544	49.65	90.33	83.28
TTW305	KU-10156	tt126	T. turgidum L. ssp. durum	leucurum Koern.	Iraq	dur69	TGCGTAAC	AGACCTTG	7246396	3625276	49.76	90.34	83.61	3621120	49.73	90.12	82.98
TTW312	KU-10167	tt127	T. turgidum L. ssp. durum	affine Koern.	Iraq	dur70	CTTGCTAG	GTCGTTAC	7964886	3986354	49.76	90.14	83.31	3978532	49.73	89.91	82.68
TTW321	KU-10189	tt128	T. turgidum L. ssp. durum	provinciale Koern.	Iraq	dur71	AGCGAGAT	GTAACCGA	7138366	3566732	49.4	89.72	82.89	3571634	49.38	89.5	82.27
TTW323	KU-10191	tt129	T. turgidum L. ssp. durum	obscurum Koern.	Turkey	dur72	TATGGCAC	GAATCCGT	7694490	3857430	50.23	90.6	83.84	3837060	50.17	90.35	83.17
TTW326	KU-10194	tt130	T. turgidum L. ssp. durum	hordeiforme Koern.	Turkey	dur73	GAATCACC	CATGAGCA	6642720	3340154	50.3	91.12	84.3	3302566	50.26	90.86	83.62
TTW335	KU-10221	tt131	T. turgidum L. ssp. durum	leucomelan Koern.	Turkey	dur74	GTAAGGTG	CTTAGGAC	7803524	3911352	49.94	90.58	83.73	3892172	49.91	90.34	83.09
TTW345	KU-10235	tt132	T. turgidum L. ssp. durum	leucurum Koern.	Turkey	dur75	CGAGAGAA	ATCTGACC	7435096	3725762	49.8	90.63	83.96	3709334	49.75	90.4	83.35
TTW353	KU-10265	tt133	T. turgidum L. ssp. durum	murciense Koern.	Turkey	dur76	CGCAACTA	TCCTCATG	7107070	3561138	49.85	90.55	83.65	3545932	49.83	90.29	82.97
TTW363	KU-10298	tt134	T. turgidum L. ssp. durum	leucomelan Koern.	Turkey	dur77	CACAGACT	AGGATAGC	7463666	3738972	49.86	90.52	83.67	3724694	49.81	90.28	83.01
TTW367	KU-10459	tt135	T. turgidum L. ssp. durum	affine Koern.	Iran	dur78	TGGAAGCA	GGAGGAAT	9629056	4819014	50.27	91.41	84.83	4810042	50.23	91.18	84.2
TTW370	KU-10471	tt136	T. turgidum L. ssp. durum	affine Koern.	Iran	dur79	CAATAGCC	GACGTCAT	9072186	4553300	50.4	91.38	84.6	4518886	50.36	91.12	83.92
TTW384	KU-11019	tt137	T. turgidum L. ssp. durum	reichenbachii Koern.	Turkey	dur80	CTCGAACA	CCGCTTAA	8209738	4113248	50.2	91.02	84.22	4096490	50.16	90.77	83.56
TTW386	KU-11021	tt138	T. turgidum L. ssp. durum	reichenbachii Koern.	Turkey	dur81	GGCAAGTT	GACGAACT	8296174	4151400	50.08	90.91	84.08	4144774	50.03	90.67	83.44
TTW390	KU-11034	tt139	T. turgidum L. ssp. durum	affine Koern.	Turkey	dur82	AGCTACCA	TCCACGTT	7672602	3847868	50.18	90.91	84.09	3824734	50.13	90.65	83.41
TTW391	KU-11053	tt140	T. turgidum L. ssp. durum	obscurum Koern.	Turkey	dur83	CAGCATAC	AACCAGAG	8377796	4203106	49.93	90.57	83.68	4174690	49.88	90.32	83.03
TTW397	KU-11086	tt141	T. turgidum L. ssp. durum	affine Koern.	Turkey	dur84	CGTATCTC	GTCAGTCA	6378488	3184696	49.76	90.43	83.55	3193792	49.72	90.17	82.87
TTW408	KU-11161	tt142	T. turgidum L. ssp. durum	reichenbachii Koern.	Turkey	dur85	TTACGTGC	CCTTCCAT	7163478	3591932	49.75	90.49	83.65	3571546	49.72	90.24	82.99
TTW410	KU-11342	tt143	T. turgidum L. ssp. durum	melanopus Koern.	Afghanistan	dur86	AGCTAAGC	AGGAACAC	7625610	3829548	50.04	90.78	83.99	3796062	50.01	90.55	83.36
TTW415	KU-11711	tt144	T. turgidum L. ssp. durum	-	Greece	dur87	AAGACACC	CTTACAGC	8043196	4037290	49.9	90.44	83.64	4005906	49.86	90.19	82.97
TTW416	KU-11712	tt145	T. turgidum L. ssp. durum	-	Greece	dur88	CAACTCCA	TACCTGCA	9047030	4532444	50.11	90.57	83.71	4514586	50.07	90.32	83.04
TTW417	KU-11713	tt146	T. turgidum L. ssp. durum	-	Greece	dur89	GATCTTGC	AGACGCTA	9964748	4985802	50.31	90.55	83.83	4978946	50.26	90.33	83.2
TTW418	KU-11715	tt147	T. turgidum L. ssp. durum	-	Greece	dur90	CTTCACTG	CAACACAG	8821338	4423932	50.34	90.54	83.66	4397406	50.3	90.3	83.01
TTW419	KU-11716	tt148	T. turgidum L. ssp. durum	-	Greece	dur91	CTCGACTT	GTACCACA	8585552	4303594	50	90.39	83.38	4281958	49.96	90.12	82.69
TTW420	KU-11720	tt149	T. turgidum L. ssp. durum	-	Greece	dur92	CGTATCTC	TTACCGAC	3914298	1958462	49.9	90.9	83.92	1955836	49.88	90.61	83.18
TTW421	KU-11721	tt150	T. turgidum L. ssp. durum	-	Greece	dur93	TTACGTGC	TCGTCTGA	4295848	2148206	50.14	91.39	84.54	2147642	50.1	91.1	83.81
TTW422	KU-11722	tt151	T. turgidum L. ssp. durum	-	Greece	dur94	AGCTAAGC	TTCCAGGT	4697024	2353662	50.24	91.31	84.42	2343362	50.19	91.03	83.71
TTW423	KU-11724	tt152	T. turgidum L. ssp. durum	-	Greece	dur95	AAGACACC	TACGGTCT	4349684	2179550	50.44	91.77	85.11	2170134	50.37	91.47	84.39
TTW424	KU-11725	tt153	T. turgidum L. ssp. durum	-	Greece	dur96	CAACTCCA	AAGACCGT	5017978	2517112	50.62	91.53	84.6	2500866	50.56	91.21	83.84
TTW425	KU-11728	tt154	T. turgidum L. ssp. durum	-	Greece	dur97	GATCTTGC	CAGGTTCA	4670004	2339980	50.38	91.44	84.52	2330024	50.33	91.17	83.82
TTW427	KU-11731	tt155	T. turgidum L. ssp. durum	-	Greece	dur98	CTTCACTG	TAGGAGCT	4654606	2330942	50.56	91.49	84.5	2323664	50.5	91.21	83.78
TTW433	KU-11743	tt156	T. turgidum L. ssp. durum	-	Greece	dur99	CTCGACTT	TACTCCAG	4656366	2329898	50.12	90.75	83.72	2326468	50.08	90.48	83.02
TTW435	KU-11746	tt157	T. turgidum L. ssp. durum	-	Greece	dur100	GTACACCT	AGTGACCT	5863544	2935800	49.61	90.05	83.26	2927744	49.58	89.85	82.65
TTW439	KU-11754	tt158	T. turgidum L. ssp. durum	-	Greece	dur101	CCAAGGTT	AGCCTATC	6637198	3326750	49.93	90.69	83.95	3310448	49.89	90.48	83.34
TTW443	KU-11761	tt159	T. turgidum L. ssp. durum	-	Greece	dur102	GAACGGTT	TCATCTCC	7028396	3514288	49.8	90.57	83.89	3514108	49.75	90.33	83.24
TTW453	KU-11780	tt160	T. turgidum L. ssp. durum	-	Greece	dur103	CCAGTTGA	CCAGTATC	7002998	3505632	50.09	90.68	83.83	3497366	50.04	90.43	83.18
TTW458	KU-11789	tt161	T. turgidum L. ssp. durum	-	Greece	dur104	GTCATCGT	TTGCGAGA	7239934	3627182	50.23	90.66	83.72	3612752	50.18	90.41	83.04
TTW460	KU-11796	tt162	T. turgidum L. ssp. durum	-	Greece	dur105	CAATGCGA	GAACGAAG	7582170	3803132	50.3	90.98	84.15	3779038	50.25	90.73	83.5
TTW470	KU-11819	tt163	T. turgidum L. ssp. durum	-	Greece	dur106	GGTTGAAC	CGAATTGC	5509018	2764826	50.27	91.2	84.33	2744192	50.24	90.96	83.7
TTW474	KU-11827	tt164	T. turgidum L. ssp. durum	-	Greece	dur107	CTTCGGTT	GGAAGAGA	8807704	4407640	50.17	90.7	83.88	4400064	50.12	90.46	83.23
TTW481	KU-11841	tt165	T. turgidum L. ssp. durum	-	Greece	dur108	CGGCATTA	TCGGATTC	3886594	1948756	49.69	90.59	83.82	1937838	49.66	90.33	83.13
TTW485	KU-11862	tt166	T. turgidum L. ssp. durum	-	Greece	dur109	CACGCAAT	CTGTACCA	5056670	2532372	50.33	91.27	84.42	2524298	50.3	91	83.72
TTW497	KU-11880	tt167	T. turgidum L. ssp. durum	-	Greece	dur110	GGAATGTC	GAGAGTAC	8052162	4026638	49.96	90.66	84	4025524	49.91	90.42	83.35
TTW511	KU-11921	tt168	T. turgidum L. ssp. durum	-	Turkey	dur111	TGGTGAAG	TCTACGCA	7507508	3769742	50.02	90.8	83.95	3737766	49.98	90.58	83.34
TTW522	KU-147	tt169	T. turgidum L. ssp. turgidum	nigrobarbatum Koern.	-	tur1	GGACATCA	GCAATTCC	6629686	3313252	50.26	91.19	84.42	3316434	50.2	90.93	83.75
TTW523	KU-148	tt170	T. turgidum L. ssp. turgidum	dreischianum Koern. (Poulard)	-	tur2	GGTGTACA	CTCAGAAG	7888876	3952314	50.37	91.02	84.16	3936562	50.32	90.76	83.48
TTW524	KU-149	tt171	T. turgidum L. ssp. turgidum	linnaeanum Koern.	-	tur3	GATAGCCA	GTCCTAAG	6229716	3114096	50.62	91.47	84.74	3115620	50.56	91.17	84.01
TTW525	KU-3158	tt172	T. turgidum L. ssp. turgidum	linnaeanum Koern.	-	tur4	CCACAACA	GCGTTAGA	5968056	2985562	50.35	91.05	84.1	2982494	50.3	90.75	83.37
TTW526	KU-4238A	tt173	T. turgidum L. ssp. turgidum	columbinum Koern.	Iran	tur5	CGAATACG	CAAGGTAC	5113424	2564638	50.02	91.31	84.61	2548786	49.98	91.05	83.94
TTW530	KU-141	tt174	T. turgidum L. ssp. polonicum	vestitum Koern.	-	pol1	GTCCTTGA	AGACCTTG	5055758	2520254	50.22	91.33	84.58	2535504	50.16	91.08	83.91
TTW531	KU-142	tt175	T. turgidum L. ssp. polonicum	gracile	China	pol2	CAGTGCTT	GTCGTTAC	6030488	3008302	50.19	91.18	84.42	3022186	50.15	90.91	83.71
TTW532	KU-143	tt176	T. turgidum L. ssp. polonicum	villosum Desv. (Polish)	-	pol3	TCCATTGC	GTAACCGA	5947602	2977192	50.35	91.33	84.48	2970410	50.29	91.06	83.79
TTW533	KU-144	tt177	T. turgidum L. ssp. polonicum	chrysospermum Koern.	-	pol4	GTCGATTG	GAATCCGT	5424722	2713248	50.36	91.38	84.37	2711474	50.32	91.1	83.65
TTW534	KU-463	tt178	T. turgidum L. ssp. polonicum	NA	-	pol5	ATAACGCC	CATGAGCA	5669014	2842664	50.42	91.13	84.23	2826350	50.37	90.87	83.56
TTW536	KU-3725	tt179	T. turgidum L. ssp. polonicum	chrysospermum Koern.	-	pol6	GCCTTAAC	CTTAGGAC	5297296	2651502	50.45	91.12	84.1	2645794	50.4	90.85	83.41
TTW537	KU-4440	tt180	T. turgidum L. ssp. polonicum	levissimum Koern.	Iran	pol7	GGTATAGG	ATCTGACC	6003492	3002606	50.47	91.79	85.09	3000886	50.41	91.54	84.43
TTW539	KU-145	tt181	T. turgidum L. ssp. dicoccum	-	Iran	dic50	TCTAGGAG	TCCTCATG	6158606	3088646	50.07	91.46	84.87	3069960	50.03	91.2	84.19
TTW540	KU-4580	tt182	T. turgidum L. ssp. dicoccum	-	Iran	dic51	TGCGTAAC	AGGATAGC	5940234	2981270	49.89	90.39	83.41	2958964	49.84	90.14	82.76
TTW541	KU-138	tt183	T. turgidum L. ssp. carthlicum	stramineum Zhuk.	-	car1	CTTGCTAG	GGAGGAAT	8394350	4199078	50.01	90.37	83.52	4195272	49.97	90.14	82.89
TTW542	KU-139-1	tt184	T. turgidum L. ssp. carthlicum	fuliginosum Zhuk.	-	car2	AGCGAGAT	GACGTCAT	8214132	4119496	50.3	91.2	84.51	4094636	50.25	90.95	83.86
TTW543	KU-139-2	tt185	T. turgidum L. ssp. carthlicum	fuliginosum Zhuk. (Black Persian)	-	car3	TATGGCAC	CCGCTTAA	7857758	3941792	50.23	90.82	84.04	3915966	50.19	90.57	83.38
TTW544	KU-187	tt186	T. turgidum L. ssp. carthlicum	darginicum Muizhn.	-	car4	GAATCACC	GACGAACT	7604284	3813072	50.27	91.04	84.34	3791212	50.21	90.78	83.66
TTW545	KU-1632	tt187	T. turgidum L. ssp. carthlicum	rubiginosum Zhuk.	USSR	car5	GTAAGGTG	TCCACGTT	7330716	3675650	50.73	91.96	85.35	3655066	50.69	91.7	84.67
TTW546	KU-1800	tt188	T. turgidum L. ssp. carthlicum	stramineum Zhuk.	USSR	car6	CGAGAGAA	AACCAGAG	7626440	3828986	50.13	90.87	84.19	3797454	50.08	90.61	83.53
TTW547	KU-1801	tt189	T. turgidum L. ssp. carthlicum	stramineum Zhuk.	USSR	car7	CGCAACTA	GTCAGTCA	5165240	2590354	50.02	90.96	84.23	2574886	49.99	90.72	83.56
TTW548	KU-1807	tt190	T. turgidum L. ssp. carthlicum	stramineum Zhuk.	USSR	car8	CACAGACT	CCTTCCAT	6718576	3371918	50.12	91.11	84.31	3346658	50.07	90.84	83.62
TTW549	KU-1808	tt191	T. turgidum L. ssp. carthlicum	stramineum Zhuk.	USSR	car9	TGGAAGCA	AGGAACAC	8114596	4070942	50.07	90.81	84.09	4043654	50.03	90.6	83.48
TTW550	KU-3724	tt192	T. turgidum L. ssp. carthlicum	rubiginosum Zhuk.	Turkey	car10	CAATAGCC	CTTACAGC	8194600	4125208	50.26	90.88	83.9	4069392	50.22	90.61	83.21
TTW552	KU-7301	tt193	T. turgidum L. ssp. dicoccum	-	Ethiopia	dic52	CTCGAACA	TACCTGCA	7952062	3994608	50.33	91.12	84.19	3957454	50.28	90.88	83.53
TTW553	KU-9001	tt194	T. turgidum L. ssp. dicoccum	-	Ethiopia	dic53	GGCAAGTT	AGACGCTA	9699844	4852268	50.11	90.71	83.88	4847576	50.05	90.48	83.25
TTW554	KU-9788	tt195	T. turgidum L. ssp. dicoccum	-	Ethiopia	dic54	AGCTACCA	CAACACAG	7594468	3811660	50.2	90.86	83.98	3782808	50.15	90.61	83.33
LDN	-	tt196	T. turgidum L. ssp. durum	-	-	dur112	CAGCATAC	GTACCACA	7604164	3817878	50.03	90.41	83.51	3786286	49.99	90.17	82.87
TN26	-	tt201	T. turgidum L. ssp. dicoccum	-	Ethiopia	dic55	CGCAACTA	TTACCGAC	4481676	2249752	50.38	91.53	84.6	2231924	50.32	91.24	83.89
Setodur	-	tt203	T. turgidum L. ssp. durum	-	-	dur113	TGGAAGCA	TTCCAGGT	5645520	2826722	50.4	91.73	84.85	2818798	50.34	91.44	84.13
TN28	-	tt204	T. turgidum L. ssp. durum	-	-	dur114	CAATAGCC	TACGGTCT	4780154	2396914	50.61	91.79	84.85	2383240	50.56	91.48	84.1
Hyphen indicates missing or unknown data.

## Sheet: Table S3
Supplementary Table S3. Summary of results from MIG-seq in F2 population and F6:7 RILs of tetraploid wheat.
Library name	Sample type	id	i5 index	i7 index	Read amount	GC (%)	Q20 (%)	Q30 (%)	Sequencer	Input DNA concentration (ng/μL) for 1st PCR of MIG-seq
Lib1_F6:7 RILs	Parent of F6:7 RILs	TN26_1	CGAATACG	TTACCGAC	771676	52.23	96.56	91.56	NovaSeq 6000	4.49
Lib1_F6:7 RILs	Parent of F6:7 RILs	TN26_2	GTCCTTGA	TCGTCTGA	1086848	52.59	95.29	90.3	NovaSeq 6000	0.883
Lib1_F6:7 RILs	Parent of F6:7 RILs	TN26_3	CAGTGCTT	TTCCAGGT	1249162	52.51	96.07	90.88	NovaSeq 6000	0.681
Lib1_F6:7 RILs	Parent of F6:7 RILs	TN26_4	TCCATTGC	TACGGTCT	1027052	51.66	96.65	91.64	NovaSeq 6000	0.707
Lib1_F6:7 RILs	Parent of F6:7 RILs	TN26_5	TCTAGGAG	AGTGACCT	1023444	51.91	96.11	90.99	NovaSeq 6000	0.418
Lib1_F6:7 RILs	Parent of F6:7 RILs	TN26_6	TGCGTAAC	AGCCTATC	1164722	52.28	95.75	90.68	NovaSeq 6000	0.381
Lib1_F6:7 RILs	Parent of F6:7 RILs	TN26_7	CTTGCTAG	TCATCTCC	1069662	52	96	90.73	NovaSeq 6000	0.352
Lib1_F6:7 RILs	Parent of F6:7 RILs	TN26_8	AGCGAGAT	CCAGTATC	906346	52.39	95.96	90.81	NovaSeq 6000	0.296
Lib1_F6:7 RILs	Parent of F6:7 RILs	TN28_1	GTCGATTG	AAGACCGT	2001052	53.02	95.72	90.61	NovaSeq 6000	4.49
Lib1_F6:7 RILs	Parent of F6:7 RILs	TN28_2	ATAACGCC	CAGGTTCA	1815460	53.32	95.19	90.18	NovaSeq 6000	0.883
Lib1_F6:7 RILs	Parent of F6:7 RILs	TN28_3	GCCTTAAC	TAGGAGCT	1901648	53.42	95.46	90.26	NovaSeq 6000	0.681
Lib1_F6:7 RILs	Parent of F6:7 RILs	TN28_4	GGTATAGG	TACTCCAG	2100530	52.81	95.43	90.36	NovaSeq 6000	0.707
Lib1_F6:7 RILs	Parent of F6:7 RILs	TN28_5	TATGGCAC	TTGCGAGA	1838748	52.99	94.65	89.56	NovaSeq 6000	0.418
Lib1_F6:7 RILs	Parent of F6:7 RILs	TN28_6	GAATCACC	GAACGAAG	2019480	53.18	95.85	90.77	NovaSeq 6000	0.381
Lib1_F6:7 RILs	Parent of F6:7 RILs	TN28_7	GTAAGGTG	CGAATTGC	1678090	53.19	95.4	90.02	NovaSeq 6000	0.352
Lib1_F6:7 RILs	Parent of F6:7 RILs	TN28_8	CGAGAGAA	GGAAGAGA	1976388	53.72	94.35	89.43	NovaSeq 6000	0.296
Lib1_F6:7 RILs	F6	F6_001	CGCAACTA	TCGGATTC	1675396	52.77	96.16	91.15	NovaSeq 6000	6.34
Lib1_F6:7 RILs	F6	F6_002	CACAGACT	CTGTACCA	2031000	52.99	95.01	89.95	NovaSeq 6000	4
Lib1_F6:7 RILs	F6	F6_003	TGGAAGCA	GAGAGTAC	2171338	52.51	96.22	91.15	NovaSeq 6000	1.06
Lib1_F6:7 RILs	F6	F6_004	CAATAGCC	TCTACGCA	2005618	53.03	94.97	90.09	NovaSeq 6000	6.28
Lib1_F6:7 RILs	F6	F6_005	CTCGAACA	GCAATTCC	1541712	52.81	96.37	91.3	NovaSeq 6000	13.5
Lib1_F6:7 RILs	F6	F6_006	GGCAAGTT	CTCAGAAG	1761190	52.37	96.27	91.17	NovaSeq 6000	0.668
Lib1_F6:7 RILs	F6	F6_007	AGCTACCA	GTCCTAAG	1726300	52.39	96.04	90.78	NovaSeq 6000	2.79
Lib1_F6:7 RILs	F6	F6_008	CAGCATAC	GCGTTAGA	1743610	53.34	94.7	89.71	NovaSeq 6000	5.57
Lib1_F6:7 RILs	F6	F6_009	CGTATCTC	CAAGGTAC	1860762	52.53	96.19	91.08	NovaSeq 6000	2.97
Lib1_F6:7 RILs	F6	F6_010	TTACGTGC	AGACCTTG	1882714	53.06	95.7	90.48	NovaSeq 6000	11.6
Lib1_F6:7 RILs	F6	F6_011	AGCTAAGC	GTCGTTAC	1796066	52.54	96.55	91.69	NovaSeq 6000	3.2
Lib1_F6:7 RILs	F6	F6_012	AAGACACC	GTAACCGA	2255858	53.81	95.29	90.52	NovaSeq 6000	20.5
Lib1_F6:7 RILs	F6	F6_013	CAACTCCA	GAATCCGT	1799312	52.49	95.96	90.86	NovaSeq 6000	3.54
Lib1_F6:7 RILs	F6	F6_014	GATCTTGC	CATGAGCA	1503246	52.8	95.4	90.4	NovaSeq 6000	8.29
Lib1_F6:7 RILs	F6	F6_015	CTTCACTG	CTTAGGAC	1847574	52.52	96.45	91.38	NovaSeq 6000	5.32
Lib1_F6:7 RILs	F6	F6_016	CTCGACTT	ATCTGACC	2110226	52.69	95.91	90.73	NovaSeq 6000	5.07
Lib1_F6:7 RILs	F6	F6_017	GTACACCT	TCCTCATG	1725492	52.48	95.37	90.01	NovaSeq 6000	2.59
Lib1_F6:7 RILs	F6	F6_018	CCAAGGTT	AGGATAGC	1830106	53.11	95.34	90.32	NovaSeq 6000	9.83
Lib1_F6:7 RILs	F6	F6_019	GAACGGTT	GGAGGAAT	2167950	52.29	96.42	91.41	NovaSeq 6000	5.4
Lib1_F6:7 RILs	F6	F6_020	CCAGTTGA	GACGTCAT	2159412	52.36	96.13	90.83	NovaSeq 6000	4.28
Lib1_F6:7 RILs	F6	F6_021	GTCATCGT	CCGCTTAA	1793588	52.55	95.6	90.44	NovaSeq 6000	8.33
Lib1_F6:7 RILs	F6	F6_022	CAATGCGA	GACGAACT	2154570	53.12	96.12	90.99	NovaSeq 6000	12
Lib1_F6:7 RILs	F6	F6_023	GGTTGAAC	TCCACGTT	2149750	52.24	96.12	91.03	NovaSeq 6000	1.89
Lib1_F6:7 RILs	F6	F6_024	CTTCGGTT	AACCAGAG	1269640	53.33	95.15	90.06	NovaSeq 6000	7.11
Lib1_F6:7 RILs	F6	F6_025	CGGCATTA	GTCAGTCA	1579332	52.64	95.49	90.37	NovaSeq 6000	2.69
Lib1_F6:7 RILs	F6	F6_026	CACGCAAT	CCTTCCAT	1313104	51.71	96.39	91.23	NovaSeq 6000	2.55
Lib1_F6:7 RILs	F6	F6_027	GGAATGTC	AGGAACAC	1840860	52.6	96.09	90.93	NovaSeq 6000	9.4
Lib1_F6:7 RILs	F6	F6_028	TGGTGAAG	CTTACAGC	1874852	52.92	94.89	89.66	NovaSeq 6000	11.7
Lib1_F6:7 RILs	F6	F6_029	GGACATCA	TACCTGCA	1728442	52.94	94.89	89.75	NovaSeq 6000	10.9
Lib1_F6:7 RILs	F6	F6_030	GGTGTACA	AGACGCTA	2133826	53.09	95.66	90.38	NovaSeq 6000	14
Lib1_F6:7 RILs	F6	F6_031	GATAGCCA	CAACACAG	1649354	53.03	95.61	90.48	NovaSeq 6000	9.35
Lib1_F6:7 RILs	F6	F6_032	CCACAACA	GTACCACA	1109786	52.84	94.96	90	NovaSeq 6000	4.69
Lib2_F6:7 RILs	F6	F6_033	CGAATACG	TTACCGAC	748422	52.26	96.72	91.85	NovaSeq 6000	4.9
Lib2_F6:7 RILs	F6	F6_034	GTCCTTGA	TCGTCTGA	739606	52.47	95.71	90.83	NovaSeq 6000	5.9
Lib2_F6:7 RILs	F6	F6_035	CAGTGCTT	TTCCAGGT	833402	52.62	96.47	91.41	NovaSeq 6000	3.39
Lib2_F6:7 RILs	F6	F6_036	TCCATTGC	TACGGTCT	808840	51.77	96.88	92	NovaSeq 6000	0.291
Lib2_F6:7 RILs	F6	F6_037	GTCGATTG	AAGACCGT	755176	52.4	96.71	91.89	NovaSeq 6000	5.94
Lib2_F6:7 RILs	F6	F6_038	ATAACGCC	CAGGTTCA	943424	52.36	96.44	91.65	NovaSeq 6000	1.97
Lib2_F6:7 RILs	F6	F6_039	GCCTTAAC	TAGGAGCT	826874	52.43	96.73	91.83	NovaSeq 6000	4.2
Lib2_F6:7 RILs	F6	F6_040	GGTATAGG	TACTCCAG	857714	52.51	96.6	91.7	NovaSeq 6000	8.85
Lib2_F6:7 RILs	F6	F6_041	TCTAGGAG	AGTGACCT	1726662	52.69	96.08	91.14	NovaSeq 6000	7.54
Lib2_F6:7 RILs	F6	F6_042	TGCGTAAC	AGCCTATC	1602336	53.16	94.93	89.94	NovaSeq 6000	2.11
Lib2_F6:7 RILs	F6	F6_043	CTTGCTAG	TCATCTCC	1760220	52.99	96.11	91.14	NovaSeq 6000	8.88
Lib2_F6:7 RILs	F6	F6_044	AGCGAGAT	CCAGTATC	1961952	53.05	95.67	90.73	NovaSeq 6000	5.94
Lib2_F6:7 RILs	F6	F6_045	TATGGCAC	TTGCGAGA	1761682	53.41	94.71	89.84	NovaSeq 6000	11.3
Lib2_F6:7 RILs	F6	F6_046	GAATCACC	GAACGAAG	1668208	53.07	96.3	91.5	NovaSeq 6000	0.416
Lib2_F6:7 RILs	F6	F6_047	GTAAGGTG	CGAATTGC	1538854	52.9	96.07	91.06	NovaSeq 6000	3.93
Lib2_F6:7 RILs	F6	F6_048	CGAGAGAA	GGAAGAGA	1932618	53.48	94.86	90.22	NovaSeq 6000	4.37
Lib2_F6:7 RILs	F6	F6_049	CGCAACTA	TCGGATTC	1758414	53.18	96.33	91.45	NovaSeq 6000	3.71
Lib2_F6:7 RILs	F6	F6_050	CACAGACT	CTGTACCA	1998050	53.2	94.91	90	NovaSeq 6000	6.54
Lib2_F6:7 RILs	F6	F6_051	TGGAAGCA	GAGAGTAC	1645080	52.92	96.51	91.71	NovaSeq 6000	4.01
Lib2_F6:7 RILs	F6	F6_052	CAATAGCC	TCTACGCA	1798406	52.87	95.19	90.48	NovaSeq 6000	3.86
Lib2_F6:7 RILs	F6	F6_053	CTCGAACA	GCAATTCC	1446200	52.64	96.44	91.53	NovaSeq 6000	2.41
Lib2_F6:7 RILs	F6	F6_054	GGCAAGTT	CTCAGAAG	1933336	52.6	96.6	91.72	NovaSeq 6000	1.59
Lib2_F6:7 RILs	F6	F6_055	AGCTACCA	GTCCTAAG	1803336	53.24	96.08	90.96	NovaSeq 6000	4.35
Lib2_F6:7 RILs	F6	F6_056	CAGCATAC	GCGTTAGA	1819112	53.68	95.08	90.32	NovaSeq 6000	4.46
Lib2_F6:7 RILs	F6	F6_057	CGTATCTC	CAAGGTAC	1854294	53.05	96.36	91.46	NovaSeq 6000	4.62
Lib2_F6:7 RILs	F6	F6_058	TTACGTGC	AGACCTTG	1882700	52.84	95.91	90.79	NovaSeq 6000	6.31
Lib2_F6:7 RILs	F6	F6_059	AGCTAAGC	GTCGTTAC	1889392	52.79	96.64	91.9	NovaSeq 6000	3.51
Lib2_F6:7 RILs	F6	F6_060	AAGACACC	GTAACCGA	2215572	53.96	94.49	89.76	NovaSeq 6000	6.54
Lib2_F6:7 RILs	F6	F6_061	CAACTCCA	GAATCCGT	2121348	53.25	96.02	91.08	NovaSeq 6000	4.71
Lib2_F6:7 RILs	F6	F6_062	GATCTTGC	CATGAGCA	1522676	53.2	95.32	90.53	NovaSeq 6000	4.4
Lib2_F6:7 RILs	F6	F6_063	CTTCACTG	CTTAGGAC	2146578	53.31	96.52	91.64	NovaSeq 6000	7.55
Lib2_F6:7 RILs	F6	F6_064	CTCGACTT	ATCTGACC	2051324	53.39	95.81	90.72	NovaSeq 6000	4.84
Lib2_F6:7 RILs	F6	F6_065	GTACACCT	TCCTCATG	1852878	53.64	95.03	89.76	NovaSeq 6000	2.82
Lib2_F6:7 RILs	F6	F6_066	CCAAGGTT	AGGATAGC	1873606	53.45	94.84	89.9	NovaSeq 6000	2.12
Lib2_F6:7 RILs	F6	F6_067	GAACGGTT	GGAGGAAT	2168702	53.21	96.4	91.58	NovaSeq 6000	4.6
Lib2_F6:7 RILs	F6	F6_068	CCAGTTGA	GACGTCAT	2205836	53.05	96.32	91.26	NovaSeq 6000	3.54
Lib2_F6:7 RILs	F6	F6_069	GTCATCGT	CCGCTTAA	1968740	53.12	95.46	90.41	NovaSeq 6000	2.24
Lib2_F6:7 RILs	F6	F6_070	CAATGCGA	GACGAACT	1986376	53.08	96.26	91.29	NovaSeq 6000	3.47
Lib2_F6:7 RILs	F6	F6_071	GGTTGAAC	TCCACGTT	2100230	53.2	96.09	91.14	NovaSeq 6000	3.68
Lib2_F6:7 RILs	F6	F6_072	CTTCGGTT	AACCAGAG	1607338	53.34	95.47	90.47	NovaSeq 6000	4.47
Lib2_F6:7 RILs	F6	F6_073	CGGCATTA	GTCAGTCA	1691642	52.84	95.61	90.55	NovaSeq 6000	4.42
Lib2_F6:7 RILs	F6	F6_074	CACGCAAT	CCTTCCAT	1450696	52.13	96.54	91.52	NovaSeq 6000	4.41
Lib2_F6:7 RILs	F6	F6_075	GGAATGTC	AGGAACAC	1743638	55.82	94.98	89.75	NovaSeq 6000	4.85
Lib2_F6:7 RILs	F6	F6_076	TGGTGAAG	CTTACAGC	1825702	52.95	95.33	90.26	NovaSeq 6000	2.6
Lib2_F6:7 RILs	F6	F6_077	GGACATCA	TACCTGCA	1562114	53.02	95.01	90.04	NovaSeq 6000	3.81
Lib2_F6:7 RILs	F6	F6_078	GGTGTACA	AGACGCTA	2382454	53.35	95.71	90.5	NovaSeq 6000	5.81
Lib2_F6:7 RILs	F6	F6_079	GATAGCCA	CAACACAG	1988074	53.26	95.68	90.62	NovaSeq 6000	6.02
Lib2_F6:7 RILs	F6	F6_080	CCACAACA	GTACCACA	1215468	53.03	95.07	90.13	NovaSeq 6000	3.3
Lib3_F6:7 RILs	F6	F6_101	CGAATACG	TTACCGAC	933010	53.12	93.34	86.77	NovaSeq 6000	3.34
Lib3_F6:7 RILs	F6	F6_102	GTCCTTGA	TCGTCTGA	1040258	53.15	93.34	87	NovaSeq 6000	2.41
Lib3_F6:7 RILs	F6	F6_103	CAGTGCTT	TTCCAGGT	1414510	53.66	93.62	86.95	NovaSeq 6000	15.3
Lib3_F6:7 RILs	F6	F6_104	TCCATTGC	TACGGTCT	1186266	53.34	94.34	88.02	NovaSeq 6000	10.3
Lib3_F6:7 RILs	F6	F6_105	GTCGATTG	AAGACCGT	1063028	53.17	93.68	87.28	NovaSeq 6000	6.29
Lib3_F6:7 RILs	F6	F6_106	ATAACGCC	CAGGTTCA	1366756	53.98	92.58	85.98	NovaSeq 6000	9.46
Lib3_F6:7 RILs	F6	F6_107	GCCTTAAC	TAGGAGCT	1046098	54.09	93.26	86.48	NovaSeq 6000	10.1
Lib3_F6:7 RILs	F6	F6_108	GGTATAGG	TACTCCAG	1090306	53.2	92.86	86.28	NovaSeq 6000	2.5
Lib3_F6:7 RILs	F6	F6_109	TCTAGGAG	AGTGACCT	2595982	54.08	92.33	85.61	NovaSeq 6000	13.4
Lib3_F6:7 RILs	F6	F6_110	TGCGTAAC	AGCCTATC	2528012	54.43	93.79	87.67	NovaSeq 6000	12.5
Lib3_F6:7 RILs	F6	F6_111	CTTGCTAG	TCATCTCC	2499694	54.27	92.35	85.63	NovaSeq 6000	9.28
Lib3_F6:7 RILs	F6	F6_112	AGCGAGAT	CCAGTATC	2987248	54.19	91.53	84.76	NovaSeq 6000	5.11
Lib3_F6:7 RILs	F6	F6_113	TATGGCAC	TTGCGAGA	2249510	54.42	90.98	84.36	NovaSeq 6000	5.66
Lib3_F6:7 RILs	F6	F6_114	GAATCACC	GAACGAAG	2643236	55.17	91.88	84.99	NovaSeq 6000	16.9
Lib3_F6:7 RILs	F6	F6_115	GTAAGGTG	CGAATTGC	1947358	54.12	93.05	86.48	NovaSeq 6000	13.4
Lib3_F6:7 RILs	F6	F6_116	CGAGAGAA	GGAAGAGA	2271512	55.12	90.18	83.63	NovaSeq 6000	9.18
Lib3_F6:7 RILs	F6	F6_117	CGCAACTA	TCGGATTC	2211740	54	93.02	86.46	NovaSeq 6000	8.74
Lib3_F6:7 RILs	F6	F6_118	CACAGACT	CTGTACCA	2307716	54.16	91.43	84.87	NovaSeq 6000	5.1
Lib3_F6:7 RILs	F6	F6_119	TGGAAGCA	GAGAGTAC	2966772	54.38	92.32	85.59	NovaSeq 6000	16.1
Lib3_F6:7 RILs	F6	F6_120	CAATAGCC	TCTACGCA	2663972	55.23	89.4	82.64	NovaSeq 6000	3.33
Lib3_F6:7 RILs	F6	F6_121	CTCGAACA	GCAATTCC	2416042	54.5	92.41	85.65	NovaSeq 6000	12.2
Lib3_F6:7 RILs	F6	F6_122	GGCAAGTT	CTCAGAAG	2832090	54.55	92.7	86.04	NovaSeq 6000	19.8
Lib3_F6:7 RILs	F6	F6_123	AGCTACCA	GTCCTAAG	2442612	54.65	91.6	84.58	NovaSeq 6000	12.2
Lib3_F6:7 RILs	F6	F6_124	CAGCATAC	GCGTTAGA	2391546	54.83	91.08	84.62	NovaSeq 6000	17.4
Lib3_F6:7 RILs	F6	F6_125	CGTATCTC	CAAGGTAC	2460422	54.09	92.89	86.2	NovaSeq 6000	20.5
Lib3_F6:7 RILs	F6	F6_126	TTACGTGC	AGACCTTG	2534948	54.93	91.77	84.84	NovaSeq 6000	22.7
Lib3_F6:7 RILs	F6	F6_127	AGCTAAGC	GTCGTTAC	2814010	54.27	92.95	86.4	NovaSeq 6000	11.7
Lib3_F6:7 RILs	F6	F6_128	AAGACACC	GTAACCGA	3027534	56.81	89.85	83.04	NovaSeq 6000	16.8
Lib3_F6:7 RILs	F6	F6_129	CAACTCCA	GAATCCGT	2979494	55.27	91.56	84.74	NovaSeq 6000	23.2
Lib3_F6:7 RILs	F6	F6_130	GATCTTGC	CATGAGCA	2161548	56.15	90.93	84.23	NovaSeq 6000	17.6
Lib3_F6:7 RILs	F6	F6_131	CTTCACTG	CTTAGGAC	3258170	55.48	92.61	85.94	NovaSeq 6000	24.8
Lib3_F6:7 RILs	F6	F6_132	CTCGACTT	ATCTGACC	3153494	55.88	90.93	83.87	NovaSeq 6000	14.2
Lib3_F6:7 RILs	F6	F6_133	GTACACCT	TCCTCATG	2289006	54.69	90.72	83.61	NovaSeq 6000	17.6
Lib3_F6:7 RILs	F6	F6_134	CCAAGGTT	AGGATAGC	2167598	54.73	90.73	84.06	NovaSeq 6000	18.9
Lib3_F6:7 RILs	F6	F6_135	GAACGGTT	GGAGGAAT	2884186	55.15	92.04	85.11	NovaSeq 6000	12.5
Lib3_F6:7 RILs	F6	F6_136	CCAGTTGA	GACGTCAT	3142464	54.75	92.36	85.55	NovaSeq 6000	28
Lib3_F6:7 RILs	F6	F6_137	GTCATCGT	CCGCTTAA	2898278	55.29	91.82	84.92	NovaSeq 6000	35.6
Lib3_F6:7 RILs	F6	F6_138	CAATGCGA	GACGAACT	2894000	54.87	92.16	85.39	NovaSeq 6000	24
Lib3_F6:7 RILs	F6	F6_139	GGTTGAAC	TCCACGTT	3525148	54.85	91.85	85.06	NovaSeq 6000	30
Lib3_F6:7 RILs	F6	F6_140	CTTCGGTT	AACCAGAG	1815964	55.05	91.07	84.17	NovaSeq 6000	29.4
Lib3_F6:7 RILs	F6	F6_141	CGGCATTA	GTCAGTCA	2538478	54.27	92.25	85.65	NovaSeq 6000	29.8
Lib3_F6:7 RILs	F6	F6_142	CACGCAAT	CCTTCCAT	1911622	53.97	93.23	86.61	NovaSeq 6000	20.4
Lib3_F6:7 RILs	F6	F6_143	GGAATGTC	AGGAACAC	2606690	54.62	92.49	85.75	NovaSeq 6000	34
Lib3_F6:7 RILs	F6	F6_144	TGGTGAAG	CTTACAGC	2600944	54.43	92.14	85.65	NovaSeq 6000	28.6
Lib3_F6:7 RILs	F6	F6_145	GGACATCA	TACCTGCA	2202184	54.46	91.67	85.16	NovaSeq 6000	29.9
Lib3_F6:7 RILs	F6	F6_146	GGTGTACA	AGACGCTA	3618530	54.76	91.48	84.5	NovaSeq 6000	22.2
Lib3_F6:7 RILs	F6	F6_147	GATAGCCA	CAACACAG	2941490	55.14	91.78	84.98	NovaSeq 6000	44.3
Lib3_F6:7 RILs	F6	F6_148	CCACAACA	GTACCACA	1576832	55.31	90.84	84.14	NovaSeq 6000	29.4
Lib4_F6:7 RILs	F6	F6_149	CGAATACG	TTACCGAC	907370	54.71	94	87.72	NovaSeq 6000	35.8
Lib4_F6:7 RILs	F6	F6_150	GTCCTTGA	TCGTCTGA	899542	54.77	94.14	88.09	NovaSeq 6000	44.2
Lib4_F6:7 RILs	F6	F6_151	CAGTGCTT	TTCCAGGT	1546030	54.14	92.32	85.43	NovaSeq 6000	12.3
Lib4_F6:7 RILs	F6	F6_152	TCCATTGC	TACGGTCT	1094698	54.64	94.83	88.74	NovaSeq 6000	39.8
Lib4_F6:7 RILs	F6	F6_153	GTCGATTG	AAGACCGT	944416	54.97	94.29	88.24	NovaSeq 6000	45.1
Lib4_F6:7 RILs	F6	F6_154	ATAACGCC	CAGGTTCA	1150294	55.98	92.92	86.54	NovaSeq 6000	45.6
Lib4_F6:7 RILs	F6	F6_155	GCCTTAAC	TAGGAGCT	894560	54.16	94.48	88.17	NovaSeq 6000	22.2
Lib4_F6:7 RILs	F6	F6_156	GGTATAGG	TACTCCAG	885382	53.98	94.37	88.24	NovaSeq 6000	28.8
Lib4_F6:7 RILs	F6	F6_157	TCTAGGAG	AGTGACCT	2358482	55.74	92.27	85.69	NovaSeq 6000	48.1
Lib4_F6:7 RILs	F6	F6_158	TGCGTAAC	AGCCTATC	1943024	54.93	92.6	86.27	NovaSeq 6000	36.8
Lib4_F6:7 RILs	F6	F6_159	CTTGCTAG	TCATCTCC	2074132	55.59	93.17	86.84	NovaSeq 6000	45.6
Lib4_F6:7 RILs	F6	F6_160	AGCGAGAT	CCAGTATC	2390382	55.14	92.47	86.1	NovaSeq 6000	23
Lib4_F6:7 RILs	F6	F6_161	TATGGCAC	TTGCGAGA	1969450	55.4	92.31	86.05	NovaSeq 6000	36.5
Lib4_F6:7 RILs	F6	F6_162	GAATCACC	GAACGAAG	2305286	56.2	92.87	86.32	NovaSeq 6000	38.6
Lib4_F6:7 RILs	F6	F6_163	GTAAGGTG	CGAATTGC	1807902	55.27	93.39	87.04	NovaSeq 6000	33.2
Lib4_F6:7 RILs	F6	F6_164	CGAGAGAA	GGAAGAGA	2116896	55.61	92.04	85.85	NovaSeq 6000	40.7
Lib4_F6:7 RILs	F6	F6_165	CGCAACTA	TCGGATTC	2919524	51.43	94.2	88.16	NovaSeq 6000	32.2
Lib4_F6:7 RILs	F6	F6_166	CACAGACT	CTGTACCA	2087670	54.83	91.57	85.08	NovaSeq 6000	23.7
Lib4_F6:7 RILs	F6	F6_167	TGGAAGCA	GAGAGTAC	2186982	54.88	93.3	86.9	NovaSeq 6000	31
Lib4_F6:7 RILs	F6	F6_168	CAATAGCC	TCTACGCA	2210728	55.89	91.49	85.15	NovaSeq 6000	31.8
Lib4_F6:7 RILs	F6	F6_169	CTCGAACA	GCAATTCC	2394362	53.42	93.7	87.32	NovaSeq 6000	35.8
Lib4_F6:7 RILs	F6	F6_170	GGCAAGTT	CTCAGAAG	2135076	55.14	93.31	86.87	NovaSeq 6000	18
Lib4_F6:7 RILs	F6	F6_171	AGCTACCA	GTCCTAAG	1862290	54.54	93.66	87.28	NovaSeq 6000	35.9
Lib4_F6:7 RILs	F6	F6_172	CAGCATAC	GCGTTAGA	1951084	56.03	91.66	85.34	NovaSeq 6000	35.5
Lib4_F6:7 RILs	F6	F6_173	CGTATCTC	CAAGGTAC	2238436	53.91	94.01	87.67	NovaSeq 6000	45.6
Lib4_F6:7 RILs	F6	F6_174	TTACGTGC	AGACCTTG	2043366	54.17	93.57	87.19	NovaSeq 6000	42.3
Lib4_F6:7 RILs	F6	F6_175	AGCTAAGC	GTCGTTAC	2068042	54.66	93.99	87.88	NovaSeq 6000	28.6
Lib4_F6:7 RILs	F6	F6_176	AAGACACC	GTAACCGA	2212302	56.22	91.71	85.16	NovaSeq 6000	14.9
Lib4_F6:7 RILs	F6	F6_177	CAACTCCA	GAATCCGT	2418520	55.05	93.34	87.03	NovaSeq 6000	56
Lib4_F6:7 RILs	F6	F6_178	GATCTTGC	CATGAGCA	1525860	55.47	92.72	86.41	NovaSeq 6000	30.7
Lib4_F6:7 RILs	F6	F6_179	CTTCACTG	CTTAGGAC	2230552	54.81	94.18	87.97	NovaSeq 6000	43.6
Lib4_F6:7 RILs	F6	F6_180	CTCGACTT	ATCTGACC	2322924	55.27	92.38	85.68	NovaSeq 6000	44.2
Lib4_F6:7 RILs	F6	F6_181	GTACACCT	TCCTCATG	2054432	55.05	92.53	85.93	NovaSeq 6000	44.6
Lib4_F6:7 RILs	F6	F6_182	CCAAGGTT	AGGATAGC	1930890	54.75	91.87	85.47	NovaSeq 6000	21.1
Lib4_F6:7 RILs	F6	F6_183	GAACGGTT	GGAGGAAT	2511414	54.85	93.32	86.72	NovaSeq 6000	23.3
Lib4_F6:7 RILs	F6	F6_184	CCAGTTGA	GACGTCAT	2579694	54.79	93.65	87.23	NovaSeq 6000	39
Lib4_F6:7 RILs	F6	F6_185	GTCATCGT	CCGCTTAA	2271456	54.68	93.3	86.79	NovaSeq 6000	31.5
Lib4_F6:7 RILs	F6	F6_186	CAATGCGA	GACGAACT	2314244	54.88	93.18	86.72	NovaSeq 6000	30.6
Lib4_F6:7 RILs	F6	F6_187	GGTTGAAC	TCCACGTT	2564408	54.23	93.72	87.42	NovaSeq 6000	41.7
Lib4_F6:7 RILs	F6	F6_188	CTTCGGTT	AACCAGAG	1254424	55.02	92.1	85.2	NovaSeq 6000	32.1
Lib4_F6:7 RILs	F6	F6_189	CGGCATTA	GTCAGTCA	2117248	54.61	93.06	86.7	NovaSeq 6000	44
Lib4_F6:7 RILs	F6	F6_190	CACGCAAT	CCTTCCAT	1520218	54.32	94.17	87.83	NovaSeq 6000	43.1
Lib4_F6:7 RILs	F6	F6_191	GGAATGTC	AGGAACAC	2114028	54.75	92.48	85.69	NovaSeq 6000	24.9
Lib4_F6:7 RILs	F6	F6_192	TGGTGAAG	CTTACAGC	2410922	54.62	93.69	87.58	NovaSeq 6000	42.9
Lib4_F6:7 RILs	F6	F6_193	GGACATCA	TACCTGCA	1936270	54.72	92.9	86.6	NovaSeq 6000	40
Lib4_F6:7 RILs	F6	F6_194	GGTGTACA	AGACGCTA	2169908	64.22	83.72	74.98	NovaSeq 6000	39.2
Lib4_F6:7 RILs	F6	F6_195	GATAGCCA	CAACACAG	2086606	55.34	92.05	85.34	NovaSeq 6000	34.2
Lib4_F6:7 RILs	F6	F6_196	CCACAACA	GTACCACA	1300738	55.5	91.91	85.35	NovaSeq 6000	47.2
Lib_5_F2	Parent of F2 population	TTW41_1	CGCAACTA	TCGGATTC	5007208	49.9	92.03	86.93	HiSeq X	-
Lib_5_F2	Parent of F2 population	TTW41_2	CACAGACT	CTGTACCA	5147630	50	92.49	87.48	HiSeq X	-
Lib_5_F2	Parent of F2 population	TTW41_3	TGGAAGCA	GAGAGTAC	6651974	49.99	92.63	87.74	HiSeq X	-
Lib_5_F2	Parent of F2 population	TTW41_4	CAATAGCC	TCTACGCA	6079370	50.06	92.57	87.48	HiSeq X	-
Lib_5_F2	Parent of F2 population	TTW41_5	CTCGAACA	GCAATTCC	4733316	50.59	93.3	88.39	HiSeq X	-
Lib_5_F2	Parent of F2 population	TTW41_6	GGCAAGTT	CTCAGAAG	5794510	50.56	93.07	88.12	HiSeq X	-
Lib_5_F2	Parent of F2 population	TTW41_7	AGCTACCA	GTCCTAAG	4991196	50.67	93.32	88.4	HiSeq X	-
Lib_5_F2	Parent of F2 population	TTW41_8	CAGCATAC	GCGTTAGA	4705648	50.56	92.82	87.84	HiSeq X	-
Lib_5_F2	Parent of F2 population	TTW139_1	CGTATCTC	CAAGGTAC	4873884	50.39	92.52	87.26	HiSeq X	-
Lib_5_F2	Parent of F2 population	TTW139_2	TTACGTGC	AGACCTTG	5264896	49.65	91.83	86.7	HiSeq X	-
Lib_5_F2	Parent of F2 population	TTW139_3	AGCTAAGC	GTCGTTAC	5554720	49.79	92.26	87.17	HiSeq X	-
Lib_5_F2	Parent of F2 population	TTW139_4	AAGACACC	GTAACCGA	5405370	50.42	92.86	87.83	HiSeq X	-
Lib_5_F2	Parent of F2 population	TTW139_5	CAACTCCA	GAATCCGT	5572516	49.98	92.85	87.87	HiSeq X	-
Lib_5_F2	Parent of F2 population	TTW139_6	GATCTTGC	CATGAGCA	4502366	50	92.47	87.27	HiSeq X	-
Lib_5_F2	Parent of F2 population	TTW139_7	CTTCACTG	CTTAGGAC	5687532	50.11	92.69	87.61	HiSeq X	-
Lib_5_F2	Parent of F2 population	TTW139_8	CTCGACTT	ATCTGACC	4892070	49.9	92.37	87.24	HiSeq X	-
Lib_5_F2	F2	F2_049	CGAATACG	TTACCGAC	2596718	51.27	94.59	89.55	HiSeq X	-
Lib_5_F2	F2	F2_050	CGAATACG	TCGTCTGA	2840718	51.21	94.58	89.52	HiSeq X	-
Lib_5_F2	F2	F2_051	CGAATACG	TTCCAGGT	3037332	50.78	94.48	89.63	HiSeq X	-
Lib_5_F2	F2	F2_052	CGAATACG	TACGGTCT	3051064	51.67	94.9	89.97	HiSeq X	-
Lib_5_F2	F2	F2_053	CGAATACG	AAGACCGT	3082850	51.07	94.47	89.5	HiSeq X	-
Lib_5_F2	F2	F2_054	CGAATACG	CAGGTTCA	2832968	51.2	94.41	89.6	HiSeq X	-
Lib_5_F2	F2	F2_055	CGAATACG	TAGGAGCT	3081942	51.17	94.39	89.63	HiSeq X	-
Lib_5_F2	F2	F2_056	CGAATACG	TACTCCAG	2784502	52.04	94.89	89.81	HiSeq X	-
Lib_5_F2	F2	F2_057	GTCCTTGA	TTACCGAC	2873624	51.33	94.02	88.69	HiSeq X	-
Lib_5_F2	F2	F2_058	GTCCTTGA	TCGTCTGA	3273366	51.74	94.62	89.55	HiSeq X	-
Lib_5_F2	F2	F2_059	GTCCTTGA	TTCCAGGT	3249720	51.56	94.4	89.35	HiSeq X	-
Lib_5_F2	F2	F2_060	GTCCTTGA	TACGGTCT	3150192	51.23	94.47	89.47	HiSeq X	-
Lib_5_F2	F2	F2_061	GTCCTTGA	AAGACCGT	3392610	51.56	94.3	89.16	HiSeq X	-
Lib_5_F2	F2	F2_062	GTCCTTGA	CAGGTTCA	2972228	51.37	94.41	89.39	HiSeq X	-
Lib_5_F2	F2	F2_063	GTCCTTGA	TAGGAGCT	3247542	51.74	94.6	89.42	HiSeq X	-
Lib_5_F2	F2	F2_064	GTCCTTGA	TACTCCAG	2713212	51.75	94.55	89.36	HiSeq X	-
Lib_5_F2	F2	F2_065	CAGTGCTT	TTACCGAC	2799496	51.65	94.55	89.33	HiSeq X	-
Lib_5_F2	F2	F2_066	CAGTGCTT	TCGTCTGA	3185248	50.83	93.44	88.16	HiSeq X	-
Lib_5_F2	F2	F2_067	CAGTGCTT	TTCCAGGT	3464740	50.99	93.95	88.79	HiSeq X	-
Lib_5_F2	F2	F2_068	CAGTGCTT	TACGGTCT	3074454	50.92	94.07	89.07	HiSeq X	-
Lib_5_F2	F2	F2_069	CAGTGCTT	AAGACCGT	3665656	51.16	94.03	88.94	HiSeq X	-
Lib_5_F2	F2	F2_070	CAGTGCTT	CAGGTTCA	2993400	51.52	94.25	89.19	HiSeq X	-
Lib_5_F2	F2	F2_071	CAGTGCTT	TAGGAGCT	3392636	51.49	94.15	88.89	HiSeq X	-
Lib_5_F2	F2	F2_072	CAGTGCTT	TACTCCAG	2553998	52.57	95.17	90	HiSeq X	-
Lib_5_F2	F2	F2_073	TCCATTGC	TTACCGAC	2184108	51.55	94.38	89.32	HiSeq X	-
Lib_5_F2	F2	F2_074	TCCATTGC	TCGTCTGA	2852190	50.7	93.47	88.45	HiSeq X	-
Lib_5_F2	F2	F2_075	TCCATTGC	TTCCAGGT	2653420	51.8	94.87	89.76	HiSeq X	-
Lib_5_F2	F2	F2_076	TCCATTGC	TACGGTCT	2887676	51.76	94.73	89.66	HiSeq X	-
Lib_5_F2	F2	F2_077	TCCATTGC	AAGACCGT	2647220	51.91	94.46	89.36	HiSeq X	-
Lib_5_F2	F2	F2_078	TCCATTGC	CAGGTTCA	2865250	51.47	94.67	89.6	HiSeq X	-
Lib_5_F2	F2	F2_079	TCCATTGC	TAGGAGCT	2733830	51.65	94.46	89.3	HiSeq X	-
Lib_5_F2	F2	F2_080	TCCATTGC	TACTCCAG	2588650	51.96	94.89	89.76	HiSeq X	-
Lib_5_F2	F2	F2_081	GTCGATTG	TTACCGAC	2345626	51.63	94.03	88.81	HiSeq X	-
Lib_5_F2	F2	F2_082	GTCGATTG	TCGTCTGA	2744256	50.95	93.96	88.81	HiSeq X	-
Lib_5_F2	F2	F2_083	GTCGATTG	TTCCAGGT	2739064	50.78	93.86	88.63	HiSeq X	-
Lib_5_F2	F2	F2_084	GTCGATTG	TACGGTCT	2744090	51.96	94.86	89.76	HiSeq X	-
Lib_5_F2	F2	F2_085	GTCGATTG	AAGACCGT	2922952	50.94	93.85	88.65	HiSeq X	-
Lib_5_F2	F2	F2_086	GTCGATTG	CAGGTTCA	2558000	51.19	94.12	88.96	HiSeq X	-
Lib_5_F2	F2	F2_087	GTCGATTG	TAGGAGCT	2691162	50.98	93.98	88.92	HiSeq X	-
Lib_5_F2	F2	F2_088	GTCGATTG	TACTCCAG	2537196	50.93	93.94	88.75	HiSeq X	-
Lib_5_F2	F2	F2_089	ATAACGCC	TTACCGAC	2130790	51.52	94.14	89.07	HiSeq X	-
Lib_5_F2	F2	F2_090	ATAACGCC	TCGTCTGA	2877578	50.88	93.34	88.39	HiSeq X	-
Lib_5_F2	F2	F2_091	ATAACGCC	TTCCAGGT	2855890	50.89	94.16	89.13	HiSeq X	-
Lib_5_F2	F2	F2_092	ATAACGCC	TACGGTCT	2174704	50.66	93.99	89.19	HiSeq X	-
Lib_5_F2	F2	F2_093	ATAACGCC	AAGACCGT	3064308	50.49	93.36	88.32	HiSeq X	-
Lib_5_F2	F2	F2_094	ATAACGCC	CAGGTTCA	2999246	51.4	94.16	89.22	HiSeq X	-
Lib_5_F2	F2	F2_095	ATAACGCC	TAGGAGCT	3295402	50.84	93.83	88.9	HiSeq X	-
Lib_5_F2	F2	F2_096	ATAACGCC	TACTCCAG	2985964	50.5	93.32	88.45	HiSeq X	-
Lib_5_F2	F2	F2_097	GCCTTAAC	TTACCGAC	2486878	49.79	92.33	86.73	HiSeq X	-
Lib_5_F2	F2	F2_098	GCCTTAAC	TCGTCTGA	2817914	50.06	92.68	87.13	HiSeq X	-
Lib_5_F2	F2	F2_099	GCCTTAAC	TTCCAGGT	3003658	51.81	94.53	89.14	HiSeq X	-
Lib_5_F2	F2	F2_100	GCCTTAAC	TACGGTCT	2555004	50.19	92.73	87.25	HiSeq X	-
Lib_5_F2	F2	F2_101	GCCTTAAC	AAGACCGT	2853684	51.07	93.76	88.23	HiSeq X	-
Lib_5_F2	F2	F2_102	GCCTTAAC	CAGGTTCA	2500416	51.6	94.06	88.64	HiSeq X	-
Lib_5_F2	F2	F2_103	GCCTTAAC	TAGGAGCT	2703818	51.78	94.22	88.74	HiSeq X	-
Lib_5_F2	F2	F2_104	GCCTTAAC	TACTCCAG	2391428	51.71	94.33	88.87	HiSeq X	-
Lib_5_F2	F2	F2_105	GGTATAGG	TTACCGAC	2488540	51.44	94.12	88.78	HiSeq X	-
Lib_5_F2	F2	F2_106	GGTATAGG	TCGTCTGA	2539956	50.83	93.55	88.21	HiSeq X	-
Lib_5_F2	F2	F2_107	GGTATAGG	TTCCAGGT	2880106	51.56	94.47	89.19	HiSeq X	-
Lib_5_F2	F2	F2_108	GGTATAGG	TACGGTCT	2841398	51.4	94.32	89.06	HiSeq X	-
Lib_5_F2	F2	F2_109	GGTATAGG	AAGACCGT	2641254	51.36	94.07	88.57	HiSeq X	-
Lib_5_F2	F2	F2_110	GGTATAGG	CAGGTTCA	2345888	50.82	93.78	88.47	HiSeq X	-
Lib_5_F2	F2	F2_111	GGTATAGG	TAGGAGCT	2529176	50.66	93.39	87.95	HiSeq X	-
Lib_5_F2	F2	F2_112	GGTATAGG	TACTCCAG	2435626	50.3	92.93	87.48	HiSeq X	-
Lib_5_F2	F2	F2_113	TCTAGGAG	AGTGACCT	3674260	50.28	92.54	87.55	HiSeq X	-
Lib_5_F2	F2	F2_114	TCTAGGAG	AGCCTATC	5568230	49.6	91.49	86.32	HiSeq X	-
Lib_5_F2	F2	F2_115	TCTAGGAG	TCATCTCC	6046964	50.85	93.3	88.36	HiSeq X	-
Lib_5_F2	F2	F2_117	TCTAGGAG	TTGCGAGA	5479250	50.53	92.73	87.62	HiSeq X	-
Lib_5_F2	F2	F2_118	TCTAGGAG	GAACGAAG	6198330	49.95	92	86.87	HiSeq X	-
Lib_5_F2	F2	F2_119	TCTAGGAG	CGAATTGC	5085284	48.98	85.38	79.28	HiSeq X	-
Lib_5_F2	F2	F2_120	TCTAGGAG	GGAAGAGA	5405502	50.14	92.13	87.02	HiSeq X	-
Lib_5_F2	F2	F2_121	TGCGTAAC	AGTGACCT	2814322	49.75	92.22	87.06	HiSeq X	-
Lib_5_F2	F2	F2_122	TGCGTAAC	AGCCTATC	5251618	50.77	93.05	87.89	HiSeq X	-
Lib_5_F2	F2	F2_123	TGCGTAAC	TCATCTCC	6046318	51.12	93.6	88.6	HiSeq X	-
Lib_5_F2	F2	F2_124	TGCGTAAC	CCAGTATC	5373974	50.24	92.46	87.28	HiSeq X	-
Lib_5_F2	F2	F2_125	TGCGTAAC	TTGCGAGA	5128642	50.56	92.64	87.42	HiSeq X	-
Lib_5_F2	F2	F2_126	TGCGTAAC	GAACGAAG	5569642	50.51	92.56	87.35	HiSeq X	-
Lib_5_F2	F2	F2_127	TGCGTAAC	CGAATTGC	4773588	50.86	93.04	87.81	HiSeq X	-
Lib_5_F2	F2	F2_128	TGCGTAAC	GGAAGAGA	5068972	50.08	92.09	86.82	HiSeq X	-
Lib_5_F2	F2	F2_129	CTTGCTAG	AGTGACCT	4599900	49.59	91.19	85.87	HiSeq X	-
Lib_5_F2	F2	F2_130	CTTGCTAG	AGCCTATC	5164756	49.86	91.73	86.42	HiSeq X	-
Lib_5_F2	F2	F2_131	CTTGCTAG	TCATCTCC	6210274	49.57	91.21	85.84	HiSeq X	-
Lib_5_F2	F2	F2_132	CTTGCTAG	CCAGTATC	6057368	50.05	92.09	86.81	HiSeq X	-
Lib_5_F2	F2	F2_133	CTTGCTAG	TTGCGAGA	5781264	50.8	92.93	87.69	HiSeq X	-
Lib_5_F2	F2	F2_134	CTTGCTAG	GAACGAAG	5601420	50.46	92.33	87.06	HiSeq X	-
Lib_5_F2	F2	F2_135	CTTGCTAG	CGAATTGC	5385394	50.51	92.19	86.9	HiSeq X	-
Lib_5_F2	F2	F2_136	CTTGCTAG	GGAAGAGA	5438228	49.94	91.64	86.3	HiSeq X	-
Lib_5_F2	F2	F2_137	AGCGAGAT	AGTGACCT	2440650	49.67	92.14	87.08	HiSeq X	-
Lib_5_F2	F2	F2_138	AGCGAGAT	AGCCTATC	4651266	49.86	91.75	86.64	HiSeq X	-
Lib_5_F2	F2	F2_139	AGCGAGAT	TCATCTCC	5054804	49.75	92	86.96	HiSeq X	-
Lib_5_F2	F2	F2_140	AGCGAGAT	CCAGTATC	5409278	49.39	91.44	86.27	HiSeq X	-
Lib_5_F2	F2	F2_141	AGCGAGAT	TTGCGAGA	5329408	49.92	91.58	86.35	HiSeq X	-
Lib_5_F2	F2	F2_142	AGCGAGAT	GAACGAAG	6163608	50.08	92.12	87.01	HiSeq X	-
Lib_5_F2	F2	F2_143	AGCGAGAT	CGAATTGC	4937872	50.57	92.72	87.63	HiSeq X	-
Lib_5_F2	F2	F2_144	AGCGAGAT	GGAAGAGA	5210956	49.31	91.02	85.75	HiSeq X	-
Lib_5_F2	F2	F2_145	TATGGCAC	AGTGACCT	5016626	49.5	91.4	86.17	HiSeq X	-
Lib_5_F2	F2	F2_146	TATGGCAC	AGCCTATC	5343280	49.68	91.66	86.48	HiSeq X	-
Lib_5_F2	F2	F2_147	TATGGCAC	TCATCTCC	5570718	49.74	91.92	86.79	HiSeq X	-
Lib_5_F2	F2	F2_148	TATGGCAC	CCAGTATC	5897842	50.03	92.21	87.12	HiSeq X	-
Lib_5_F2	F2	F2_149	TATGGCAC	TTGCGAGA	5171604	50.01	92.37	87.21	HiSeq X	-
Lib_5_F2	F2	F2_150	TATGGCAC	GAACGAAG	6024600	49.6	91.7	86.45	HiSeq X	-
Lib_5_F2	F2	F2_151	TATGGCAC	CGAATTGC	4725388	50.11	92.22	87.02	HiSeq X	-
Lib_5_F2	F2	F2_152	TATGGCAC	GGAAGAGA	5792886	49.63	91.46	86.23	HiSeq X	-
Lib_5_F2	F2	F2_153	GAATCACC	AGTGACCT	5080306	49.43	91.05	85.79	HiSeq X	-
Lib_5_F2	F2	F2_154	GAATCACC	AGCCTATC	4889240	49.56	91.51	86.29	HiSeq X	-
Lib_5_F2	F2	F2_155	GAATCACC	TCATCTCC	5352808	49.5	91.46	86.25	HiSeq X	-
Lib_5_F2	F2	F2_156	GAATCACC	CCAGTATC	5456164	49.92	92.38	87.23	HiSeq X	-
Lib_5_F2	F2	F2_157	GAATCACC	TTGCGAGA	4753042	49.74	91.81	86.56	HiSeq X	-
Lib_5_F2	F2	F2_158	GAATCACC	GAACGAAG	5580238	49.89	91.8	86.58	HiSeq X	-
Lib_5_F2	F2	F2_159	GAATCACC	CGAATTGC	4634930	50.05	91.98	86.76	HiSeq X	-
Lib_5_F2	F2	F2_160	GAATCACC	GGAAGAGA	5182106	49.87	91.76	86.56	HiSeq X	-
Lib_5_F2	F2	F2_161	GTAAGGTG	AGTGACCT	4928050	49.67	91.27	86	HiSeq X	-
Lib_5_F2	F2	F2_162	GTAAGGTG	AGCCTATC	4975684	49.74	91.7	86.48	HiSeq X	-
Lib_5_F2	F2	F2_163	GTAAGGTG	TCATCTCC	5395626	49.66	91.65	86.46	HiSeq X	-
Lib_5_F2	F2	F2_164	GTAAGGTG	CCAGTATC	4944810	49.87	91.96	86.78	HiSeq X	-
Lib_5_F2	F2	F2_165	GTAAGGTG	TTGCGAGA	4923572	50.04	91.98	86.74	HiSeq X	-
Lib_5_F2	F2	F2_166	GTAAGGTG	GAACGAAG	5673768	49.92	91.57	86.31	HiSeq X	-
Lib_5_F2	F2	F2_167	GTAAGGTG	CGAATTGC	4085652	50.05	92.09	86.82	HiSeq X	-
Lib_5_F2	F2	F2_168	GTAAGGTG	GGAAGAGA	4825952	50.06	91.84	86.62	HiSeq X	-
Lib_5_F2	F2	F2_169	CGAGAGAA	AGTGACCT	3536946	49.55	91.51	86.44	HiSeq X	-
Lib_5_F2	F2	F2_170	CGAGAGAA	AGCCTATC	4701850	49.64	91.27	86.19	HiSeq X	-
Lib_5_F2	F2	F2_171	CGAGAGAA	TCATCTCC	4044156	49.52	91.3	86.21	HiSeq X	-
Lib_5_F2	F2	F2_172	CGAGAGAA	CCAGTATC	4641448	49.55	91.57	86.51	HiSeq X	-
Lib_5_F2	F2	F2_173	CGAGAGAA	TTGCGAGA	3493960	49.77	91.56	86.4	HiSeq X	-
Lib_5_F2	F2	F2_174	CGAGAGAA	GAACGAAG	5424822	49.77	91.33	86.17	HiSeq X	-
Lib_5_F2	F2	F2_175	CGAGAGAA	CGAATTGC	3673454	49.8	92.03	86.95	HiSeq X	-
Lib_5_F2	F2	F2_176	CGAGAGAA	GGAAGAGA	3540748	49.67	91.86	86.79	HiSeq X	-

## Sheet: Table S4
Supplementary Table S4. Primer set of MIG-seq for 1st PCR developed in Suyama and Matsuki (2015).
Primer names	Sequence
ACT4TG-f	CGCTCTTCCGATCTCTGACTACTACTACTTG
CTA4TG-f	CGCTCTTCCGATCTCTGCTACTACTACTATG
TTG4AC-f	CGCTCTTCCGATCTCTGTTGTTGTTGTTGAC
GTT4CC-f	CGCTCTTCCGATCTCTGGTTGTTGTTGTTCC
GTT4TC-f	CGCTCTTCCGATCTCTGGTTGTTGTTGTTTC
GTG4AC-f	CGCTCTTCCGATCTCTGGTGGTGGTGGTGAC
GT6TC-f	CGCTCTTCCGATCTCTGGTGTGTGTGTGTTC
TG6AC-f	CGCTCTTCCGATCTCTGTGTGTGTGTGTGAC
ACT4TG-r	TGCTCTTCCGATCTGACACTACTACTACTTG
CTA4TG-r	TGCTCTTCCGATCTGACCTACTACTACTATG
TTG4AC-r	TGCTCTTCCGATCTGACTTGTTGTTGTTGAC
GTT4CC-r	TGCTCTTCCGATCTGACGTTGTTGTTGTTCC
GTT4TC-r	TGCTCTTCCGATCTGACGTTGTTGTTGTTTC
GTG4AC-r	TGCTCTTCCGATCTGACGTGGTGGTGGTGAC
GT6TC-r	TGCTCTTCCGATCTGACGTGTGTGTGTGTTC
TG6AC-r	TGCTCTTCCGATCTGACTGTGTGTGTGTGAC

## Sheet: Table S5
Supplementary Table S5. Indexing primers of 2nd PCR of MIG-seq.
Primer name	Sequence	Index id	Index sequence	Refference
mig_S512	AATGATACGGCGACCACCGAGATCTACACCGAATACGACACTCTTTCCCTACACGACGCTCTTCCGATCTCTG	S512	CGAATACG	This study
mig_S586	AATGATACGGCGACCACCGAGATCTACACGTCCTTGAACACTCTTTCCCTACACGACGCTCTTCCGATCTCTG	S586	GTCCTTGA	This study
mig_S543	AATGATACGGCGACCACCGAGATCTACACCAGTGCTTACACTCTTTCCCTACACGACGCTCTTCCGATCTCTG	S543	CAGTGCTT	This study
mig_S575	AATGATACGGCGACCACCGAGATCTACACTCCATTGCACACTCTTTCCCTACACGACGCTCTTCCGATCTCTG	S575	TCCATTGC	This study
mig_S550	AATGATACGGCGACCACCGAGATCTACACGTCGATTGACACTCTTTCCCTACACGACGCTCTTCCGATCTCTG	S550	GTCGATTG	This study
mig_S506	AATGATACGGCGACCACCGAGATCTACACATAACGCCACACTCTTTCCCTACACGACGCTCTTCCGATCTCTG	S506	ATAACGCC	This study
mig_S524	AATGATACGGCGACCACCGAGATCTACACGCCTTAACACACTCTTTCCCTACACGACGCTCTTCCGATCTCTG	S524	GCCTTAAC	This study
mig_S590	AATGATACGGCGACCACCGAGATCTACACGGTATAGGACACTCTTTCCCTACACGACGCTCTTCCGATCTCTG	S590	GGTATAGG	This study
mig_S591	AATGATACGGCGACCACCGAGATCTACACTCTAGGAGACACTCTTTCCCTACACGACGCTCTTCCGATCTCTG	S591	TCTAGGAG	This study
mig_S526	AATGATACGGCGACCACCGAGATCTACACTGCGTAACACACTCTTTCCCTACACGACGCTCTTCCGATCTCTG	S526	TGCGTAAC	This study
mig_S567	AATGATACGGCGACCACCGAGATCTACACCTTGCTAGACACTCTTTCCCTACACGACGCTCTTCCGATCTCTG	S567	CTTGCTAG	This study
mig_S538	AATGATACGGCGACCACCGAGATCTACACAGCGAGATACACTCTTTCCCTACACGACGCTCTTCCGATCTCTG	S538	AGCGAGAT	This study
mig_S566	AATGATACGGCGACCACCGAGATCTACACTATGGCACACACTCTTTCCCTACACGACGCTCTTCCGATCTCTG	S566	TATGGCAC	This study
mig_S511	AATGATACGGCGACCACCGAGATCTACACGAATCACCACACTCTTTCCCTACACGACGCTCTTCCGATCTCTG	S511	GAATCACC	This study
mig_S559	AATGATACGGCGACCACCGAGATCTACACGTAAGGTGACACTCTTTCCCTACACGACGCTCTTCCGATCTCTG	S559	GTAAGGTG	This study
mig_S521	AATGATACGGCGACCACCGAGATCTACACCGAGAGAAACACTCTTTCCCTACACGACGCTCTTCCGATCTCTG	S521	CGAGAGAA	This study
mig_S523	AATGATACGGCGACCACCGAGATCTACACCGCAACTAACACTCTTTCCCTACACGACGCTCTTCCGATCTCTG	S523	CGCAACTA	This study
mig_S507	AATGATACGGCGACCACCGAGATCTACACCACAGACTACACTCTTTCCCTACACGACGCTCTTCCGATCTCTG	S507	CACAGACT	This study
mig_S545	AATGATACGGCGACCACCGAGATCTACACTGGAAGCAACACTCTTTCCCTACACGACGCTCTTCCGATCTCTG	S545	TGGAAGCA	This study
mig_S546	AATGATACGGCGACCACCGAGATCTACACCAATAGCCACACTCTTTCCCTACACGACGCTCTTCCGATCTCTG	S546	CAATAGCC	This study
mig_S578	AATGATACGGCGACCACCGAGATCTACACCTCGAACAACACTCTTTCCCTACACGACGCTCTTCCGATCTCTG	S578	CTCGAACA	This study
mig_S581	AATGATACGGCGACCACCGAGATCTACACGGCAAGTTACACTCTTTCCCTACACGACGCTCTTCCGATCTCTG	S581	GGCAAGTT	This study
mig_S540	AATGATACGGCGACCACCGAGATCTACACAGCTACCAACACTCTTTCCCTACACGACGCTCTTCCGATCTCTG	S540	AGCTACCA	This study
mig_S592	AATGATACGGCGACCACCGAGATCTACACCAGCATACACACTCTTTCCCTACACGACGCTCTTCCGATCTCTG	S592	CAGCATAC	This study
mig_S505	AATGATACGGCGACCACCGAGATCTACACCGTATCTCACACTCTTTCCCTACACGACGCTCTTCCGATCTCTG	S505	CGTATCTC	This study
mig_S501	AATGATACGGCGACCACCGAGATCTACACTTACGTGCACACTCTTTCCCTACACGACGCTCTTCCGATCTCTG	S501	TTACGTGC	This study
mig_S554	AATGATACGGCGACCACCGAGATCTACACAGCTAAGCACACTCTTTCCCTACACGACGCTCTTCCGATCTCTG	S554	AGCTAAGC	This study
mig_S598	AATGATACGGCGACCACCGAGATCTACACAAGACACCACACTCTTTCCCTACACGACGCTCTTCCGATCTCTG	S598	AAGACACC	This study
mig_S551	AATGATACGGCGACCACCGAGATCTACACCAACTCCAACACTCTTTCCCTACACGACGCTCTTCCGATCTCTG	S551	CAACTCCA	This study
mig_S517	AATGATACGGCGACCACCGAGATCTACACGATCTTGCACACTCTTTCCCTACACGACGCTCTTCCGATCTCTG	S517	GATCTTGC	This study
mig_S565	AATGATACGGCGACCACCGAGATCTACACCTTCACTGACACTCTTTCCCTACACGACGCTCTTCCGATCTCTG	S565	CTTCACTG	This study
mig_S593	AATGATACGGCGACCACCGAGATCTACACCTCGACTTACACTCTTTCCCTACACGACGCTCTTCCGATCTCTG	S593	CTCGACTT	This study
mig_S519	AATGATACGGCGACCACCGAGATCTACACGTACACCTACACTCTTTCCCTACACGACGCTCTTCCGATCTCTG	S519	GTACACCT	This study
mig_S544	AATGATACGGCGACCACCGAGATCTACACCCAAGGTTACACTCTTTCCCTACACGACGCTCTTCCGATCTCTG	S544	CCAAGGTT	This study
mig_S585	AATGATACGGCGACCACCGAGATCTACACGAACGGTTACACTCTTTCCCTACACGACGCTCTTCCGATCTCTG	S585	GAACGGTT	This study
mig_S518	AATGATACGGCGACCACCGAGATCTACACCCAGTTGAACACTCTTTCCCTACACGACGCTCTTCCGATCTCTG	S518	CCAGTTGA	This study
mig_S548	AATGATACGGCGACCACCGAGATCTACACGTCATCGTACACTCTTTCCCTACACGACGCTCTTCCGATCTCTG	S548	GTCATCGT	This study
mig_S568	AATGATACGGCGACCACCGAGATCTACACCAATGCGAACACTCTTTCCCTACACGACGCTCTTCCGATCTCTG	S568	CAATGCGA	This study
mig_S541	AATGATACGGCGACCACCGAGATCTACACGGTTGAACACACTCTTTCCCTACACGACGCTCTTCCGATCTCTG	S541	GGTTGAAC	This study
mig_S520	AATGATACGGCGACCACCGAGATCTACACCTTCGGTTACACTCTTTCCCTACACGACGCTCTTCCGATCTCTG	S520	CTTCGGTT	This study
mig_S531	AATGATACGGCGACCACCGAGATCTACACCGGCATTAACACTCTTTCCCTACACGACGCTCTTCCGATCTCTG	S531	CGGCATTA	This study
mig_S589	AATGATACGGCGACCACCGAGATCTACACCACGCAATACACTCTTTCCCTACACGACGCTCTTCCGATCTCTG	S589	CACGCAAT	This study
mig_S587	AATGATACGGCGACCACCGAGATCTACACGGAATGTCACACTCTTTCCCTACACGACGCTCTTCCGATCTCTG	S587	GGAATGTC	This study
mig_S503	AATGATACGGCGACCACCGAGATCTACACTGGTGAAGACACTCTTTCCCTACACGACGCTCTTCCGATCTCTG	S503	TGGTGAAG	This study
mig_S576	AATGATACGGCGACCACCGAGATCTACACGGACATCAACACTCTTTCCCTACACGACGCTCTTCCGATCTCTG	S576	GGACATCA	This study
mig_S582	AATGATACGGCGACCACCGAGATCTACACGGTGTACAACACTCTTTCCCTACACGACGCTCTTCCGATCTCTG	S582	GGTGTACA	This study
mig_S530	AATGATACGGCGACCACCGAGATCTACACGATAGCCAACACTCTTTCCCTACACGACGCTCTTCCGATCTCTG	S530	GATAGCCA	This study
mig_S533	AATGATACGGCGACCACCGAGATCTACACCCACAACAACACTCTTTCCCTACACGACGCTCTTCCGATCTCTG	S533	CCACAACA	This study
mig_S762	CAAGCAGAAGACGGCATACGAGATGTCGGTAAGTGACTGGAGTTCAGACGTGTGCTCTTCCGATCTGAC	S762	TTACCGAC	This study
mig_S713	CAAGCAGAAGACGGCATACGAGATTCAGACGAGTGACTGGAGTTCAGACGTGTGCTCTTCCGATCTGAC	S713	TCGTCTGA	This study
mig_S736	CAAGCAGAAGACGGCATACGAGATACCTGGAAGTGACTGGAGTTCAGACGTGTGCTCTTCCGATCTGAC	S736	TTCCAGGT	This study
mig_S709	CAAGCAGAAGACGGCATACGAGATAGACCGTAGTGACTGGAGTTCAGACGTGTGCTCTTCCGATCTGAC	S709	TACGGTCT	This study
mig_S732	CAAGCAGAAGACGGCATACGAGATACGGTCTTGTGACTGGAGTTCAGACGTGTGCTCTTCCGATCTGAC	S732	AAGACCGT	This study
mig_S774	CAAGCAGAAGACGGCATACGAGATTGAACCTGGTGACTGGAGTTCAGACGTGTGCTCTTCCGATCTGAC	S774	CAGGTTCA	This study
mig_S747	CAAGCAGAAGACGGCATACGAGATAGCTCCTAGTGACTGGAGTTCAGACGTGTGCTCTTCCGATCTGAC	S747	TAGGAGCT	This study
mig_S794	CAAGCAGAAGACGGCATACGAGATCTGGAGTAGTGACTGGAGTTCAGACGTGTGCTCTTCCGATCTGAC	S794	TACTCCAG	This study
mig_S729	CAAGCAGAAGACGGCATACGAGATAGGTCACTGTGACTGGAGTTCAGACGTGTGCTCTTCCGATCTGAC	S729	AGTGACCT	This study
mig_S777	CAAGCAGAAGACGGCATACGAGATGATAGGCTGTGACTGGAGTTCAGACGTGTGCTCTTCCGATCTGAC	S777	AGCCTATC	This study
mig_S772	CAAGCAGAAGACGGCATACGAGATGGAGATGAGTGACTGGAGTTCAGACGTGTGCTCTTCCGATCTGAC	S772	TCATCTCC	This study
mig_S725	CAAGCAGAAGACGGCATACGAGATGATACTGGGTGACTGGAGTTCAGACGTGTGCTCTTCCGATCTGAC	S725	CCAGTATC	This study
mig_S755	CAAGCAGAAGACGGCATACGAGATTCTCGCAAGTGACTGGAGTTCAGACGTGTGCTCTTCCGATCTGAC	S755	TTGCGAGA	This study
mig_S760	CAAGCAGAAGACGGCATACGAGATCTTCGTTCGTGACTGGAGTTCAGACGTGTGCTCTTCCGATCTGAC	S760	GAACGAAG	This study
mig_S716	CAAGCAGAAGACGGCATACGAGATGCAATTCGGTGACTGGAGTTCAGACGTGTGCTCTTCCGATCTGAC	S716	CGAATTGC	This study
mig_S708	CAAGCAGAAGACGGCATACGAGATTCTCTTCCGTGACTGGAGTTCAGACGTGTGCTCTTCCGATCTGAC	S708	GGAAGAGA	This study
mig_S702	CAAGCAGAAGACGGCATACGAGATGAATCCGAGTGACTGGAGTTCAGACGTGTGCTCTTCCGATCTGAC	S702	TCGGATTC	This study
mig_S796	CAAGCAGAAGACGGCATACGAGATTGGTACAGGTGACTGGAGTTCAGACGTGTGCTCTTCCGATCTGAC	S796	CTGTACCA	This study
mig_S757	CAAGCAGAAGACGGCATACGAGATGTACTCTCGTGACTGGAGTTCAGACGTGTGCTCTTCCGATCTGAC	S757	GAGAGTAC	This study
mig_S783	CAAGCAGAAGACGGCATACGAGATTGCGTAGAGTGACTGGAGTTCAGACGTGTGCTCTTCCGATCTGAC	S783	TCTACGCA	This study
mig_S722	CAAGCAGAAGACGGCATACGAGATGGAATTGCGTGACTGGAGTTCAGACGTGTGCTCTTCCGATCTGAC	S722	GCAATTCC	This study
mig_S710	CAAGCAGAAGACGGCATACGAGATCTTCTGAGGTGACTGGAGTTCAGACGTGTGCTCTTCCGATCTGAC	S710	CTCAGAAG	This study
mig_S770	CAAGCAGAAGACGGCATACGAGATCTTAGGACGTGACTGGAGTTCAGACGTGTGCTCTTCCGATCTGAC	S770	GTCCTAAG	This study
mig_S734	CAAGCAGAAGACGGCATACGAGATTCTAACGCGTGACTGGAGTTCAGACGTGTGCTCTTCCGATCTGAC	S734	GCGTTAGA	This study
mig_S763	CAAGCAGAAGACGGCATACGAGATGTACCTTGGTGACTGGAGTTCAGACGTGTGCTCTTCCGATCTGAC	S763	CAAGGTAC	This study
mig_S797	CAAGCAGAAGACGGCATACGAGATCAAGGTCTGTGACTGGAGTTCAGACGTGTGCTCTTCCGATCTGAC	S797	AGACCTTG	This study
mig_S735	CAAGCAGAAGACGGCATACGAGATGTAACGACGTGACTGGAGTTCAGACGTGTGCTCTTCCGATCTGAC	S735	GTCGTTAC	This study
mig_S727	CAAGCAGAAGACGGCATACGAGATTCGGTTACGTGACTGGAGTTCAGACGTGTGCTCTTCCGATCTGAC	S727	GTAACCGA	This study
mig_S742	CAAGCAGAAGACGGCATACGAGATACGGATTCGTGACTGGAGTTCAGACGTGTGCTCTTCCGATCTGAC	S742	GAATCCGT	This study
mig_S795	CAAGCAGAAGACGGCATACGAGATTGCTCATGGTGACTGGAGTTCAGACGTGTGCTCTTCCGATCTGAC	S795	CATGAGCA	This study
mig_S749	CAAGCAGAAGACGGCATACGAGATGTCCTAAGGTGACTGGAGTTCAGACGTGTGCTCTTCCGATCTGAC	S749	CTTAGGAC	This study
mig_S773	CAAGCAGAAGACGGCATACGAGATGGTCAGATGTGACTGGAGTTCAGACGTGTGCTCTTCCGATCTGAC	S773	ATCTGACC	This study
mig_S769	CAAGCAGAAGACGGCATACGAGATCATGAGGAGTGACTGGAGTTCAGACGTGTGCTCTTCCGATCTGAC	S769	TCCTCATG	This study
mig_S752	CAAGCAGAAGACGGCATACGAGATGCTATCCTGTGACTGGAGTTCAGACGTGTGCTCTTCCGATCTGAC	S752	AGGATAGC	This study
mig_S704	CAAGCAGAAGACGGCATACGAGATATTCCTCCGTGACTGGAGTTCAGACGTGTGCTCTTCCGATCTGAC	S704	GGAGGAAT	This study
mig_S715	CAAGCAGAAGACGGCATACGAGATATGACGTCGTGACTGGAGTTCAGACGTGTGCTCTTCCGATCTGAC	S715	GACGTCAT	This study
mig_S753	CAAGCAGAAGACGGCATACGAGATTTAAGCGGGTGACTGGAGTTCAGACGTGTGCTCTTCCGATCTGAC	S753	CCGCTTAA	This study
mig_S758	CAAGCAGAAGACGGCATACGAGATAGTTCGTCGTGACTGGAGTTCAGACGTGTGCTCTTCCGATCTGAC	S758	GACGAACT	This study
mig_S784	CAAGCAGAAGACGGCATACGAGATAACGTGGAGTGACTGGAGTTCAGACGTGTGCTCTTCCGATCTGAC	S784	TCCACGTT	This study
mig_S714	CAAGCAGAAGACGGCATACGAGATCTCTGGTTGTGACTGGAGTTCAGACGTGTGCTCTTCCGATCTGAC	S714	AACCAGAG	This study
mig_S771	CAAGCAGAAGACGGCATACGAGATTGACTGACGTGACTGGAGTTCAGACGTGTGCTCTTCCGATCTGAC	S771	GTCAGTCA	This study
mig_S779	CAAGCAGAAGACGGCATACGAGATATGGAAGGGTGACTGGAGTTCAGACGTGTGCTCTTCCGATCTGAC	S779	CCTTCCAT	This study
mig_S788	CAAGCAGAAGACGGCATACGAGATGTGTTCCTGTGACTGGAGTTCAGACGTGTGCTCTTCCGATCTGAC	S788	AGGAACAC	This study
mig_S739	CAAGCAGAAGACGGCATACGAGATGCTGTAAGGTGACTGGAGTTCAGACGTGTGCTCTTCCGATCTGAC	S739	CTTACAGC	This study
mig_S737	CAAGCAGAAGACGGCATACGAGATTGCAGGTAGTGACTGGAGTTCAGACGTGTGCTCTTCCGATCTGAC	S737	TACCTGCA	This study
mig_S728	CAAGCAGAAGACGGCATACGAGATTAGCGTCTGTGACTGGAGTTCAGACGTGTGCTCTTCCGATCTGAC	S728	AGACGCTA	This study
mig_S780	CAAGCAGAAGACGGCATACGAGATCTGTGTTGGTGACTGGAGTTCAGACGTGTGCTCTTCCGATCTGAC	S780	CAACACAG	This study
mig_S761	CAAGCAGAAGACGGCATACGAGATTGTGGTACGTGACTGGAGTTCAGACGTGTGCTCTTCCGATCTGAC	S761	GTACCACA	This study

## Sheet: Table S6
Supplementary Table S6. Refference genomes used in this study.
Species	Refference genome name	Refference	URL
Strawberry	F_ana_Camarosa_6-28-17.fasta	Edger et al. 2019	https://www.rosaceae.org/rosaceae_downloads/Fragaria_vesca/Fvesca-genome.v4.0.a1/assembly/Fragaria_vesca_v4.0.a1.fasta.gz
Quinoa	Cq_PI614886_genome_V1_pseudomolecule.fa.gz	Jarvis et al. 2017	https://www.cbrc.kaust.edu.sa/chenopodiumdb/download/download_auth.html
Cabbage	GCF_000695525.1_BOL_genomic.fna	Parkin et al. 2014	https://www.ncbi.nlm.nih.gov/datasets/genomes/?acc=GCF_000695525.1,GCF_000695525.1&utm_source=gquery
Common wheat	iwgsc_refseqv2.0_all_chromosomes.fa	Appels et al. 2018	https://urgi.versailles.inra.fr/download/iwgsc/IWGSC_RefSeq_Assemblies/v2.0/
Durum wheat	GCA_900231445.1.fasta	Maccaferri et al. 2019	https://www.ncbi.nlm.nih.gov/bioproject/518793
Tauschi's goatgrass	GCA_002575655.1_Aet_v4.0_genomic.fna	Luo et al. 2017	https://www.ncbi.nlm.nih.gov/datasets/genomes/?acc=GCF_002575655.1,GCA_002575655.1&utm_source=gquery
Radish	GCA_000715565.1_RSA_r1.0_genomic	Kitashiba et al. 2014	https://www.ncbi.nlm.nih.gov/datasets/genomes/?acc=GCA_000715565.1,GCA_000715565.1&utm_source=gquery
Capsicum	Pepper.v.1.55 CM334	Kim et al. 2014	https://solgenomics.net/organism/Capsicum_annuum/genome
Tomato	SL 4.0	Prashant et al. 2019	https://solgenomics.net/organism/Solanum_lycopersicum/genome/
Rose	GCA_002994745.2_RchiOBHm-V2_genomic.fna	Raymond et al. 2018	https://static-content.springer.com/esm/art%3A10.1038%2Fs41588-018-0110-3/MediaObjects/41588_2018_110_MOESM1_ESM.pdf
Melon	CM3.6.1_pseudomol.fa	Garcia-Mas et al. 2012	https://www.melonomics.net/melonomics.html#/download
Peach	Prunus_persica_v2.0.a1.scaffolds	Verde et al. 2017	https://www.ncbi.nlm.nih.gov/datasets/genomes/?acc=GCF_002994745.2,GCA_002994745.2&utm_source=gquery

## Sheet: Table S7
Supplementary Table S7. Number of SNP/indel , max average DP value, and nucleotide diversity for the 12 species.
Species	Number of SNP/indel detected in this study	Max average DP value between accessions for each species	Nucleotide diversity (π)
Peach	1550	9132.71	0.00277509
Radish	2846	70582.2	0.00758275
Melon	1926	19667.4	0.00313073
Cabbage	4368	69117	0.00562029
Rose	10438	24921	0.0111272
Strawberry	4192	21013.4	0.00423207
Tomato	2747	17917.7	0.00279081
Quinoa	1973	7645.62	0.00158699
Capsicum	8692	4158.16	0.00875756
Tausch's goatgrass	2972	1232.99	0.000825203
Tetraploid wheat	7044	604.927	0.00218372
Common wheat	7117	632.518	0.00141185

## Sheet: Table S8
Supplementary Tables S8. Summary of SNP and indels for population structure analysis in TWC.
Chromosome	Pruned SNP/indels	Leaving SNP/indels	Total
1A	288	369	657
1B	191	236	427
2A	228	361	589
2B	203	321	524
3A	225	416	641
3B	278	389	667
4A	264	469	733
4B	215	362	577
5A	296	392	688
5B	181	329	510
6A	262	377	639
6B	145	258	403
7A	281	339	620
7B	203	329	532
All chromosome	3260	4947	8207

## Sheet: Table S9
Supplementary Tables S9. Summary for linkage map of F2 populations.
Chromosome	No. of marker	No of unique marker	Map length for each chromosome	Average marker interval
1A	237	237	353.961	1.49983
1B	238	238	394.257	1.66353
2A	369	369	429.943	1.16832
2B	334	334	425.994	1.27926
3A	188	188	317.786	1.69939
3B	262	262	379.485	1.45396
4A	169	169	311.092	1.85174
4B	157	157	209.312	1.34174
5A	185	185	458.026	2.48927
5B	168	168	349.699	2.09401
6A	256	256	318.924	1.25068
6B	241	241	375.001	1.5625
7A	298	298	400.955	1.35002
7B	155	155	297.529	1.93201

## Sheet: Table S10
Supplementary Tables S10. Summary for linkage map of F6:7 RILs.
Chromosome	No. of marker	No of unique marker	Map length for each chromosome	Average marker interval
1A	230	176	178.3	1.01886
1B	233	138	148.351	1.08285
2A	270	86	208.81	2.45659
2B	312	150	196.666	1.31991
3A	155	92	205.586	2.25919
3B	289	289	216.498	0.751729
4A	160	102	189.277	1.87403
4B	230	129	140.011	1.09384
5A	153	91	233.567	2.59519
5B	216	118	203.576	1.73996
6A	254	155	113.557	0.737382
6B	214	124	131.84	1.07187
7A	245	136	199.928	1.48095
7B	187	115	155.639	1.36525
