# Supplementary material for: MIG-seq is an effective method for high-throughput genotyping in wheat (Triticum spp.)
Source: DNA Res. 2022 Apr 12;29(2):dsac011. doi: 10.1093/dnares/dsac011 (PMC9035812; doi:10.1093/dnares/dsac011)
Supplement: dsac011_Supplementary_Data [file dsac011_supplementary_data.zip › Supplementary data.xlsx]

## Sheet: Supplementary data S1
Supplementary data S1 Genotype table and phenotype information of F2 population derived from cross between TTW41 and TTW139.
		DGH	128	125	122	125	125	124	125	124	124	122	124	121	124	120	121	121	120	123	123	124	122	119	120	121	124	121	118	115	122	122	124	120	127	123	126	120	124	126	125	121	126	120	120	126	125	123	122
Marker	Chromosomes	Genetic Position	F2_049	F2_050	F2_051	F2_052	F2_053	F2_054	F2_055	F2_056	F2_057	F2_058	F2_059	F2_060	F2_061	F2_062	F2_063	F2_064	F2_065	F2_066	F2_067	F2_068	F2_069	F2_070	F2_071	F2_072	F2_073	F2_074	F2_075	F2_076	F2_077	F2_078	F2_079	F2_080	F2_081	F2_082	F2_083	F2_084	F2_085	F2_086	F2_087	F2_088	F2_089	F2_090	F2_091	F2_092	F2_093	F2_094	F2_095
1A_8288763	1A	0	h	b	h	a	h	h	a	h	b	a	h	h	h	h	b	a	h	b	a	b	h	b	a	h	b	a	a	h	a	h	a	h	b	a	b	b	h	a	b	h	h	a	h	h	b	h	b
1A_20642006	1A	14.925	h	b	a	a	a	a	a	h	b	a	h	h	a	h	b	h	a	b	a	b	a	b	a	h	b	a	a	h	h	h	a	h	b	a	b	b	h	a	b	a	h	h	h	h	b	h	b
1A_21320081	1A	24.6521	h	b	h	a	h	h	a	h	b	a	h	h	h	h	h	h	h	b	a	b	a	b	a	h	b	a	a	h	h	h	a	h	b	a	b	b	h	a	b	h	h	h	h	h	b	b	b
1A_21320101	1A	24.6621	h	b	h	a	h	h	a	h	b	a	h	h	h	h	h	h	h	b	a	b	a	b	a	h	b	a	a	h	h	h	a	h	b	a	b	b	h	a	b	h	h	h	h	h	b	b	b
1A_21320143	1A	24.6721	h	b	h	a	h	h	a	h	b	a	h	h	h	h	h	h	h	b	a	b	a	b	a	h	b	a	a	h	h	h	a	h	b	a	b	b	h	a	b	h	h	h	h	h	b	b	b
1A_21320172	1A	25.0698	h	b	h	a	h	h	a	h	b	a	h	h	h	h	h	h	h	b	a	b	a	b	a	h	b	a	a	h	h	h	a	h	b	a	b	b	h	a	b	h	h	h	h	h	b	b	b
1A_21320226	1A	25.0798	h	b	h	a	h	h	a	h	b	a	h	h	h	h	h	h	h	b	a	b	a	b	a	h	b	a	a	h	h	h	a	h	b	a	b	b	h	a	b	h	h	h	h	h	b	b	b
1A_21320202	1A	25.0898	h	b	h	a	h	h	a	h	b	a	h	h	h	h	h	h	h	b	a	b	a	b	a	h	b	a	a	h	h	h	a	h	b	a	b	b	h	a	b	h	h	h	h	h	b	b	b
1A_42003736	1A	47.1698	h	b	h	a	h	h	a	h	h	a	h	h	h	h	h	a	h	b	h	b	a	h	a	b	h	h	a	h	h	h	h	h	h	h	b	h	h	a	h	h	h	h	b	h	h	b	b
1A_42528966	1A	47.1798	h	b	h	a	h	h	a	h	h	a	h	h	h	h	h	a	h	b	h	b	a	h	a	-	h	h	a	h	h	h	h	h	h	h	b	h	h	a	h	h	h	h	b	h	h	b	b
1A_42528977	1A	47.1898	h	b	h	a	h	h	a	h	h	a	h	h	h	h	h	a	h	b	h	b	a	h	a	-	h	h	a	h	h	h	h	h	h	h	b	h	h	a	h	h	h	h	b	h	h	b	b
1A_42528940	1A	47.1998	h	b	h	a	h	h	a	h	h	a	h	h	h	h	h	a	h	b	h	b	a	h	a	-	h	h	a	h	h	h	h	h	h	h	b	h	h	a	h	h	h	h	b	h	h	b	b
1A_51058261	1A	48.8029	h	b	h	a	h	h	a	h	h	a	h	h	h	h	h	a	h	b	h	b	a	h	a	b	h	h	a	h	b	h	h	h	h	h	b	h	h	a	h	h	h	h	b	h	h	b	b
1A_58721290	1A	50.4054	h	b	h	a	h	h	a	h	h	a	h	h	h	a	h	a	h	b	h	b	a	h	a	b	h	h	a	h	b	h	h	h	h	h	b	h	h	a	h	h	h	h	b	h	h	b	b
1A_57405578	1A	50.8032	h	b	h	a	h	h	a	h	h	a	h	h	h	a	h	a	h	b	h	b	a	h	a	b	h	h	a	h	b	h	h	h	h	h	b	h	h	a	h	h	h	h	b	h	h	b	b
1A_57405567	1A	50.8132	h	b	h	a	h	h	a	h	h	a	h	h	h	a	h	a	h	b	h	b	a	h	a	b	h	h	a	h	b	h	h	h	h	h	b	h	h	a	h	h	h	h	b	h	h	b	b
1A_57919519	1A	50.8232	h	b	h	a	h	h	a	h	h	a	h	h	h	a	h	a	h	b	h	b	a	h	a	b	h	h	a	h	b	h	h	h	h	h	b	h	h	a	h	h	-	h	b	h	h	b	b
1A_57405693	1A	52.0147	h	b	h	a	h	h	a	h	h	a	h	h	h	a	h	a	h	b	h	b	a	h	a	b	h	h	a	h	b	h	h	h	h	h	b	h	h	a	h	h	h	h	b	h	h	b	b
1A_57919590	1A	55.0488	h	b	h	a	h	h	a	h	h	a	h	h	h	a	h	h	h	b	h	b	a	h	a	b	h	h	a	h	b	h	h	b	h	h	b	h	h	a	h	h	-	h	b	h	h	b	b
1A_62412725	1A	57.9112	h	b	h	a	h	h	a	h	h	a	h	h	h	a	h	a	h	b	h	b	a	h	a	b	h	h	a	h	b	h	h	h	h	h	b	h	h	a	h	h	h	h	b	h	h	b	b
1A_74064593	1A	59.2349	h	b	h	a	h	h	a	h	h	a	h	h	h	a	h	a	h	b	h	b	a	h	-	b	h	h	a	h	b	h	h	h	h	h	b	h	h	a	h	h	h	h	b	h	h	b	b
1A_72753437	1A	59.6284	h	b	h	a	h	h	a	h	h	a	h	h	h	a	h	a	h	b	h	b	a	h	a	b	h	h	a	h	b	h	h	h	h	h	b	h	h	a	h	h	h	-	b	h	h	b	b
1A_75198509	1A	59.6384	h	b	h	a	h	h	a	h	h	a	h	h	h	a	h	a	h	b	h	b	a	h	a	b	h	h	a	h	b	h	h	h	h	h	b	h	h	a	h	h	h	h	b	h	h	b	b
1A_79063724	1A	59.6484	h	b	h	a	h	h	a	h	h	a	h	h	h	a	h	a	h	b	h	b	a	h	a	b	h	h	a	h	b	h	h	h	h	h	b	h	h	a	h	h	h	h	b	h	h	b	b
1A_79063750	1A	59.6584	h	b	h	a	h	h	a	h	h	a	h	h	h	a	h	a	h	b	h	b	a	h	a	b	h	h	a	h	b	h	h	h	h	h	b	h	h	a	h	h	h	h	b	h	h	b	b
1A_70112996	1A	59.6684	h	b	h	a	h	h	a	h	h	a	h	h	h	a	h	a	h	b	h	b	a	h	a	b	h	h	a	h	b	h	h	h	h	h	b	h	h	a	h	h	h	h	b	h	h	b	b
1A_70113114	1A	59.6784	h	b	h	a	h	h	a	h	h	a	h	h	h	a	h	a	h	b	h	b	a	h	a	b	h	h	a	h	b	h	h	h	h	h	b	h	h	a	h	h	h	h	b	-	h	b	b
1A_77650370	1A	60.0571	h	b	h	a	h	h	a	h	h	a	h	h	h	a	h	a	h	b	h	b	a	h	a	b	h	h	a	h	b	h	h	h	h	h	b	h	h	a	h	h	h	h	b	h	h	b	b
1A_66201059	1A	61.2328	h	b	h	a	h	h	a	h	h	a	h	h	h	h	h	a	h	b	h	b	a	h	a	b	h	h	a	h	b	h	h	h	h	h	b	h	h	a	h	h	h	h	b	h	h	b	b
1A_149501309	1A	63.2344	h	b	h	a	h	h	a	h	h	a	h	h	b	h	h	a	h	b	h	b	a	h	a	b	h	h	a	h	b	h	h	h	h	h	b	h	h	a	h	h	h	h	b	h	h	b	b
1A_128484802	1A	65.2327	h	b	h	a	h	h	a	h	h	a	h	h	b	a	h	a	h	b	h	h	a	h	a	b	h	h	a	h	b	h	h	h	h	h	b	h	h	a	h	h	h	h	b	h	h	b	b
1A_100888323	1A	66.818	h	b	h	a	h	h	a	h	h	a	h	h	b	a	h	a	h	b	h	b	a	h	a	b	h	h	a	h	b	h	h	h	h	h	b	h	h	a	h	h	a	h	b	h	h	b	b
1A_111877628	1A	67.2064	h	b	h	a	h	h	a	h	h	a	h	h	b	a	h	a	h	b	h	b	a	h	a	b	h	h	a	h	b	h	h	h	h	h	b	h	h	a	h	h	h	h	b	h	h	b	b
1A_120909252	1A	67.2164	h	b	h	a	h	h	a	h	h	a	h	h	b	a	h	a	h	b	h	b	a	h	a	b	h	h	a	h	b	h	h	h	h	h	b	h	h	a	h	h	h	h	b	h	h	b	b
1A_120909249	1A	67.2264	h	b	h	a	h	h	a	h	h	a	h	h	b	a	h	a	h	b	h	b	a	h	a	b	h	h	a	h	b	h	h	h	h	h	b	h	h	a	h	h	h	h	b	h	h	b	b
1A_120909358	1A	67.2364	h	b	h	a	h	h	a	h	h	a	h	h	b	a	h	a	h	b	h	b	a	h	a	b	h	h	a	h	b	h	h	h	h	h	b	h	h	a	h	h	h	h	b	h	h	b	b
1A_109461628	1A	67.2464	h	b	h	a	h	h	a	h	h	a	h	h	b	a	h	a	h	b	h	b	a	h	a	b	h	h	a	h	b	h	h	h	h	h	b	h	h	a	h	h	h	h	b	h	h	b	b
1A_121181477	1A	67.2564	h	b	h	a	h	h	a	h	h	a	h	h	b	a	h	a	h	b	h	b	a	h	a	b	h	h	a	h	b	h	h	h	h	h	b	h	h	a	h	h	h	h	b	h	h	b	b
1A_112392189	1A	67.2664	h	b	h	a	h	h	a	h	h	a	h	h	b	a	h	a	h	b	h	b	a	h	a	b	h	h	a	h	b	h	h	h	h	h	b	h	h	a	h	h	h	h	b	h	h	b	b
1A_109461565	1A	67.2764	h	b	h	a	h	h	a	h	h	a	h	h	b	a	h	a	h	b	h	b	a	h	a	b	h	h	a	h	b	h	h	h	h	h	b	h	h	a	h	h	h	h	b	h	h	b	b
1A_111799705	1A	67.2864	h	b	h	a	h	h	a	h	h	a	h	h	b	a	h	a	h	b	h	b	a	h	a	b	h	h	a	h	b	h	h	h	h	h	b	h	h	a	h	h	h	h	b	h	h	b	b
1A_140014537	1A	67.2964	h	b	h	a	h	h	a	h	h	a	h	h	b	a	h	a	h	b	h	b	a	h	a	b	h	h	a	h	b	h	h	h	h	h	b	h	h	a	h	h	h	h	b	h	h	b	b
1A_121181366	1A	67.3064	h	b	h	a	h	h	a	h	h	a	h	h	b	a	h	a	h	b	h	b	a	h	a	b	h	h	a	h	b	h	h	h	h	h	b	h	h	a	h	h	h	h	b	h	h	b	b
1A_111732929	1A	67.6756	h	b	h	a	h	h	a	h	h	a	h	h	b	a	h	a	h	b	h	b	a	h	a	b	h	h	a	h	b	h	h	h	h	h	b	h	h	a	h	h	h	h	b	h	h	b	b
1A_240471562	1A	68.4444	h	b	h	a	h	h	a	b	h	a	h	h	b	a	h	a	h	b	h	b	a	h	a	b	h	h	a	h	b	-	h	h	h	h	b	h	h	a	h	h	h	h	b	h	h	b	b
1A_283709295	1A	68.8299	h	b	h	a	h	h	a	b	h	a	h	h	b	a	h	a	h	b	h	b	a	h	a	b	h	h	a	h	b	h	h	h	h	h	b	h	h	a	h	h	h	h	b	h	h	b	b
1A_157384006	1A	70.0102	h	b	h	a	h	h	a	b	h	a	h	h	b	a	h	a	h	b	h	b	a	h	a	b	h	h	a	h	b	h	h	h	h	h	b	h	h	a	h	h	h	h	b	h	h	b	b
1A_202399704	1A	70.7911	h	b	h	a	h	h	a	b	h	a	h	h	b	a	h	a	h	b	h	b	a	h	a	b	h	h	a	h	b	h	h	h	h	h	b	h	h	a	h	h	h	h	b	h	h	b	b
1A_198403027	1A	71.5496	h	b	h	a	h	h	a	b	h	a	h	h	b	a	h	a	h	b	h	b	a	h	a	b	h	h	a	h	b	h	h	h	h	h	b	h	h	a	h	h	h	h	b	h	h	b	b
1A_155768035	1A	71.9186	h	b	h	a	h	h	a	b	h	a	h	h	b	a	h	a	h	b	h	b	a	h	a	b	h	h	a	h	b	h	h	h	h	h	b	h	h	a	h	h	h	h	b	h	h	b	b
1A_161443452	1A	71.9286	h	b	h	a	h	h	a	b	h	a	h	h	b	a	h	a	h	b	h	b	a	h	a	b	h	h	a	-	b	h	h	h	h	h	b	h	h	a	h	h	h	h	b	h	h	b	b
1A_195310116	1A	71.9386	h	b	h	a	h	h	a	b	h	a	h	h	b	a	h	a	h	b	h	b	a	h	a	b	h	h	a	h	b	h	h	h	h	h	b	h	h	a	h	h	h	h	b	h	h	b	b
1A_204390208	1A	71.9486	h	b	h	a	h	h	a	b	h	a	h	h	b	a	h	a	h	b	h	b	a	h	a	b	h	h	a	h	b	h	h	h	h	h	b	h	h	a	h	h	h	h	b	h	h	b	b
1A_214783000	1A	71.9586	h	b	h	a	h	h	a	b	h	a	h	h	b	a	h	a	h	b	h	b	a	h	a	b	h	h	a	h	b	h	h	h	h	h	b	h	h	a	h	h	h	h	b	h	h	b	b
1A_231811786	1A	71.9686	h	b	h	a	h	h	a	b	h	a	h	h	b	a	h	a	h	b	h	b	a	h	a	b	h	h	a	h	b	h	h	h	h	h	b	h	h	a	h	h	h	h	b	h	h	b	b
1A_210896250	1A	71.9786	h	b	h	a	h	h	a	b	h	a	h	h	b	a	h	a	h	b	h	b	a	h	a	b	h	h	a	h	b	h	h	h	h	h	b	h	h	a	h	h	h	h	b	h	h	b	b
1A_214782903	1A	71.9886	h	b	h	a	h	h	a	b	h	a	h	h	b	a	h	a	h	b	h	b	a	h	a	b	h	h	a	h	b	h	h	h	h	h	b	h	h	a	h	h	h	h	b	h	h	b	b
1A_222212750	1A	71.9986	h	b	h	a	h	h	a	b	h	a	h	h	b	a	h	a	h	b	h	b	a	h	a	b	h	h	a	h	b	h	h	h	h	h	b	h	h	a	h	h	h	h	b	h	h	b	b
1A_167962061	1A	72.0086	h	b	h	a	h	h	a	b	h	a	h	h	b	a	h	a	h	b	h	b	a	h	a	b	h	h	a	h	b	h	h	h	h	h	b	h	h	a	h	h	h	h	b	h	h	b	b
1A_217158876	1A	72.0186	h	b	h	a	h	h	a	b	h	a	h	h	b	a	h	a	h	b	h	b	a	h	a	b	h	h	a	h	b	h	h	h	h	h	b	h	h	a	h	h	h	h	b	h	h	b	b
1A_160975148	1A	72.0286	h	b	h	a	h	h	a	b	h	a	h	h	b	a	h	a	h	b	h	b	a	h	a	b	h	h	a	h	b	h	h	h	h	h	b	h	h	a	h	h	h	h	b	h	h	b	b
1A_223931627	1A	72.0386	h	b	h	a	h	h	a	b	h	a	h	h	b	a	h	a	h	b	h	b	a	h	a	b	h	h	a	h	b	h	h	h	h	h	b	h	h	a	h	h	h	h	b	h	h	b	b
1A_222212846	1A	72.0486	h	b	h	a	h	h	a	b	h	a	h	h	b	a	h	a	h	b	h	b	a	h	a	b	h	h	a	h	b	h	h	h	h	h	b	h	h	a	h	h	h	h	b	h	h	b	b
1A_165011725	1A	72.0586	h	b	h	a	h	h	a	b	h	a	h	h	b	a	h	a	h	b	h	b	a	h	a	-	h	h	a	h	b	h	h	h	h	h	b	h	h	a	h	h	h	h	b	h	h	b	b
1A_165011661	1A	72.0686	h	b	h	a	h	h	a	b	h	a	h	h	b	a	h	a	h	b	h	b	a	h	a	-	h	h	a	h	b	h	h	h	h	h	b	h	h	a	h	h	h	h	b	h	h	b	b
1A_212234660	1A	72.0786	h	b	h	a	h	h	a	b	h	a	h	h	b	a	h	a	h	b	h	b	a	h	a	b	h	h	a	h	b	h	h	h	h	h	b	h	h	a	h	h	h	h	b	h	h	b	b
1A_195310205	1A	72.0886	h	b	h	a	h	h	a	b	h	a	h	h	b	a	h	a	h	b	h	b	a	h	a	b	h	h	a	h	b	h	h	h	h	h	b	h	h	a	h	h	h	h	b	h	h	b	b
1A_199406371	1A	72.0986	h	b	h	a	h	h	a	b	h	a	h	h	b	a	h	a	h	b	h	b	a	h	a	b	h	h	a	h	b	h	h	h	h	h	b	h	h	a	h	h	h	h	b	h	h	b	b
1A_198403009	1A	72.1086	h	b	h	a	h	h	a	b	h	a	h	h	b	a	h	a	h	b	h	b	a	h	a	b	h	h	a	h	b	h	h	h	h	h	b	h	h	a	h	h	h	h	b	h	h	b	b
1A_204390209	1A	72.1186	h	b	h	a	h	h	a	b	h	a	h	h	b	a	h	a	h	b	h	b	a	h	a	b	h	h	a	h	b	h	h	h	h	h	b	h	h	a	h	h	h	h	b	h	h	b	b
1A_225572104	1A	72.1286	h	b	h	a	h	h	a	b	h	a	h	h	b	a	h	a	h	b	h	b	a	h	a	b	h	h	a	h	b	h	h	h	h	h	b	h	h	a	h	h	h	h	b	h	h	b	b
1A_225572107	1A	72.1386	h	b	h	a	h	h	a	b	h	a	h	h	b	a	h	a	h	b	h	b	a	h	a	b	h	h	a	h	b	h	h	h	h	h	b	h	h	a	h	h	h	h	b	h	h	b	b
1A_193987611	1A	72.1486	h	b	h	a	h	h	a	b	h	a	h	h	b	a	h	a	h	b	h	b	a	h	a	b	h	h	a	h	b	h	h	h	h	h	b	h	h	a	h	h	h	h	b	h	h	b	b
1A_195310183	1A	72.1586	h	b	h	a	h	h	a	b	h	a	h	h	b	a	h	a	h	b	h	b	a	h	a	b	h	h	a	h	b	h	h	h	h	h	b	h	h	a	h	h	h	h	b	h	h	b	b
1A_193987591	1A	72.1686	h	b	h	a	h	h	a	b	h	a	h	h	b	a	h	a	h	b	h	b	a	h	a	b	h	h	a	h	b	h	h	h	h	h	b	h	h	a	h	h	h	h	b	h	h	b	b
1A_206325887	1A	72.1786	h	b	h	a	h	h	a	b	h	a	h	h	b	a	h	a	h	b	h	b	a	h	a	b	h	h	a	h	b	h	h	h	h	h	b	h	h	a	h	h	h	h	b	h	h	b	b
1A_223931384	1A	72.1886	h	b	h	a	h	h	a	b	h	a	h	h	b	a	h	a	h	b	h	b	a	h	a	b	h	h	a	h	b	h	h	h	h	h	b	h	h	a	h	h	h	h	b	h	h	b	b
1A_186907916	1A	72.1986	h	b	h	a	h	h	a	b	h	a	h	h	b	a	h	a	h	b	h	b	a	h	a	b	h	h	a	h	b	h	h	h	h	h	b	h	h	a	h	h	h	h	b	h	h	b	b
1A_231811764	1A	72.2086	h	b	h	a	h	h	a	b	h	a	h	h	b	a	h	a	h	b	h	b	a	h	a	b	h	h	a	h	b	h	h	h	h	h	b	h	h	a	h	h	h	h	b	h	h	b	b
1A_193987601	1A	72.2186	h	b	h	a	h	h	a	b	h	a	h	h	b	a	h	a	h	b	h	b	a	h	a	b	h	h	a	h	b	h	h	h	h	h	b	h	h	a	h	h	h	h	b	h	h	b	b
1A_222212887	1A	72.2286	h	b	h	a	h	h	a	b	h	a	h	h	b	a	h	a	h	b	h	b	a	h	a	b	h	h	a	h	b	h	h	h	h	h	b	h	h	a	h	h	h	h	b	h	h	b	b
1A_167961989	1A	72.2386	h	b	h	a	h	h	a	b	h	a	h	h	b	a	h	a	h	b	h	b	a	h	a	b	h	h	a	h	b	h	h	h	h	h	b	h	h	a	h	h	h	h	b	h	h	b	b
1A_210896218	1A	72.2486	h	b	h	a	h	h	a	b	h	a	h	h	b	a	h	a	h	b	h	b	a	h	a	b	h	h	a	h	b	h	h	h	h	h	b	h	h	a	h	h	h	h	b	h	h	b	b
1A_207239929	1A	72.2586	h	b	h	a	h	h	a	b	h	a	h	h	b	a	h	a	h	b	h	b	a	h	a	b	h	h	a	h	b	h	h	h	h	h	b	h	h	a	h	h	h	h	b	h	h	b	b
1A_231008020	1A	72.2686	h	b	h	a	h	-	a	b	h	a	h	h	b	a	h	a	h	b	h	b	a	h	a	b	h	h	a	h	b	h	h	h	h	h	b	h	h	a	h	h	h	h	b	h	h	b	b
1A_231008027	1A	72.2786	h	b	h	a	h	-	a	b	h	a	h	h	b	a	h	a	h	b	h	b	a	h	a	b	h	h	a	h	b	h	h	h	h	h	b	h	h	a	h	h	h	h	b	h	h	b	b
1A_227203516	1A	72.2886	h	b	h	a	h	h	a	b	h	a	h	h	b	a	h	a	h	b	h	b	a	h	a	b	h	h	a	h	b	h	h	h	h	h	b	h	h	a	h	h	h	h	b	h	h	b	b
1A_219873496	1A	72.2986	h	b	h	a	h	h	a	b	h	a	h	h	b	a	h	a	h	b	h	b	a	h	a	b	h	h	a	h	b	h	h	h	h	h	b	h	h	a	h	h	h	h	b	h	h	b	b
1A_207239875	1A	72.3086	h	b	h	a	h	h	a	b	h	a	h	h	b	a	h	a	h	b	h	b	a	h	a	b	h	h	a	h	b	h	h	h	h	h	b	h	h	a	h	h	h	h	b	h	h	b	b
1A_207239842	1A	72.3186	h	b	h	a	h	h	a	b	h	a	h	h	b	a	h	a	h	b	h	b	a	h	a	b	h	h	a	h	b	h	h	h	h	h	b	h	h	a	h	h	h	h	b	h	h	b	b
1A_156164741	1A	72.3286	h	b	h	a	h	h	a	b	h	a	h	h	b	a	h	a	h	b	h	b	a	h	a	b	h	h	a	h	b	h	h	h	h	h	b	h	h	a	h	h	h	h	b	h	h	b	b
1A_156164786	1A	72.3386	h	b	h	a	h	h	a	b	h	a	h	h	b	a	h	a	h	b	h	b	a	h	a	b	h	h	a	h	b	h	h	h	h	h	b	h	h	a	h	h	h	h	b	h	h	b	b
1A_156164577	1A	72.3486	h	b	h	a	h	h	a	b	h	a	h	h	b	a	h	a	h	b	h	b	a	h	a	b	h	h	a	h	b	h	h	h	h	h	b	h	h	a	h	h	h	h	b	h	h	b	b
1A_198099310	1A	72.3586	h	b	h	a	h	h	a	b	h	a	h	h	b	a	h	a	h	b	h	b	a	h	a	b	h	h	a	h	b	h	h	h	h	h	b	h	h	a	h	h	h	-	b	h	h	b	b
1A_198099140	1A	72.3686	h	b	h	a	h	h	a	b	h	a	h	h	b	a	h	a	h	b	h	b	a	h	a	b	h	h	a	h	b	h	h	h	h	h	b	h	h	a	h	h	h	-	b	h	h	b	b
1A_186907964	1A	72.3786	h	b	h	a	h	h	a	b	h	a	h	h	b	a	h	a	h	b	h	b	a	h	a	b	h	h	a	h	b	h	h	h	h	h	b	h	h	a	h	h	h	h	b	h	h	b	b
1A_217158961	1A	72.7477	h	b	h	a	h	h	a	b	h	a	h	h	b	a	h	a	h	b	h	b	a	h	a	b	h	h	a	h	b	h	h	h	h	h	b	h	h	a	h	h	h	h	b	h	h	b	b
1A_195762122	1A	73.5064	h	b	h	a	h	h	a	b	h	a	h	h	b	a	h	a	h	b	h	b	a	h	a	b	h	h	a	h	b	h	h	h	h	h	b	h	h	a	h	h	h	h	b	h	h	b	b
1A_156164708	1A	74.2882	h	b	h	a	h	h	a	b	h	a	h	h	b	a	h	a	h	b	h	b	a	h	a	b	h	h	a	h	b	h	h	h	h	h	b	h	h	a	h	h	h	h	b	h	h	b	b
1A_220377927	1A	75.4771	h	b	h	a	h	h	a	b	h	a	h	h	b	a	h	a	h	b	h	b	a	h	a	b	h	h	a	h	b	h	h	h	h	h	b	h	h	a	h	h	h	h	b	h	h	b	b
1A_194740333	1A	77.4741	h	b	h	a	h	h	a	b	h	a	h	h	b	a	h	a	h	b	h	b	a	h	a	b	h	h	a	h	b	h	h	h	h	h	b	h	h	a	h	h	h	h	b	h	h	b	b
1A_193987638	1A	79.068	h	b	h	a	h	h	a	b	h	a	h	h	b	a	h	a	h	b	h	b	a	h	a	b	h	h	a	h	b	h	h	h	h	h	b	h	h	a	h	h	h	h	b	h	h	b	b
1A_159572907	1A	80.3728	h	b	h	a	h	h	a	b	h	a	h	h	b	a	h	a	h	b	h	b	a	h	a	-	a	h	a	h	-	h	h	h	a	h	b	h	h	a	h	h	h	h	b	h	h	b	b
1A_159572881	1A	80.3828	h	b	h	a	h	h	a	b	h	a	h	h	b	a	h	a	h	b	h	b	a	h	a	-	a	h	a	h	-	h	h	h	a	h	b	h	h	a	h	h	h	h	b	h	h	b	b
1A_193987700	1A	83.9109	h	b	h	a	h	h	a	b	h	a	h	h	b	a	h	a	h	b	h	b	a	h	a	b	h	h	a	h	b	h	h	h	h	h	h	h	h	a	h	h	h	h	b	h	h	b	b
1A_198099073	1A	87.9865	h	b	h	a	h	h	a	b	h	a	h	h	b	a	h	h	h	b	h	b	a	h	h	b	h	h	a	h	b	h	h	h	h	h	b	h	h	a	h	h	h	-	b	h	h	b	b
1A_210896171	1A	89.9843	h	b	h	a	h	h	a	b	h	a	h	h	b	a	h	a	h	b	h	b	a	h	a	b	h	h	a	h	b	h	h	h	h	h	b	h	h	a	h	h	h	h	b	h	h	b	b
1A_162344370	1A	90.3705	h	b	h	a	h	h	a	b	h	a	h	h	b	a	h	a	h	b	h	b	a	h	a	b	h	h	a	h	b	h	h	h	h	h	b	h	h	a	h	h	h	h	b	h	h	b	b
1A_155768088	1A	91.1677	h	b	h	a	h	h	a	b	h	a	h	h	b	a	b	a	h	b	h	b	a	h	a	b	h	h	a	h	b	h	h	h	h	h	b	h	h	a	h	h	h	h	b	h	h	b	b
1A_155767960	1A	91.9647	h	b	h	a	h	b	a	b	h	a	h	h	b	a	b	a	h	b	h	b	a	h	a	b	h	h	a	h	b	h	h	h	h	h	b	h	h	a	h	h	h	b	b	h	h	b	b
1A_155767968	1A	91.9747	h	b	h	a	h	b	a	b	h	a	h	h	b	a	b	a	h	b	h	b	a	h	a	b	h	h	a	h	b	h	h	h	h	h	b	h	h	a	h	h	h	b	b	h	h	b	b
1A_176438026	1A	94.1757	h	b	h	a	b	h	a	b	h	a	h	h	b	a	h	a	h	b	h	b	a	h	a	b	h	h	a	h	b	h	h	h	h	h	b	h	h	a	h	h	h	h	b	h	h	b	b
1A_197741593	1A	96.3778	h	b	h	a	h	h	a	b	h	a	h	h	b	a	h	a	h	b	h	b	a	h	a	b	h	h	a	h	b	h	h	h	h	h	b	h	h	a	h	h	h	h	b	h	h	b	b
1A_212240106	1A	98.3728	h	b	h	a	h	h	a	b	h	h	h	h	b	a	h	a	h	b	h	b	a	h	a	b	h	h	a	h	b	h	h	h	h	h	b	h	h	a	h	h	h	h	b	h	h	b	b
1A_212240103	1A	98.3828	h	b	h	a	h	h	a	b	h	h	h	h	b	a	h	a	h	b	h	b	a	h	a	b	h	h	a	h	b	h	h	h	h	h	b	h	h	a	h	h	h	h	b	h	h	b	b
1A_190893208	1A	100.525	h	b	h	a	h	h	a	b	h	h	h	h	b	a	h	a	h	b	h	b	a	b	a	b	h	-	a	h	b	h	h	h	h	h	b	h	h	a	h	h	h	-	b	b	h	b	b
1A_266151034	1A	103.606	h	b	h	a	h	h	a	b	h	a	h	h	b	a	h	a	h	b	h	b	a	h	a	b	h	h	a	h	b	h	h	h	h	h	b	h	h	a	h	h	h	h	b	h	h	-	b
1A_288944053	1A	105.195	h	b	h	a	h	h	h	b	h	a	h	h	b	a	h	a	h	b	h	b	a	h	a	b	h	h	a	h	b	h	h	h	h	h	b	h	h	a	h	h	h	h	b	h	h	b	b
1A_288944048	1A	105.579	h	b	h	a	h	h	a	b	h	a	h	h	b	a	h	a	h	b	h	b	a	h	a	b	h	h	a	h	b	h	h	h	h	h	b	h	h	a	h	h	h	h	b	h	h	b	b
1A_288944062	1A	105.589	h	b	h	a	h	h	a	b	h	a	h	h	b	a	h	a	h	b	h	b	a	h	a	b	h	h	a	h	b	h	h	h	h	h	b	h	h	a	h	h	h	h	b	h	h	b	b
1A_288944038	1A	105.599	h	b	h	a	h	h	a	b	h	a	h	h	b	a	h	a	h	b	h	b	a	h	a	b	h	h	a	h	b	h	h	h	h	h	b	h	h	a	h	h	h	h	b	h	h	b	b
1A_262931579	1A	106.377	h	b	h	a	h	h	a	b	h	a	h	h	b	a	h	a	h	b	h	b	a	h	a	b	h	h	a	h	b	b	h	h	h	h	b	h	h	a	h	h	h	h	b	h	h	b	b
1A_286884229	1A	106.756	h	b	h	a	h	h	a	b	h	a	h	h	b	a	h	a	h	b	h	b	a	h	a	b	h	h	a	h	b	h	h	h	h	h	b	h	h	a	h	h	h	h	b	h	h	b	b
1A_274439770	1A	106.766	h	b	h	a	h	h	a	b	h	a	h	h	b	a	h	a	h	b	h	b	a	h	a	b	h	h	a	h	b	h	h	h	h	h	b	h	h	a	h	h	h	h	b	h	h	b	b
1A_274439662	1A	106.776	h	b	h	a	h	h	a	b	h	a	h	h	b	a	h	a	h	b	h	b	a	h	a	b	h	h	a	h	b	h	h	h	h	h	b	h	h	a	h	h	h	h	b	h	h	b	b
1A_274439629	1A	106.786	h	b	h	a	h	h	a	b	h	a	h	h	b	a	h	a	h	b	h	b	a	h	a	b	h	h	a	h	b	h	h	h	h	h	b	h	h	a	h	h	h	h	b	h	h	b	b
1A_274439723	1A	106.796	h	b	h	a	h	h	a	b	h	a	h	h	b	a	h	a	h	b	h	b	a	h	a	b	h	h	a	h	b	h	h	h	h	h	b	h	h	a	h	h	h	h	b	h	h	b	b
1A_274439774	1A	106.806	h	b	h	a	h	h	a	b	h	a	h	h	b	a	h	a	h	b	h	b	a	h	a	b	h	h	a	h	b	h	h	h	h	h	b	h	h	a	h	h	h	h	b	h	h	b	b
1A_280238134	1A	106.816	h	b	h	a	h	h	a	b	h	a	h	h	b	a	h	a	h	b	h	b	a	h	a	b	h	h	a	h	b	h	h	h	h	h	b	h	h	a	h	h	h	h	b	h	h	b	b
1A_283727991	1A	106.826	h	b	h	a	h	h	a	b	h	a	h	h	b	a	h	a	h	b	h	b	a	h	a	b	h	h	a	h	b	h	h	h	h	h	b	h	h	a	h	h	h	h	b	h	h	b	b
1A_273335316	1A	107.21	h	b	h	a	h	h	a	b	h	a	h	h	b	a	h	a	h	b	h	b	a	h	a	b	h	h	a	h	b	h	h	h	h	h	b	h	h	a	h	h	h	h	b	h	h	b	b
1A_260980267	1A	108.388	h	b	h	a	h	h	a	b	h	a	h	h	b	a	h	a	h	b	h	b	-	h	a	b	h	h	a	h	b	h	h	h	h	h	b	h	h	h	h	h	h	h	b	h	h	b	b
1A_266151211	1A	110.387	h	b	h	a	h	h	a	b	h	a	h	h	b	a	h	a	h	b	h	b	a	h	a	b	h	h	a	h	b	h	h	h	h	h	b	h	h	a	h	h	h	h	b	h	h	-	b
1A_282285408	1A	113.209	h	b	h	a	h	h	a	b	h	a	h	h	b	a	h	a	h	b	h	b	a	h	a	b	h	h	a	h	b	h	h	h	h	h	b	h	h	a	h	h	h	h	b	h	h	b	b
1A_267782807	1A	122.892	h	b	h	a	h	h	a	b	b	a	h	h	b	a	h	a	b	b	h	b	a	h	a	b	h	h	a	b	b	h	b	h	h	h	b	h	h	a	h	h	h	h	b	h	b	b	b
1A_267782743	1A	125.302	h	b	h	a	h	h	a	b	b	a	b	h	b	a	h	a	b	b	h	b	a	h	a	b	h	h	a	b	b	h	h	h	b	h	b	h	h	a	h	h	h	h	b	h	b	b	b
1A_266154216	1A	134.454	h	b	h	a	h	h	a	b	h	a	b	h	b	a	h	-	h	b	h	b	a	h	a	b	b	h	a	h	b	h	h	b	h	h	b	h	h	a	h	h	h	h	b	h	h	b	b
1A_288561790	1A	141.924	h	b	h	a	h	h	-	b	h	a	h	h	b	a	b	a	h	b	h	b	a	h	a	b	b	h	a	h	b	h	h	h	h	h	b	h	h	a	h	h	h	h	b	h	h	b	b
1A_288561788	1A	141.934	h	b	h	a	h	h	-	b	h	a	h	h	b	a	b	a	h	b	h	b	a	h	a	b	b	h	a	h	b	h	h	h	h	h	b	h	h	a	h	h	h	h	b	h	h	b	b
1A_312088858	1A	146.008	h	b	h	a	h	h	a	b	h	a	h	h	b	a	h	a	h	b	h	b	a	h	h	b	h	h	a	h	b	h	h	h	h	h	b	h	h	a	h	a	h	h	b	h	h	b	b
1A_312916067	1A	148.013	h	b	h	a	h	h	a	b	h	a	h	h	b	a	h	a	h	b	h	b	a	h	h	b	h	h	a	h	b	h	h	h	h	h	b	h	h	a	h	a	h	h	b	-	h	b	b
1A_297709740	1A	148.023	h	b	h	a	h	h	a	b	h	a	h	h	b	a	h	a	h	b	h	b	a	h	h	b	h	h	a	h	b	h	h	h	h	h	b	h	h	a	h	a	h	h	b	h	h	b	b
1A_297709783	1A	148.033	h	b	h	a	h	h	a	b	h	a	h	h	b	a	h	a	h	b	h	b	a	h	h	b	h	h	a	h	b	h	h	h	h	h	b	h	h	a	h	a	h	h	b	h	h	b	b
1A_306392470	1A	148.043	h	b	h	a	h	h	a	b	h	a	h	h	b	a	h	a	h	b	h	b	a	h	h	b	h	h	a	h	b	h	h	h	h	h	b	h	h	a	h	a	h	h	b	h	h	b	b
1A_295428730	1A	148.834	h	b	h	a	h	h	a	b	h	a	h	h	b	a	h	a	h	b	h	b	a	h	h	b	h	h	a	h	b	h	h	h	h	h	b	h	h	a	h	a	h	h	b	h	h	b	b
1A_335647393	1A	152.474	h	b	h	h	h	h	a	b	h	a	h	h	b	a	h	a	h	b	h	b	a	h	h	b	h	h	a	h	b	h	h	h	h	h	b	h	h	h	h	a	h	h	b	h	h	b	b
1A_322422625	1A	153.658	h	b	h	h	h	h	a	b	h	a	h	h	b	a	h	a	h	b	h	b	a	h	h	b	h	-	a	h	b	h	h	h	h	h	b	h	h	h	h	a	h	h	b	h	h	b	-
1A_327149980	1A	154.043	h	b	h	h	h	h	a	b	h	a	h	h	b	a	h	a	h	b	h	b	a	h	h	b	h	h	a	h	b	h	h	h	h	h	b	h	h	h	h	a	h	h	b	h	h	b	b
1A_327149880	1A	154.053	h	b	h	h	h	h	a	b	h	-	h	h	b	a	h	a	h	b	-	b	a	h	h	b	h	h	a	h	b	h	h	h	h	h	b	h	h	h	h	a	h	h	b	h	h	b	b
1A_318340348	1A	154.063	h	b	h	h	h	h	a	b	h	a	h	h	b	a	h	a	h	b	h	b	a	h	h	b	h	h	a	h	b	h	h	h	h	h	b	h	h	h	h	a	h	h	b	h	h	b	b
1A_341211204	1A	154.805	h	b	h	h	h	h	a	h	h	a	h	h	b	a	h	a	h	b	h	b	a	h	h	b	h	h	a	h	b	h	h	h	h	h	b	h	h	h	h	a	h	h	b	h	h	b	b
1A_344699847	1A	155.15	h	b	h	h	h	h	a	h	h	a	h	h	b	a	h	a	h	b	h	b	a	h	h	b	h	h	a	h	b	h	h	h	h	h	b	h	h	h	h	a	h	h	b	h	h	b	b
1A_344699843	1A	155.16	h	b	h	h	h	h	a	h	h	a	h	h	b	a	h	a	h	b	h	b	a	h	h	b	h	h	a	h	b	h	h	h	h	h	b	h	h	h	h	a	h	h	b	h	h	b	b
1A_345289557	1A	155.17	h	b	h	h	h	h	a	h	h	a	h	h	b	a	h	a	h	b	h	b	a	h	h	b	h	h	a	h	b	h	h	h	h	h	b	h	h	h	h	a	h	h	b	h	h	b	b
1A_347817045	1A	155.18	h	b	h	h	h	h	a	h	h	a	h	h	b	a	h	a	h	b	h	b	a	h	h	b	h	h	a	h	b	h	h	h	h	h	b	h	h	h	h	a	h	h	b	h	h	b	b
1A_347817223	1A	155.19	h	b	h	h	h	h	a	h	h	a	h	h	b	a	h	a	h	b	h	b	a	h	h	b	h	h	a	h	b	h	h	h	h	h	b	h	h	h	h	a	h	h	b	h	h	b	b
1A_336406423	1A	155.2	h	b	h	h	h	h	a	h	h	a	h	h	b	a	h	a	h	b	h	b	a	h	h	b	h	h	a	h	b	h	h	h	h	h	b	h	h	h	h	a	h	h	b	h	h	b	b
1A_345289554	1A	155.578	h	b	h	h	h	h	a	h	h	a	h	h	b	a	h	a	h	b	h	b	a	h	h	b	h	h	a	h	b	h	h	h	h	h	b	h	h	h	h	a	h	h	b	h	h	b	b
1A_347817228	1A	156.745	h	b	h	h	h	h	a	h	h	a	h	h	b	a	h	a	h	b	h	b	a	h	h	h	h	h	a	h	b	h	h	h	h	h	b	h	h	h	h	a	h	h	b	h	h	b	b
1A_364750833	1A	157.93	h	b	h	h	h	h	a	h	h	a	h	h	b	a	h	a	h	b	h	b	a	h	h	b	h	h	a	h	b	h	h	h	h	h	b	b	h	h	h	a	h	h	b	h	h	b	b
1A_367500116	1A	158.328	h	b	h	h	h	h	a	h	h	a	h	h	b	a	h	a	h	b	h	b	a	h	h	b	h	h	a	h	b	h	h	h	h	h	b	b	h	h	h	a	h	h	b	h	h	b	b
1A_367500118	1A	158.338	h	b	h	h	h	h	a	h	h	a	h	h	b	a	h	a	h	b	h	b	a	h	h	b	h	h	a	h	b	h	h	h	h	h	b	b	h	h	h	a	h	h	b	h	h	b	b
1A_378745782	1A	158.736	h	b	h	h	h	h	a	h	h	a	h	h	b	a	h	a	h	b	h	b	a	h	h	b	h	h	a	h	h	h	h	h	h	h	b	b	h	h	h	a	h	h	b	h	h	b	b
1A_376940208	1A	158.746	h	b	h	h	h	h	a	h	h	a	h	h	b	a	h	a	h	b	h	b	a	h	h	b	h	h	a	h	h	h	h	h	h	h	b	b	h	h	h	a	h	h	b	h	h	b	b
1A_369961510	1A	158.756	h	b	h	h	h	h	a	h	h	a	h	h	b	a	h	a	h	b	h	b	a	h	h	b	h	h	a	h	h	h	h	h	h	h	b	b	h	h	h	a	h	h	b	h	h	b	b
1A_374902153	1A	158.766	h	b	h	h	h	h	a	h	h	a	h	h	b	a	h	a	h	b	h	b	a	h	h	b	h	h	a	h	h	h	h	h	h	h	b	b	h	h	h	a	h	h	b	h	h	b	b
1A_369961565	1A	158.776	h	b	h	h	h	h	a	h	h	a	h	h	b	a	h	a	h	b	h	b	a	h	h	b	h	h	a	h	h	h	h	h	h	h	b	b	h	h	h	a	h	h	b	h	h	b	b
1A_378745813	1A	158.786	h	b	h	h	h	h	a	h	h	a	h	h	b	a	h	a	h	b	h	b	a	h	h	b	h	h	a	h	h	h	h	h	h	h	b	b	h	h	h	a	h	h	b	h	h	b	b
1A_378745874	1A	158.796	h	b	h	h	h	h	a	h	h	a	h	h	b	a	h	a	h	b	h	b	a	h	h	b	h	h	a	h	h	h	h	h	h	h	b	b	h	h	h	a	h	h	b	h	h	b	b
1A_378745935	1A	159.585	h	b	h	h	h	h	a	h	h	a	h	h	b	a	h	a	h	b	h	b	a	h	h	b	h	h	a	h	h	h	h	h	h	h	b	b	h	h	h	a	h	h	b	h	h	b	b
1A_394535531	1A	162.397	h	b	h	h	h	h	a	h	h	h	h	h	h	a	h	a	h	b	h	b	a	h	h	b	h	h	a	h	h	h	h	h	h	h	b	b	a	h	h	a	h	h	b	h	h	b	b
1A_392411853	1A	163.161	h	b	h	h	h	h	a	h	h	a	h	h	h	a	h	a	h	b	h	b	a	h	h	b	h	h	a	h	h	h	h	h	h	h	b	b	a	h	h	a	h	h	b	h	h	b	b
1A_392411928	1A	163.53	h	b	h	h	h	h	a	h	h	a	h	h	h	a	h	a	h	b	h	b	a	h	h	b	h	h	a	h	h	h	h	h	h	h	b	b	a	h	h	a	h	h	b	h	h	b	b
1A_394535493	1A	163.54	h	b	h	h	h	h	a	h	h	a	h	h	h	a	h	a	h	b	h	b	a	h	h	b	h	h	a	h	h	h	h	h	h	h	b	b	a	h	h	a	h	h	b	h	h	b	b
1A_392412044	1A	163.55	h	b	h	h	h	h	a	h	h	a	h	h	h	a	h	a	h	b	h	b	a	h	h	b	h	h	a	h	h	h	h	h	h	h	b	b	a	h	h	a	h	h	b	h	h	b	b
1A_394535460	1A	163.935	h	b	h	h	h	h	a	h	h	a	h	h	h	a	h	a	h	b	h	b	a	h	h	b	h	h	a	h	h	h	h	h	h	h	b	b	a	h	h	a	h	a	b	h	h	b	b
1A_394986873	1A	164.433	h	b	h	h	h	h	a	h	h	a	h	h	h	a	h	a	h	b	h	b	a	h	h	b	h	h	h	h	h	h	h	h	h	h	b	b	a	h	h	a	h	-	b	h	h	b	b
1A_395078585	1A	165.463	h	b	h	h	h	h	-	h	h	a	h	h	h	a	h	a	h	b	h	b	a	h	h	b	h	h	a	h	h	h	h	h	h	h	b	b	a	h	h	a	h	h	b	h	h	b	b
1A_395078558	1A	165.855	h	b	h	h	h	h	-	h	h	a	h	h	h	a	h	a	h	b	h	b	a	h	h	b	h	h	a	h	h	h	h	h	h	h	b	b	a	h	h	a	h	h	b	h	a	b	b
1A_432640362	1A	168.672	h	b	h	h	h	h	a	h	h	a	h	h	h	a	h	h	h	b	h	b	a	h	h	b	h	h	a	h	h	h	h	h	h	h	b	b	h	h	h	a	h	h	b	h	h	b	b
1A_432640427	1A	169.061	h	b	h	h	h	h	a	h	h	a	h	h	h	a	h	a	h	b	h	b	a	h	h	b	h	h	a	h	h	h	h	h	h	h	b	b	h	h	h	a	h	h	b	h	h	b	b
1A_432640498	1A	169.071	h	b	h	h	h	h	a	h	h	a	h	h	h	a	h	a	h	b	h	b	a	h	h	b	h	h	a	h	h	h	h	h	h	h	b	b	h	h	h	a	h	h	b	h	h	b	b
1A_432633635	1A	169.081	h	b	h	h	h	h	a	h	h	a	h	h	h	a	h	a	h	b	h	b	a	h	h	b	h	h	a	h	h	h	h	h	h	h	b	b	h	h	h	a	h	h	b	h	h	b	b
1A_432640379	1A	169.091	h	b	h	h	h	h	a	h	h	a	h	h	h	a	h	a	h	b	h	b	a	h	h	b	h	h	a	h	h	h	h	h	h	h	b	b	h	h	h	a	h	h	b	h	h	b	b
1A_432633542	1A	169.101	h	b	h	h	h	h	a	h	h	a	h	h	h	a	h	a	h	b	h	b	a	h	h	b	h	h	a	h	h	h	h	h	h	h	b	b	h	h	h	a	h	h	b	h	h	b	b
1A_425323524	1A	169.499	h	b	h	h	h	h	a	h	h	a	h	h	h	a	h	a	h	b	h	b	a	h	h	b	h	h	a	h	h	h	h	h	h	h	b	b	h	h	h	a	h	h	b	h	h	b	b
1A_425323588	1A	169.509	h	b	h	h	h	h	a	h	h	a	h	h	h	a	h	a	h	b	h	b	a	h	h	b	h	h	a	h	h	h	h	h	h	h	b	b	h	h	h	a	h	h	b	h	h	b	b
1A_429035257	1A	170.801	h	b	h	h	h	h	a	h	h	a	h	h	h	a	h	a	h	b	h	b	a	h	h	b	b	h	a	h	h	h	h	h	h	h	b	b	h	h	h	a	h	h	b	h	h	b	b
1A_431105341	1A	174.755	h	b	h	h	h	h	a	h	h	a	h	h	h	a	h	-	h	b	h	b	a	h	h	b	h	h	a	h	h	h	h	h	h	h	b	b	h	h	h	a	h	h	b	h	h	b	b
1A_431105345	1A	174.765	h	b	h	h	h	h	a	h	h	a	h	h	h	a	h	a	h	b	h	b	a	h	h	b	h	h	a	h	h	h	h	h	h	h	b	b	h	h	h	a	h	h	b	h	h	b	b
1A_435809500	1A	179.681	h	b	h	h	h	h	h	h	h	a	h	h	h	a	h	a	h	b	h	b	a	h	h	b	h	h	a	h	h	h	h	h	h	h	b	b	h	h	h	a	h	h	b	h	h	b	b
1A_438794213	1A	183.773	h	b	h	h	h	h	h	h	h	h	h	h	h	a	h	a	h	b	h	b	h	h	h	b	h	h	a	h	h	h	h	h	h	h	b	b	h	h	h	h	h	h	b	h	h	b	b
1A_484441629	1A	199.259	h	b	h	a	h	h	a	h	h	h	h	h	h	a	h	a	h	b	h	b	h	b	h	b	h	b	h	h	h	h	a	a	h	a	h	b	h	h	h	a	h	h	b	h	h	b	b
1A_477829049	1A	202.912	h	b	h	a	h	h	a	h	h	h	h	h	h	a	h	a	h	b	h	b	h	b	h	b	h	b	a	h	h	h	a	a	h	a	h	b	h	h	b	a	h	h	b	h	h	b	b
1A_480942639	1A	203.305	h	b	h	a	h	h	a	h	h	h	h	h	h	a	h	a	h	b	h	b	h	b	h	b	h	b	a	h	h	h	a	a	h	a	h	b	h	h	b	a	h	h	b	h	h	b	b
1A_480942650	1A	203.315	h	b	h	a	h	h	a	h	h	h	h	h	h	a	h	a	h	b	h	b	h	b	h	b	h	b	a	h	h	h	a	a	h	a	h	b	h	h	b	a	h	h	b	h	h	b	b
1A_484441479	1A	204.112	h	b	h	a	h	h	a	h	h	h	h	h	h	a	h	a	h	b	h	b	h	b	h	b	h	b	h	h	h	h	a	a	h	a	h	b	h	h	h	a	h	h	b	h	h	b	b
1A_484441456	1A	204.122	h	b	h	a	h	h	a	h	h	h	h	h	h	a	h	a	h	b	h	b	h	b	h	b	h	b	h	h	h	h	a	a	h	a	h	b	h	h	h	a	h	h	b	h	h	b	b
1A_489050453	1A	205.321	h	b	h	a	b	h	a	h	h	h	h	h	h	a	h	a	h	b	h	b	h	b	h	b	h	b	h	h	h	h	a	a	h	a	h	b	h	h	h	a	h	h	b	h	h	b	b
1A_489268302	1A	206.119	h	b	h	a	b	h	a	h	h	b	h	h	h	a	h	a	h	b	h	b	h	b	h	b	h	b	h	h	h	h	a	a	h	a	h	b	h	h	h	h	h	h	b	h	h	b	b
1A_489268265	1A	206.129	h	b	h	a	b	h	a	h	h	b	h	h	h	a	h	a	h	b	h	b	h	b	h	b	h	b	h	h	-	h	a	a	h	a	h	b	h	h	h	h	h	h	b	h	h	b	b
1A_490807847	1A	211.462	h	b	h	a	b	h	a	h	b	b	h	h	h	a	h	a	h	h	h	b	h	b	a	b	h	b	h	h	h	h	a	a	h	a	h	b	h	h	h	b	h	h	b	h	h	b	b
1A_493237888	1A	215.937	h	b	h	a	b	h	a	h	b	b	h	h	h	a	h	a	h	h	h	b	a	b	a	b	h	h	a	h	a	h	a	a	h	a	h	b	a	h	h	b	h	h	b	h	h	-	b
1A_500096791	1A	221.255	h	b	h	h	b	h	a	h	b	b	h	h	h	a	h	a	h	h	h	b	h	b	a	b	h	h	h	h	h	h	a	a	b	a	h	b	h	h	h	b	h	h	b	h	h	b	b
1A_503184319	1A	222.052	h	b	h	h	b	h	a	h	b	b	h	h	h	a	h	a	h	h	h	b	h	b	a	h	h	h	h	h	h	h	a	a	b	a	h	b	h	h	h	b	h	h	b	h	h	b	b
1A_503184393	1A	222.062	h	b	h	h	b	h	a	h	b	b	h	h	h	a	h	a	h	h	h	b	h	b	a	h	h	h	h	h	h	h	a	a	b	a	h	b	h	h	h	b	h	h	b	h	h	b	b
1A_504071922	1A	223.336	h	b	h	h	b	h	a	a	b	b	h	h	h	a	h	h	h	h	h	b	h	b	a	h	h	h	h	h	h	h	a	a	b	a	h	b	h	h	h	b	h	h	b	h	h	b	b
1A_504071821	1A	223.346	h	b	h	h	b	h	a	a	b	b	h	h	h	a	h	h	h	h	h	b	h	b	a	h	h	h	h	h	h	h	a	a	b	a	h	b	h	h	h	b	h	h	b	h	h	b	b
1A_504071908	1A	223.356	h	b	h	h	b	h	a	a	b	b	h	h	h	a	h	h	h	h	h	b	h	b	a	h	h	h	h	h	h	h	a	a	b	a	h	b	h	h	h	b	h	h	b	h	h	b	b
1A_504071778	1A	223.778	h	b	h	h	b	h	a	a	b	b	h	h	h	a	h	h	h	h	h	b	h	b	a	h	h	h	h	h	h	h	a	a	b	a	h	b	h	h	h	b	h	h	b	h	h	b	b
1A_508275202	1A	234.365	h	b	h	h	b	h	-	a	b	h	h	b	h	h	h	h	h	h	h	b	h	b	h	b	h	h	h	h	h	h	a	a	b	a	h	b	h	h	h	b	h	h	b	h	b	b	b
1A_508275253	1A	239.752	h	b	h	h	b	h	-	a	b	h	h	b	h	a	h	a	h	h	h	b	h	b	h	b	h	h	h	h	h	h	a	h	b	a	h	b	h	h	h	b	h	h	b	h	b	b	b
1A_507618468	1A	242.182	h	b	h	h	b	h	a	a	b	h	h	b	h	a	h	a	h	h	h	b	h	b	a	b	h	h	h	h	h	h	a	a	b	a	h	b	h	h	h	b	h	h	b	h	b	b	b
1A_507618467	1A	242.192	h	b	h	h	b	h	a	a	b	h	h	b	h	a	h	a	h	h	h	b	h	b	a	b	h	h	h	h	h	h	a	a	b	a	h	b	h	h	h	b	h	h	b	h	b	b	b
1A_508286927	1A	242.721	h	b	h	h	b	h	a	a	b	h	h	b	h	a	h	a	h	h	h	b	h	b	a	b	h	h	h	h	h	h	a	a	b	a	h	b	h	h	h	b	h	h	b	h	b	b	b
1A_508286945	1A	242.731	h	b	h	h	b	h	a	a	b	h	h	b	h	a	h	a	h	h	h	b	h	b	a	b	h	h	h	h	h	h	a	a	b	a	h	b	h	h	h	b	h	h	b	h	b	b	b
1A_508275289	1A	243.787	h	b	h	h	b	h	a	a	b	h	h	b	h	a	h	a	h	h	h	b	h	b	h	b	h	h	h	h	h	h	a	a	b	a	h	b	h	h	h	b	h	h	b	h	b	b	b
1A_508275376	1A	246.603	h	b	h	h	b	h	a	a	b	h	h	b	h	a	h	a	h	h	h	b	h	b	a	b	h	h	h	h	h	h	a	a	b	a	h	b	h	h	h	b	h	h	b	h	b	b	b
1A_508286994	1A	250.397	h	b	h	h	b	h	a	a	b	h	h	b	h	a	h	a	h	h	h	b	h	b	a	b	h	h	h	h	h	h	a	h	b	a	b	b	h	h	h	b	h	h	b	h	b	b	b
1A_514999153	1A	257.283	h	b	h	h	b	h	a	h	b	h	h	b	h	a	h	a	a	h	h	b	h	b	a	b	h	h	h	h	h	h	a	h	h	h	h	b	h	h	h	b	b	b	b	h	b	b	b
1A_517077913	1A	257.293	h	b	h	h	b	h	a	h	b	h	h	b	h	a	h	a	a	h	h	b	h	b	a	b	h	h	h	h	h	h	a	h	h	h	h	b	h	h	h	b	b	b	b	h	b	b	b
1A_535662034	1A	277.724	a	b	h	h	b	a	a	h	b	h	h	h	h	a	b	a	a	a	h	h	h	h	a	h	b	b	h	h	h	h	a	h	h	b	h	b	h	b	h	b	b	h	h	h	b	h	b
1A_535544956	1A	278.946	a	b	h	h	b	a	a	h	b	h	h	h	h	a	b	a	a	a	h	h	h	h	a	h	b	b	h	h	h	h	a	h	h	b	h	b	h	b	h	b	b	h	h	h	b	h	b
1A_547404257	1A	312.629	a	b	a	a	h	h	a	b	b	b	a	b	b	h	h	a	b	a	h	a	h	a	a	h	b	h	h	h	b	h	a	h	b	h	a	h	h	h	h	h	b	h	h	b	h	h	h
1A_547404220	1A	314.263	a	b	h	a	h	h	a	b	b	b	a	b	b	h	h	a	b	a	h	a	h	a	a	h	b	h	h	h	b	h	a	h	b	h	a	h	h	h	h	h	b	h	h	b	h	h	h
1A_565463719	1A	327.871	a	b	h	a	h	h	a	b	b	h	a	b	b	b	h	a	b	h	h	h	h	a	a	h	b	h	b	a	b	h	a	h	b	h	h	h	a	h	h	h	a	h	h	h	h	h	h
1A_565456910	1A	329.072	a	b	a	a	h	h	a	b	b	h	a	b	b	b	h	a	b	h	h	h	h	a	a	h	b	h	b	a	b	h	a	h	b	h	h	h	a	h	h	h	a	h	h	h	h	a	h
1A_567880566	1A	334.84	a	h	a	h	h	h	a	b	b	h	a	b	h	b	h	a	b	h	h	h	h	a	a	h	b	h	b	a	h	h	a	h	b	h	h	h	h	h	h	h	a	h	a	h	h	a	h
1A_570732411	1A	339.758	a	h	a	h	h	h	a	b	b	h	a	b	h	b	h	a	b	h	h	h	h	a	h	h	b	a	b	a	h	h	a	h	b	h	h	h	h	h	h	h	a	h	a	h	h	a	h
1A_571932235	1A	341.759	a	b	a	h	h	h	a	b	b	h	a	b	h	b	h	a	b	h	h	h	h	a	h	h	b	a	b	a	h	h	a	h	b	h	h	h	h	h	h	h	h	h	a	h	h	a	h
1A_572227364	1A	342.949	a	h	a	h	h	h	a	b	b	h	a	b	h	b	h	a	b	h	h	h	h	a	h	h	b	a	b	a	h	h	a	h	b	h	h	h	h	h	h	h	a	h	a	h	h	a	h
1A_572302077	1A	342.959	a	h	a	h	h	h	a	b	b	h	a	b	h	b	h	a	b	h	h	h	h	a	h	h	b	a	b	a	h	h	a	h	b	h	h	h	h	h	h	h	a	h	a	h	h	a	h
1A_572555762	1A	342.969	a	h	a	h	h	h	a	b	b	h	a	b	h	b	h	a	b	h	h	h	h	a	h	h	b	a	b	a	h	h	a	h	b	h	h	h	h	h	h	h	a	h	a	h	h	a	h
1A_577240389	1A	347.886	h	h	a	h	h	h	a	b	b	h	a	b	h	h	h	h	b	h	h	h	h	h	h	h	b	a	b	a	a	h	h	h	b	h	a	h	h	h	h	h	a	h	a	h	h	a	h
1A_585081317	1A	351.124	h	h	a	h	h	h	a	b	b	h	a	b	a	h	h	h	b	h	h	h	h	h	h	h	b	a	b	a	a	h	h	h	b	h	a	h	h	h	h	h	a	h	a	h	h	a	b
1A_585081232	1A	351.134	h	h	a	h	h	h	a	b	b	h	a	b	a	h	h	h	b	h	h	h	h	h	h	h	b	a	b	a	a	h	h	h	b	h	a	h	h	h	h	h	a	h	a	h	h	a	b
1A_585081208	1A	353.961	h	h	a	h	h	h	a	b	b	h	a	b	a	h	h	h	b	h	h	h	h	h	h	h	b	a	b	a	a	h	h	h	b	h	a	h	h	h	h	h	a	h	a	h	h	h	b
1B_998681	1B	0	b	a	h	a	h	b	h	h	h	a	a	h	b	h	h	a	h	b	b	h	h	h	a	b	b	h	a	h	a	a	h	h	a	h	h	h	a	h	h	h	a	a	h	h	b	h	b
1B_998738	1B	1.61082	b	a	h	a	h	b	h	h	h	a	a	h	b	a	h	a	h	b	b	h	h	h	a	b	b	h	a	h	a	a	h	h	a	h	h	h	a	h	h	h	a	a	h	h	b	h	b
1B_998622	1B	2.81879	b	a	h	a	h	b	h	h	h	a	a	h	b	h	h	a	h	b	b	h	h	h	a	b	b	h	a	h	a	a	h	h	a	h	h	h	a	h	h	h	a	a	h	h	b	h	b
1B_998630	1B	2.82879	b	a	h	a	h	b	h	h	h	a	a	h	b	h	h	a	h	b	b	h	h	h	a	b	b	h	a	h	a	a	h	h	a	h	h	h	a	h	h	h	a	a	h	h	b	h	b
1B_6270893	1B	14.1679	b	a	h	a	h	b	h	b	h	a	a	h	b	h	h	h	h	b	h	h	b	b	a	b	a	h	a	h	h	h	h	h	h	h	b	h	a	h	h	h	h	a	h	b	b	h	b
1B_18538530	1B	26.8505	b	a	h	a	h	h	h	b	h	a	a	h	b	h	h	h	h	b	h	h	b	b	a	b	a	h	a	h	h	h	h	b	b	b	b	a	h	h	h	a	h	a	a	h	h	h	b
1B_18538473	1B	26.8605	b	a	h	a	h	h	h	b	h	a	a	h	b	h	h	h	h	b	h	h	b	b	a	b	a	h	a	h	h	h	h	b	b	b	b	a	h	h	h	a	h	a	a	h	h	h	b
1B_18538519	1B	26.8705	b	a	h	a	h	h	h	b	h	a	a	h	b	h	h	h	h	b	h	h	b	b	a	b	a	h	a	h	h	h	h	b	b	b	b	a	h	h	h	a	h	a	a	h	h	h	b
1B_25695586	1B	38.0891	b	a	h	a	b	h	h	b	h	h	a	a	b	h	h	h	h	h	h	h	b	b	a	b	a	a	h	h	h	h	h	h	h	b	b	a	h	b	h	h	h	a	a	h	h	h	b
1B_25695565	1B	43.4402	b	h	h	a	b	h	h	b	h	h	h	a	b	h	h	h	h	h	h	h	b	b	a	b	a	h	h	h	h	h	h	h	h	b	b	a	h	b	h	h	h	a	a	h	h	h	b
1B_46989527	1B	67.5026	h	a	h	h	h	a	a	b	h	h	a	a	b	b	h	h	h	h	h	h	b	h	h	h	a	a	h	h	b	h	h	h	h	b	b	h	h	b	h	a	b	h	a	h	h	h	b
1B_45456499	1B	68.2989	h	a	h	h	h	a	a	b	h	h	a	a	b	b	h	h	h	h	h	h	b	h	h	h	a	a	h	h	b	h	h	h	h	b	b	h	h	b	h	a	b	h	a	h	h	h	b
1B_68732641	1B	74.0425	h	a	h	h	a	a	a	b	h	h	a	a	h	b	h	a	h	h	h	h	h	h	h	b	a	a	h	h	b	h	h	h	h	b	b	h	a	b	h	a	b	h	a	h	h	h	h
1B_68732669	1B	74.0525	h	a	h	h	a	a	a	b	h	h	a	a	h	b	h	a	h	h	h	h	h	h	h	b	a	a	h	h	b	h	h	h	h	b	b	h	a	b	h	a	b	h	a	h	h	h	h
1B_68732704	1B	74.4501	h	a	h	h	a	a	a	b	h	h	a	a	h	b	h	a	h	h	h	h	h	h	h	b	a	a	h	h	b	h	h	h	h	b	b	h	h	b	h	a	b	h	a	h	h	h	h
1B_75595133	1B	75.648	h	a	h	h	a	a	a	b	h	h	a	h	h	b	h	a	h	h	h	h	h	h	h	b	a	a	h	h	b	h	h	h	h	b	b	h	h	b	h	a	b	h	a	h	h	h	h
1B_77365681	1B	75.658	h	a	h	h	a	a	a	b	h	h	a	h	h	b	h	a	h	h	h	h	h	h	h	b	a	a	h	h	b	h	h	h	h	b	b	h	h	b	h	a	b	h	a	h	h	h	h
1B_66562460	1B	76.4537	h	a	h	h	a	a	a	b	h	h	a	h	h	b	h	a	h	h	h	h	h	h	h	b	a	a	h	h	b	h	h	h	h	b	b	h	h	b	h	a	b	h	a	h	h	h	h
1B_162916622	1B	84.8778	h	a	h	h	a	a	h	b	h	h	a	h	h	b	h	a	h	h	h	h	h	h	h	b	h	a	a	h	b	h	h	h	h	h	b	h	h	b	h	h	b	h	a	h	h	h	h
1B_165792347	1B	88.1243	h	a	h	h	a	a	h	b	h	h	a	h	h	b	h	a	h	h	h	h	h	h	h	b	a	a	a	h	b	h	h	h	h	h	b	h	h	b	h	h	b	h	a	h	h	h	h
1B_127442036	1B	92.2023	h	a	h	h	a	a	a	b	h	h	a	h	h	b	h	a	h	h	h	h	h	h	h	b	a	h	h	h	b	h	h	h	h	b	b	h	h	b	h	h	b	h	a	h	h	h	h
1B_117811782	1B	95.438	h	a	h	h	a	a	a	b	h	h	a	h	h	b	h	a	h	h	h	h	h	h	h	h	a	a	a	h	b	h	h	h	h	b	b	h	h	b	h	h	b	h	a	h	h	h	h
1B_117811779	1B	95.448	h	a	h	h	a	a	a	b	h	h	a	h	h	b	h	a	h	h	h	h	h	h	h	h	a	a	a	h	b	h	h	h	h	b	b	h	h	b	h	h	b	h	a	h	h	h	h
1B_117811766	1B	95.458	h	a	h	h	a	a	a	b	h	h	a	h	h	b	h	a	h	h	h	h	h	h	h	h	a	a	a	h	b	h	h	h	h	b	b	h	h	b	h	h	b	h	a	h	h	h	h
1B_117811760	1B	95.468	h	a	h	h	a	a	a	b	h	h	a	h	h	b	h	a	h	h	h	h	h	h	h	h	a	a	a	h	b	h	h	h	h	b	b	h	h	b	h	h	b	h	a	h	h	h	h
1B_103105759	1B	96.6666	h	a	h	h	a	a	a	b	h	h	a	h	h	b	h	a	h	h	h	h	h	h	h	b	a	a	-	h	b	h	h	h	h	b	b	h	h	b	h	a	b	h	a	h	h	h	h
1B_103105762	1B	96.6766	h	a	h	h	a	a	a	b	h	h	a	h	h	b	h	a	h	h	h	h	h	h	h	b	a	a	-	h	b	h	h	h	h	b	b	h	h	b	h	a	b	h	a	h	h	h	h
1B_117811698	1B	97.4672	h	a	h	h	a	a	a	b	h	h	a	h	h	b	h	a	h	h	h	h	h	h	h	b	a	a	a	h	b	h	h	h	h	b	b	b	h	b	h	h	b	h	a	h	h	h	h
1B_124476585	1B	98.6456	h	a	h	h	a	a	a	b	h	h	a	h	h	b	h	a	h	h	h	h	h	h	h	b	a	a	a	h	b	h	h	h	h	b	b	h	h	b	h	h	b	h	a	h	h	h	h
1B_122994384	1B	99.0301	h	a	h	h	a	a	a	b	h	h	a	h	h	b	h	a	h	h	h	h	h	h	h	b	a	a	a	h	b	h	h	h	h	b	b	h	h	b	h	h	b	h	a	h	h	h	h
1B_124476640	1B	99.0401	h	a	h	h	a	a	a	b	h	h	a	h	h	b	h	a	h	h	h	h	h	h	h	b	a	a	a	h	b	h	h	h	h	b	b	h	h	b	h	h	b	h	a	h	h	h	h
1B_127441983	1B	99.0501	h	a	h	h	a	a	a	b	h	h	a	h	h	b	h	a	h	h	h	h	h	h	h	b	a	a	a	h	b	h	h	h	h	b	b	h	h	b	h	h	b	h	a	h	h	h	h
1B_127441989	1B	99.0601	h	a	h	h	a	a	a	b	h	h	a	h	h	b	h	a	h	h	h	h	h	h	h	b	a	a	a	h	b	h	h	h	h	b	b	h	h	b	h	h	b	h	a	h	h	h	h
1B_125604102	1B	99.0701	h	a	h	h	a	a	a	b	h	h	a	h	h	b	h	a	h	h	h	h	h	h	h	b	a	a	a	h	b	h	h	h	h	b	b	h	h	b	h	h	b	h	a	h	h	h	h
1B_124476639	1B	99.0801	h	a	h	h	a	a	a	b	h	h	a	h	h	b	h	a	h	h	h	h	h	h	h	b	a	a	a	h	b	h	h	h	h	b	b	h	h	b	h	h	b	h	a	h	h	h	h
1B_127441987	1B	99.0901	h	a	h	h	a	a	a	b	h	h	a	h	h	b	h	a	h	h	h	h	h	h	h	b	a	a	a	h	b	h	h	h	h	b	b	h	h	b	h	h	b	h	a	h	h	h	h
1B_141631065	1B	99.4878	h	a	h	h	a	a	a	b	h	h	a	h	h	b	h	a	h	h	h	h	h	h	h	b	a	a	a	h	b	h	h	h	h	b	b	h	h	b	h	h	b	h	a	h	h	h	h
1B_141630979	1B	99.4978	h	a	h	h	a	a	a	b	h	h	a	h	h	b	h	a	h	h	h	h	h	h	h	b	a	a	a	h	b	h	h	h	h	b	b	h	h	b	h	h	b	h	a	h	h	h	h
1B_141631073	1B	99.5078	h	a	h	h	a	a	a	b	h	h	a	h	h	b	h	a	h	h	h	h	h	h	h	b	a	a	a	h	b	h	h	h	h	b	b	h	h	b	h	h	b	h	a	h	h	h	h
1B_145353495	1B	99.5178	h	a	h	h	a	a	a	b	h	h	a	h	h	b	h	a	h	h	h	h	h	h	h	b	a	a	a	h	b	h	h	h	h	b	b	h	h	b	h	h	b	h	a	h	h	h	h
1B_141631093	1B	99.5278	h	a	h	h	a	a	a	b	h	h	a	h	h	b	h	a	h	h	h	h	h	h	h	b	a	a	a	h	b	h	h	h	h	b	b	h	h	b	h	h	b	h	a	h	h	h	h
1B_147526788	1B	99.5378	h	a	h	h	a	a	a	b	h	h	a	h	h	b	h	a	h	h	h	h	h	h	h	b	a	a	a	h	b	h	h	h	h	b	b	h	h	b	h	h	b	h	a	h	h	h	h
1B_147526933	1B	99.5478	h	a	h	h	a	a	a	b	h	h	a	h	h	b	h	a	h	h	h	h	h	h	h	b	a	a	a	h	b	h	h	h	h	b	b	h	h	b	h	h	b	h	a	h	h	h	h
1B_156759627	1B	99.9454	h	a	h	h	a	a	a	b	h	h	a	h	h	b	h	a	h	h	h	h	h	h	h	b	a	a	a	h	b	h	h	h	h	h	b	h	h	b	h	h	b	h	a	h	h	h	h
1B_159203148	1B	99.9554	h	a	h	h	a	a	a	b	h	h	a	h	h	b	h	a	h	h	h	h	h	h	h	b	a	a	a	h	b	h	h	h	h	h	b	h	h	b	h	h	b	h	a	h	h	h	h
1B_164115584	1B	100.353	h	a	h	h	a	a	h	b	h	h	a	h	h	b	h	a	h	h	h	h	h	h	h	b	a	a	a	h	b	h	h	h	h	h	b	h	h	b	h	h	b	h	a	h	h	h	h
1B_174368552	1B	100.363	h	a	h	h	a	a	h	b	h	h	a	h	h	b	h	a	h	h	h	h	h	h	h	b	a	a	a	h	b	h	h	h	h	h	b	h	h	b	h	h	b	h	a	h	h	h	h
1B_164122424	1B	100.373	h	a	h	h	a	a	h	b	h	h	a	h	h	b	h	a	h	h	h	h	h	h	h	b	a	a	a	h	b	h	h	h	h	h	b	h	h	b	h	h	b	h	a	h	h	h	h
1B_175189845	1B	100.383	h	a	h	h	a	a	h	b	h	h	a	h	h	b	h	a	h	h	h	h	h	h	h	b	a	a	a	h	b	h	h	h	h	h	b	h	h	b	h	h	b	h	a	h	h	h	h
1B_172025619	1B	100.393	h	a	h	h	a	a	h	b	h	h	a	h	h	b	h	a	h	h	h	h	h	h	h	b	a	a	a	h	b	h	h	h	h	h	b	h	h	b	h	h	b	h	a	h	h	h	h
1B_166436542	1B	100.403	h	a	h	h	a	a	h	b	h	h	a	h	h	b	h	a	h	h	h	h	h	h	h	b	a	a	a	h	b	h	h	h	h	h	b	h	h	b	h	h	b	h	a	h	h	h	h
1B_164122354	1B	100.413	h	a	h	h	a	a	h	b	h	h	a	h	h	b	h	a	h	h	h	h	h	h	h	b	a	a	a	h	b	h	h	h	h	h	b	h	h	b	h	h	b	h	a	h	h	h	h
1B_186483308	1B	102.008	h	a	h	h	a	a	h	b	h	h	a	h	h	b	h	a	h	h	h	h	h	h	h	b	a	a	a	h	b	h	h	h	h	h	b	h	h	b	h	h	b	h	a	h	h	h	h
1B_204872993	1B	103.596	h	a	h	h	a	a	h	b	h	h	a	h	h	b	h	a	h	h	h	h	h	h	h	b	a	a	a	h	b	h	h	h	h	h	b	h	h	b	h	h	b	h	a	h	h	h	h
1B_212812588	1B	105.185	h	a	h	h	a	a	h	b	h	h	a	h	h	b	h	a	h	h	h	h	h	h	h	b	a	a	a	h	b	h	h	h	h	h	b	h	h	b	h	h	b	h	a	h	h	h	h
1B_250495026	1B	105.963	h	a	h	h	a	a	h	b	h	h	a	h	h	b	h	a	h	h	h	h	h	h	h	b	a	a	a	h	b	h	h	h	h	h	b	h	h	b	h	h	b	h	a	-	h	h	h
1B_188542679	1B	106.719	h	a	h	h	a	a	h	b	h	h	a	h	h	b	h	a	h	h	h	h	h	h	h	b	a	a	a	h	b	h	h	h	h	h	b	h	h	b	h	h	b	h	a	h	h	h	h
1B_186483121	1B	107.089	h	a	h	h	a	a	h	b	h	h	a	h	h	b	h	a	h	h	h	h	h	h	h	b	a	a	a	h	b	h	h	h	h	h	b	h	h	b	h	h	b	h	a	h	h	h	h
1B_186483135	1B	107.099	h	a	h	h	a	a	h	b	h	h	a	h	h	b	h	a	h	h	h	h	h	h	h	b	a	a	a	h	b	h	h	h	h	h	b	h	h	b	h	h	b	h	a	h	h	h	h
1B_213193167	1B	107.109	h	a	h	h	a	a	h	b	h	h	a	h	h	b	h	a	h	h	h	h	h	h	h	b	a	a	a	h	b	h	h	h	h	h	b	h	h	b	h	h	b	h	a	h	h	h	h
1B_215996336	1B	107.119	h	a	h	h	a	a	h	b	h	h	a	h	h	b	h	a	h	h	h	h	h	h	h	b	a	a	a	h	b	h	h	h	h	h	b	h	h	b	h	h	b	h	a	h	h	h	h
1B_231081216	1B	107.129	h	a	h	h	a	a	h	b	h	h	a	h	h	b	h	a	h	h	h	h	h	h	h	b	a	a	a	h	b	h	h	h	h	h	b	h	h	b	h	h	b	h	a	h	h	h	h
1B_218869195	1B	107.139	h	a	h	h	a	a	h	b	h	h	a	h	h	b	h	a	h	h	h	h	h	h	h	b	a	a	a	h	b	h	h	h	h	h	b	h	h	b	h	h	b	h	a	h	h	h	h
1B_227662851	1B	107.149	h	a	h	h	a	a	h	b	h	h	a	h	h	b	h	a	h	h	h	h	h	h	h	b	a	a	a	h	b	h	h	h	h	h	b	h	h	b	h	h	b	h	a	h	h	h	h
1B_214105015	1B	107.159	h	a	h	h	a	a	h	b	h	h	a	h	h	b	h	a	h	h	h	h	h	h	h	b	a	a	a	h	b	h	h	h	h	h	b	h	h	b	h	h	b	h	a	h	h	h	h
1B_218869266	1B	107.169	h	a	h	h	a	a	h	b	h	h	a	h	h	b	h	a	h	h	h	h	h	h	h	b	a	a	a	h	b	h	h	h	h	h	b	h	h	b	h	h	b	h	a	h	h	h	h
1B_211385140	1B	107.179	h	a	h	h	a	a	h	b	h	h	a	h	h	b	h	a	h	h	h	h	h	h	h	b	a	a	a	h	b	h	h	h	h	h	b	h	h	b	h	h	b	h	a	h	h	h	h
1B_227662743	1B	107.189	h	a	h	h	a	a	h	b	h	h	a	h	h	b	h	a	h	h	h	h	h	h	h	b	a	a	a	h	b	h	h	h	h	h	b	h	h	b	h	h	b	h	a	h	h	h	h
1B_225985270	1B	107.199	h	a	h	h	a	a	h	b	h	h	a	h	h	b	h	a	h	h	h	h	h	h	h	b	a	a	a	h	b	h	h	h	h	h	b	h	h	b	h	h	b	h	a	h	h	h	h
1B_204357606	1B	107.209	h	a	h	h	a	a	h	b	h	h	a	h	h	b	h	a	h	h	h	h	h	h	h	b	a	a	a	h	b	h	h	h	h	h	b	h	h	b	h	h	b	h	a	h	h	h	h
1B_218869294	1B	107.219	h	a	h	h	a	a	h	b	h	h	a	h	h	b	h	a	h	h	h	h	h	h	h	b	a	a	a	h	b	h	h	h	h	h	b	h	h	b	h	h	b	h	a	h	h	h	h
1B_225985227	1B	107.229	h	a	h	h	a	a	h	b	h	h	a	h	h	b	h	a	h	h	h	h	h	h	h	b	a	a	a	h	b	h	h	h	h	h	b	h	h	b	h	h	b	h	a	h	h	h	h
1B_250495100	1B	107.239	h	a	h	h	a	a	h	b	h	h	a	h	h	b	h	a	h	h	h	h	h	h	h	b	a	a	a	h	b	h	h	h	h	h	b	h	h	b	h	h	b	h	a	-	h	h	h
1B_201297596	1B	107.249	h	a	h	h	a	a	h	b	h	h	a	h	h	b	h	a	h	h	h	h	h	h	h	b	a	a	a	h	b	h	h	h	h	h	b	h	h	b	h	h	b	h	a	h	h	h	h
1B_260817831	1B	107.618	h	a	h	h	a	a	h	b	h	h	a	h	h	b	h	a	h	h	h	h	h	h	h	b	a	a	a	h	b	h	h	h	h	h	b	h	h	b	h	h	b	h	a	h	h	h	h
1B_261070577	1B	108.386	h	a	h	h	a	a	h	b	h	h	a	h	h	b	h	a	h	h	h	h	h	h	h	b	a	a	a	h	b	h	h	h	h	h	b	h	h	b	h	h	b	h	a	h	h	h	h
1B_263765555	1B	108.396	h	a	h	h	a	a	h	b	h	h	a	h	h	b	h	a	h	h	h	h	h	h	h	b	a	a	a	h	b	h	h	h	h	h	b	h	h	b	h	h	b	h	a	h	h	h	h
1B_261070535	1B	108.406	h	a	h	h	a	a	h	b	h	h	a	h	h	b	h	a	h	h	h	h	h	h	h	b	a	a	a	h	b	h	h	h	h	h	b	h	h	b	h	h	b	h	a	h	h	h	h
1B_281127601	1B	108.804	h	a	h	h	a	a	h	b	h	h	a	h	h	b	h	a	h	h	h	a	h	h	h	b	a	a	a	h	b	h	h	h	h	h	b	h	h	b	h	h	b	h	a	h	h	h	h
1B_281127545	1B	108.814	h	a	h	h	a	a	h	b	h	h	a	h	h	b	h	a	h	h	h	a	h	h	h	b	a	a	a	h	b	h	h	h	h	h	b	h	h	b	h	h	b	h	a	h	h	h	h
1B_281127652	1B	108.824	h	a	h	h	a	a	h	b	h	h	a	h	h	b	h	a	h	h	h	a	h	h	h	b	a	a	a	h	b	h	h	h	h	h	b	h	h	b	h	h	b	h	a	h	h	h	h
1B_288843944	1B	109.621	h	a	h	h	a	a	h	b	h	h	a	h	h	b	h	a	h	h	h	a	h	h	h	b	a	a	a	h	b	h	h	h	h	h	b	h	h	b	h	h	b	h	a	h	h	h	h
1B_284152471	1B	109.631	h	a	h	h	a	a	h	b	h	h	a	h	h	b	h	a	h	h	h	a	h	h	h	b	a	a	a	h	b	h	h	h	h	h	b	h	h	b	h	h	b	h	a	h	h	h	h
1B_283666243	1B	109.641	h	a	h	h	a	a	h	b	h	h	a	h	h	b	h	a	h	h	h	a	h	h	h	b	a	a	a	h	b	h	h	h	h	h	b	h	h	b	h	h	b	h	a	h	h	h	h
1B_288843949	1B	109.651	h	a	h	h	a	a	h	b	h	h	a	h	h	b	h	a	h	h	h	a	h	h	h	b	a	a	a	h	b	h	h	h	h	h	b	h	h	b	h	h	b	h	a	h	h	h	h
1B_288843886	1B	109.661	h	a	h	h	a	a	h	b	h	h	a	h	h	b	h	a	h	h	h	a	h	h	h	b	a	a	a	h	b	h	h	h	h	h	b	h	h	b	h	h	b	h	a	h	h	h	h
1B_288027527	1B	109.671	h	a	h	h	a	a	h	b	h	h	a	h	h	b	h	a	h	h	h	a	h	h	h	b	a	a	a	h	b	h	h	h	h	h	b	h	h	b	h	h	b	h	a	h	h	h	h
1B_288843960	1B	109.681	h	a	h	h	a	a	h	b	h	h	a	h	h	b	h	a	h	h	h	a	h	h	h	b	a	a	a	h	b	h	h	h	h	h	b	h	h	b	h	h	b	h	a	h	h	h	h
1B_284152373	1B	110.471	h	a	h	h	a	a	h	b	h	h	a	h	h	b	h	a	h	h	h	a	h	h	h	b	a	a	a	h	b	h	a	h	h	h	b	h	h	b	h	h	b	h	a	h	h	h	h
1B_306383466	1B	112.461	h	a	h	h	a	a	h	b	h	h	a	h	a	b	h	a	h	h	h	a	h	h	h	b	a	a	a	h	b	h	h	h	h	h	b	h	b	b	h	h	b	h	a	h	h	h	h
1B_306383419	1B	112.851	h	a	h	h	a	a	h	b	h	h	a	h	h	b	h	a	h	h	h	a	h	h	h	b	a	a	a	h	b	h	h	h	h	h	b	h	b	b	h	h	b	h	a	h	h	h	h
1B_293876027	1B	112.861	h	a	h	h	a	a	h	b	h	h	a	h	h	b	h	a	h	h	h	a	h	h	h	b	a	a	a	h	b	h	h	h	h	h	b	h	b	b	h	h	b	h	a	h	h	h	h
1B_291319763	1B	112.871	h	a	h	h	a	a	h	b	h	h	a	h	h	b	h	a	h	h	h	a	h	h	h	b	a	a	a	h	b	h	h	h	h	h	b	h	b	b	h	h	b	h	a	h	h	h	h
1B_293875958	1B	112.881	h	a	h	h	a	a	h	b	h	h	a	h	h	b	h	a	h	h	h	a	h	h	h	b	a	a	a	h	b	h	h	h	h	h	b	h	b	b	h	h	b	h	a	h	h	h	h
1B_302213478	1B	113.279	h	a	h	h	a	a	h	b	h	h	a	h	h	b	h	a	h	h	h	a	h	h	h	b	a	a	a	h	b	h	h	h	h	h	b	h	b	b	h	h	b	h	a	h	h	h	h
1B_302213481	1B	113.289	h	a	h	h	a	a	h	b	h	h	a	h	h	b	h	a	h	h	h	a	h	h	h	b	a	a	a	h	b	h	h	h	h	h	b	h	b	b	h	h	b	h	a	h	h	h	h
1B_313657873	1B	116.437	h	a	h	h	a	a	h	b	h	a	a	h	h	h	h	a	h	h	h	a	h	h	h	b	a	a	a	h	b	h	h	h	h	h	b	h	b	b	h	h	b	h	a	-	h	h	h
1B_296153522	1B	120.981	h	a	h	h	a	a	h	b	h	h	a	h	h	b	h	a	h	h	h	a	h	h	h	b	a	a	a	h	b	h	h	h	h	h	b	h	b	b	h	h	b	h	a	h	h	h	h
1B_317238505	1B	126.542	h	a	h	b	a	a	h	b	h	h	a	a	h	b	h	a	h	h	h	a	h	h	h	b	a	a	a	h	b	h	h	h	h	h	b	h	b	b	h	h	b	h	a	h	h	-	h
1B_324112042	1B	130.778	h	a	h	h	a	a	h	b	h	h	a	a	h	b	h	a	h	h	h	a	h	h	h	h	a	a	a	h	b	h	h	h	a	h	b	h	b	b	h	h	b	h	a	h	h	h	h
1B_330236330	1B	131.971	h	a	h	h	a	a	h	b	h	h	a	a	h	b	h	a	h	h	h	a	h	h	h	b	a	a	a	h	b	h	h	h	a	h	b	h	b	b	h	h	b	h	a	h	h	h	h
1B_324112102	1B	131.981	h	a	h	h	a	a	h	b	h	h	a	a	h	b	h	a	h	h	h	a	h	h	h	b	a	a	a	h	b	h	h	h	a	h	b	h	b	b	h	h	b	h	a	h	h	h	h
1B_327832269	1B	131.991	h	a	h	h	a	a	h	b	h	h	a	a	h	b	h	a	h	h	h	a	h	h	h	b	a	a	a	h	b	h	h	h	a	h	b	h	b	b	h	h	b	h	a	h	h	h	h
1B_330236279	1B	132.001	h	a	h	h	a	a	h	b	h	h	a	a	h	b	h	a	h	h	h	a	h	h	h	b	a	a	a	h	b	h	h	h	a	h	b	h	b	b	h	h	b	h	a	h	h	h	h
1B_346939454	1B	132.011	h	a	h	h	a	a	h	b	h	h	a	a	h	b	h	a	h	h	h	a	h	h	h	b	a	a	a	h	b	h	h	h	a	h	b	h	b	b	h	h	b	h	a	h	h	h	h
1B_324112070	1B	132.021	h	a	h	h	a	a	h	b	h	h	a	a	h	b	h	a	h	h	h	a	h	h	h	b	a	a	a	h	b	h	h	h	a	h	b	h	b	b	h	h	b	h	a	h	h	h	h
1B_324112103	1B	132.031	h	a	h	h	a	a	h	b	h	h	a	a	h	b	h	a	h	h	h	a	h	h	h	b	a	a	a	h	b	h	h	h	a	h	b	h	b	b	h	h	b	h	a	h	h	h	h
1B_327832333	1B	132.041	h	a	h	h	a	a	h	b	h	h	a	a	h	b	h	a	h	h	h	a	h	h	h	b	a	a	a	h	b	h	h	h	a	h	b	h	b	b	h	h	b	h	a	h	h	h	h
1B_333632918	1B	132.051	h	a	h	h	a	a	h	b	h	h	a	a	h	b	h	a	h	h	h	a	h	h	h	b	a	a	a	h	b	h	h	h	a	h	b	h	b	b	h	h	b	h	a	h	h	h	h
1B_324112202	1B	132.061	h	a	h	h	a	a	h	b	h	h	a	a	h	b	h	a	h	h	h	a	h	h	h	b	a	a	a	h	b	h	h	h	a	h	b	h	b	b	h	h	b	h	a	h	h	h	h
1B_330236390	1B	132.071	h	a	h	h	a	a	h	b	h	h	a	a	h	b	h	a	h	h	h	a	h	h	h	b	a	a	a	h	b	h	h	h	a	h	b	h	b	b	h	h	b	h	a	h	h	h	h
1B_328375942	1B	132.853	h	h	h	h	a	a	h	b	h	h	a	a	h	b	h	a	h	h	h	a	h	h	h	b	a	a	a	h	b	h	h	h	a	h	b	h	b	b	h	h	b	h	a	h	h	h	h
1B_328376086	1B	133.636	h	a	h	h	a	a	h	b	h	h	a	a	h	b	h	a	h	h	h	a	h	h	h	b	a	a	a	h	b	h	h	h	a	h	b	h	b	b	h	h	b	h	a	h	h	h	h
1B_328376104	1B	133.646	h	a	h	h	a	a	h	b	h	h	a	a	h	b	h	a	h	h	h	a	h	h	h	b	a	a	a	h	b	h	h	h	a	h	b	h	b	b	h	h	b	h	a	h	h	h	h
1B_330236241	1B	135.653	h	a	h	h	a	a	h	b	h	h	a	a	h	b	h	a	h	h	h	a	h	h	h	b	a	a	a	h	b	h	h	h	a	h	b	h	b	b	h	h	b	h	a	h	h	h	h
1B_330236224	1B	137.255	h	a	h	h	a	a	h	b	h	h	a	a	h	b	h	a	h	h	h	a	h	h	h	b	a	a	a	h	b	h	h	h	a	h	b	h	b	b	h	h	b	h	h	h	h	h	h
1B_326722036	1B	145.135	h	h	h	h	h	h	h	b	h	h	h	a	h	b	h	h	h	h	h	h	h	h	h	b	h	h	h	h	b	h	h	h	h	h	b	h	b	b	h	h	b	h	a	h	h	h	h
1B_326721958	1B	147.648	h	h	h	h	h	h	h	b	h	h	a	h	h	b	h	a	h	h	h	h	h	h	h	b	h	h	h	h	b	h	h	h	h	h	b	h	b	b	h	h	b	h	a	h	h	h	h
1B_333633110	1B	155.196	h	a	h	h	a	a	h	b	h	h	a	a	h	b	h	a	h	h	h	a	h	h	h	b	a	a	a	h	h	h	h	h	a	h	b	h	b	b	h	h	b	h	a	h	h	h	h
1B_333633085	1B	156.796	h	a	h	h	a	a	h	b	h	h	a	a	h	b	h	a	h	h	h	a	h	h	h	b	a	h	a	h	b	h	h	h	a	h	b	h	b	b	h	h	b	h	a	h	h	h	h
1B_330236418	1B	157.589	h	a	h	h	a	a	h	b	h	h	a	a	h	b	h	a	h	h	h	a	h	h	h	b	a	h	a	h	b	h	h	h	a	h	b	h	b	b	h	h	b	h	a	h	h	-	h
1B_330236238	1B	159.588	h	a	h	h	a	a	h	b	h	h	a	a	h	b	h	a	h	h	h	a	h	h	h	b	a	a	a	h	b	h	h	h	a	h	b	h	b	h	h	h	b	h	a	h	h	h	h
1B_359567957	1B	163.231	h	a	h	h	a	a	h	h	h	h	a	a	h	b	h	a	h	h	b	a	h	a	h	b	a	a	a	h	b	h	h	h	a	h	b	h	b	b	h	h	b	h	a	h	h	h	h
1B_382102865	1B	164.025	h	a	h	h	a	a	h	h	h	h	a	a	h	b	h	a	h	h	b	a	h	a	h	b	a	a	a	h	b	h	h	h	a	h	b	h	b	b	h	h	b	h	a	h	h	h	h
1B_372883682	1B	164.035	h	a	h	h	a	a	h	h	h	h	a	a	h	b	h	a	h	h	b	a	h	a	h	b	a	a	a	h	b	h	h	h	a	h	b	h	b	b	h	h	b	h	a	h	h	h	h
1B_380727559	1B	164.045	h	a	h	h	a	a	h	h	h	h	a	a	h	b	h	a	h	h	b	a	h	a	h	b	a	a	a	h	b	h	h	h	a	h	b	h	b	b	h	h	b	h	a	h	h	h	h
1B_380727586	1B	164.055	h	a	h	h	a	a	h	h	h	h	a	a	h	b	h	a	h	h	b	a	h	a	h	b	a	a	a	h	b	h	h	h	a	h	b	h	b	b	h	h	b	h	a	h	h	h	h
1B_388149081	1B	164.852	h	a	h	h	a	a	h	h	h	h	a	a	h	b	h	a	h	h	b	a	h	a	b	b	a	a	a	h	b	h	h	h	a	h	b	h	b	b	h	h	b	h	a	h	h	h	h
1B_387745611	1B	164.862	h	a	h	h	a	a	h	h	h	h	a	a	h	b	h	a	h	h	b	a	h	a	b	b	a	a	a	h	b	h	h	h	a	h	b	h	b	b	h	h	b	h	a	h	h	h	h
1B_388029861	1B	164.872	h	a	h	h	a	a	h	h	h	h	a	a	h	b	h	a	h	h	b	a	h	a	b	b	a	a	a	h	b	h	h	h	a	h	b	h	b	b	h	h	b	h	a	h	h	h	h
1B_388149062	1B	164.882	h	a	h	h	a	a	h	h	h	h	a	a	h	b	h	a	h	h	b	a	h	a	b	b	a	a	a	h	b	h	h	h	a	h	b	h	b	b	h	h	b	h	a	h	h	h	h
1B_388149121	1B	164.892	h	a	h	h	a	a	h	h	h	h	a	a	h	b	h	a	h	h	b	a	h	a	b	b	a	a	a	h	b	h	h	h	a	h	b	h	b	b	h	h	b	h	a	h	h	h	h
1B_388029877	1B	164.902	h	a	h	h	a	a	h	h	h	h	a	a	h	b	h	a	h	h	b	a	h	a	b	b	a	a	a	h	b	h	h	h	a	h	b	h	b	b	h	h	b	h	a	h	h	h	h
1B_388149089	1B	164.912	h	a	h	h	a	a	h	h	h	h	a	a	h	b	h	a	h	h	b	a	h	a	b	b	a	a	a	h	b	h	h	h	a	h	b	h	b	b	h	h	b	h	a	h	h	h	h
1B_387745654	1B	164.922	h	a	h	h	a	a	h	h	h	h	a	a	h	b	h	a	h	h	b	a	h	a	b	b	a	a	a	h	b	h	h	h	a	h	b	h	b	b	h	h	b	h	a	h	h	h	h
1B_397662516	1B	166.926	h	a	h	h	a	a	h	h	h	h	a	a	h	b	h	a	h	h	b	a	h	a	h	b	a	a	a	h	b	h	h	h	a	h	b	h	b	b	h	h	b	h	a	h	h	h	h
1B_407822501	1B	168.928	h	a	h	h	a	a	h	h	h	h	a	a	h	b	h	a	h	h	b	a	h	a	h	b	a	a	a	h	b	h	h	h	a	h	b	h	b	b	h	h	b	h	a	h	h	h	h
1B_406298699	1B	168.938	h	a	h	h	a	a	h	h	h	h	a	a	h	b	h	a	h	h	b	a	h	a	h	b	a	a	a	h	b	h	h	h	a	h	b	h	b	b	h	h	b	h	a	h	h	h	h
1B_407822453	1B	168.948	h	a	h	h	a	a	h	h	h	h	a	a	h	b	h	a	h	h	b	a	h	a	h	b	a	a	a	h	b	h	h	h	a	h	b	h	b	b	h	h	b	h	a	h	h	h	h
1B_406298692	1B	168.958	h	a	h	h	a	a	h	h	h	h	a	a	h	b	h	a	h	h	b	a	h	a	h	b	a	a	a	h	b	h	h	h	a	h	b	h	b	b	h	h	b	h	a	h	h	h	h
1B_406298664	1B	170.305	h	a	h	h	a	a	h	h	h	h	a	a	h	b	h	a	h	h	b	a	h	a	h	b	a	a	a	h	b	h	h	h	a	h	b	h	b	b	h	h	b	h	a	h	h	h	a
1B_421056369	1B	175.854	h	a	h	h	a	a	h	h	h	h	a	a	b	b	h	a	h	h	b	a	h	a	h	b	a	a	a	h	b	h	h	h	a	h	h	h	b	b	h	h	b	h	a	h	h	h	h
1B_421056507	1B	179.497	h	a	h	h	a	a	h	h	h	h	a	a	b	b	h	a	h	h	b	a	h	a	h	b	a	a	a	h	b	h	h	h	a	h	b	h	b	b	h	h	b	h	a	h	h	h	h
1B_421931406	1B	180.691	h	a	h	h	a	a	h	h	h	h	a	a	b	b	h	a	h	h	b	a	h	a	h	b	a	a	a	h	b	h	h	h	a	h	b	h	b	b	h	h	b	h	a	h	h	h	h
1B_421931459	1B	181.887	h	a	h	h	a	a	h	h	h	h	a	a	b	b	h	a	h	h	b	a	h	a	h	b	a	a	a	h	b	h	h	h	a	h	b	h	b	b	h	h	b	a	a	h	h	h	h
1B_429331121	1B	186.372	a	a	h	h	a	a	h	h	h	h	a	a	h	h	h	a	h	h	b	a	h	a	h	h	a	a	a	h	-	h	h	h	a	h	b	h	b	b	h	h	b	h	h	h	h	h	h
1B_428780308	1B	188.379	a	a	h	h	a	a	b	h	h	h	a	a	b	b	h	a	h	h	b	a	h	a	h	b	a	a	a	h	b	h	h	h	a	h	b	h	b	b	h	h	b	h	h	-	h	h	h
1B_428780340	1B	188.389	a	a	h	h	a	a	b	h	h	h	a	a	b	b	h	a	h	h	b	a	h	a	h	b	a	a	a	h	b	h	h	h	a	h	b	h	b	b	h	h	b	h	h	-	h	h	h
1B_428780353	1B	188.787	a	a	h	h	a	a	h	h	h	h	a	a	b	b	h	a	h	h	b	a	h	a	h	b	a	a	a	h	b	h	h	h	a	h	b	h	b	b	h	h	b	h	h	-	h	h	h
1B_429401394	1B	188.797	a	a	h	h	a	a	h	h	h	h	a	a	b	b	h	a	h	h	b	a	h	a	h	b	a	a	a	h	b	h	h	h	a	h	b	h	b	b	h	h	b	h	h	h	h	h	h
1B_429401393	1B	188.807	a	a	h	h	a	a	h	h	h	h	a	a	b	b	h	a	h	h	b	a	h	a	h	b	a	a	a	h	b	h	h	h	a	h	b	h	b	b	h	h	b	h	h	h	h	h	h
1B_429401483	1B	188.817	a	a	h	h	a	a	h	h	h	h	a	a	b	b	h	a	h	h	b	a	h	a	h	b	a	a	a	h	b	h	h	h	a	h	b	h	b	b	h	h	b	h	h	h	h	h	h
1B_431136059	1B	188.827	a	a	h	h	a	a	h	h	h	h	a	a	b	b	h	a	h	h	b	a	h	a	h	b	a	a	a	h	b	h	h	h	a	h	b	h	b	b	h	h	b	h	h	h	h	h	h
1B_430447580	1B	188.837	a	a	h	h	a	a	h	h	h	h	a	a	b	b	h	a	h	h	b	a	h	a	h	b	a	a	a	h	b	h	h	h	a	h	b	h	b	b	h	h	b	h	h	h	h	h	h
1B_429401477	1B	188.847	a	a	h	h	a	a	h	h	h	h	a	a	b	b	h	a	h	h	b	a	h	a	h	b	a	a	a	h	b	h	h	h	a	h	b	h	b	b	h	h	b	h	h	h	h	h	h
1B_429401505	1B	188.857	a	a	h	h	a	a	h	h	h	h	a	a	b	b	h	a	h	h	b	a	h	a	h	b	a	a	a	h	b	h	h	h	a	h	b	h	b	b	h	h	b	h	h	h	h	h	h
1B_431136021	1B	188.867	a	a	h	h	a	a	h	h	h	h	a	a	b	b	h	a	h	h	b	a	h	a	h	-	a	a	a	h	b	h	h	h	a	h	b	h	b	b	h	h	b	h	h	h	h	h	h
1B_428780375	1B	189.237	a	a	h	h	a	a	h	h	h	h	a	a	b	b	h	a	h	h	b	a	h	a	h	b	a	a	a	h	b	h	h	h	a	h	b	h	b	b	h	h	b	h	h	-	h	h	h
1B_429331070	1B	190	a	a	a	h	a	a	h	h	h	h	a	a	b	b	h	a	h	h	b	a	h	a	h	b	a	a	a	h	b	h	h	h	a	h	b	h	b	b	h	h	b	h	h	h	h	h	h
1B_443833577	1B	191.191	a	a	h	h	a	a	h	h	h	h	a	a	b	b	h	a	h	h	b	a	h	a	h	b	a	a	a	h	b	h	h	h	a	h	b	h	b	b	h	h	b	h	b	h	h	h	h
1B_442527769	1B	191.201	a	a	h	h	a	a	h	h	h	h	a	a	b	b	h	a	h	h	b	a	h	a	h	b	a	a	a	h	b	h	h	h	a	h	b	h	b	b	h	h	b	h	b	h	h	h	h
1B_442527756	1B	191.211	a	a	h	h	a	a	h	h	h	h	a	a	b	b	h	a	h	h	b	a	h	a	h	b	a	a	a	h	b	h	h	h	a	h	b	h	b	b	h	h	b	h	b	h	h	h	h
1B_442527696	1B	191.221	a	a	h	h	a	a	h	h	h	h	a	a	b	b	h	a	h	h	b	a	h	a	h	b	a	a	a	h	b	h	h	h	a	h	b	h	b	b	h	h	b	h	b	h	h	h	h
1B_442527714	1B	191.231	a	a	h	h	a	a	h	h	h	h	a	a	b	b	h	a	h	h	b	a	h	a	h	b	a	a	a	h	b	h	h	h	a	h	b	h	b	b	h	h	b	h	b	h	h	h	h
1B_442527617	1B	193.236	a	a	h	h	a	a	h	h	h	h	a	a	b	b	h	a	h	h	b	a	h	a	h	b	a	a	a	h	b	h	h	h	a	h	b	h	b	b	h	h	b	h	b	h	h	h	h
1B_424652512	1B	200.732	a	a	h	h	a	a	h	h	h	h	a	a	b	b	h	a	h	a	b	a	h	a	h	b	a	a	a	h	b	h	h	h	a	h	b	h	b	b	h	h	h	h	h	h	h	h	h
1B_465526464	1B	208.634	a	a	h	h	a	a	h	h	b	h	a	a	b	b	h	a	h	h	b	a	h	a	h	b	a	a	a	h	b	h	h	a	a	h	b	h	b	b	h	h	h	h	b	h	h	h	h
1B_467486063	1B	209.032	a	a	h	h	a	a	h	h	b	h	a	a	b	b	h	a	h	h	b	a	h	a	h	b	a	a	a	h	b	h	h	a	a	h	b	h	b	b	h	h	h	h	b	h	h	h	h
1B_467486033	1B	209.427	a	a	h	h	a	a	h	h	b	h	a	a	b	b	h	a	h	h	b	a	h	a	h	b	a	a	a	h	b	h	h	a	a	h	b	h	b	b	h	h	h	h	b	h	h	h	h
1B_492798258	1B	216.418	a	a	h	h	a	h	h	h	b	h	a	a	h	b	h	a	h	b	h	a	a	a	h	b	-	a	a	h	b	h	h	a	a	h	b	b	b	b	h	h	h	h	b	h	h	h	h
1B_492798265	1B	216.428	a	a	h	h	a	h	h	h	b	h	a	a	h	b	h	a	h	b	h	a	a	a	h	b	h	a	a	h	b	h	h	a	a	h	b	b	b	b	h	h	h	h	b	h	h	h	h
1B_488888964	1B	216.822	a	a	h	h	a	h	h	h	b	h	a	a	h	b	h	a	h	b	h	a	a	a	h	b	a	a	a	h	b	h	h	a	a	h	b	b	b	b	h	h	h	h	b	h	h	h	h
1B_488888839	1B	216.832	a	a	h	h	a	h	h	h	b	h	a	a	h	b	h	a	h	b	h	a	a	a	h	b	a	a	a	h	b	h	h	a	a	h	b	b	b	b	h	h	h	h	b	h	h	h	h
1B_488888962	1B	216.842	a	a	h	h	a	h	h	h	b	h	a	a	h	b	h	a	h	b	h	a	a	a	h	b	a	a	a	h	b	h	h	a	a	h	b	b	b	b	h	h	h	h	b	h	h	h	h
1B_488888965	1B	216.852	a	a	h	h	a	h	h	h	b	h	a	a	h	b	h	a	h	b	h	a	a	a	h	b	a	a	a	h	b	h	h	a	a	h	b	b	b	b	h	h	h	h	b	h	h	h	h
1B_488888830	1B	216.862	a	a	h	h	a	h	h	h	b	h	a	a	h	b	h	a	h	b	h	a	a	a	h	b	a	a	a	h	b	h	h	a	a	h	b	b	b	b	h	h	h	h	b	h	h	h	h
1B_492798290	1B	216.872	a	a	h	h	a	h	h	h	b	h	a	a	h	b	h	a	h	b	h	a	a	a	h	b	a	a	a	h	b	h	h	a	a	h	b	b	b	b	h	h	h	h	b	h	h	h	h
1B_496773227	1B	217.668	a	a	h	h	a	h	h	h	b	h	a	a	h	h	h	a	h	b	h	a	a	a	h	b	a	a	a	h	b	h	h	a	a	h	b	b	b	b	h	h	h	h	b	h	h	h	h
1B_496773234	1B	217.678	a	a	h	h	a	h	h	h	b	h	a	a	h	h	h	a	h	b	h	a	a	a	h	b	a	a	a	h	b	h	h	a	a	h	b	b	b	b	h	h	h	h	b	h	h	h	h
1B_506984274	1B	219.278	a	a	h	h	a	h	h	b	b	h	a	a	h	h	h	a	h	b	h	a	a	a	h	b	a	a	a	h	b	h	h	a	a	h	b	b	b	b	h	h	h	h	b	h	h	h	h
1B_506984225	1B	219.288	a	a	h	h	a	h	h	b	b	h	a	a	h	h	h	a	h	b	h	a	a	a	h	b	a	a	a	h	b	h	h	a	a	h	b	b	b	b	h	h	h	h	b	h	h	h	h
1B_519108779	1B	220.084	a	a	h	h	a	h	h	b	b	h	a	a	h	h	h	a	h	b	h	a	a	a	h	b	a	a	a	h	b	h	h	a	a	h	b	b	b	b	h	h	h	h	b	h	h	h	h
1B_519161342	1B	220.877	a	a	h	h	a	h	h	b	b	h	a	a	h	h	h	a	h	b	h	a	a	a	h	b	a	h	a	h	b	h	h	a	a	h	b	b	b	b	h	h	h	b	b	h	h	h	h
1B_513240341	1B	222.949	a	a	h	h	a	h	h	b	b	h	a	a	h	h	h	a	h	b	h	h	a	a	h	b	a	-	a	h	b	h	h	a	a	h	b	b	b	b	h	h	h	h	b	h	h	h	h
1B_513240367	1B	225.862	a	a	h	b	a	h	h	b	b	h	a	a	h	h	h	a	h	b	h	h	a	h	h	b	a	-	a	h	b	h	h	a	a	h	b	b	b	b	h	h	h	h	b	h	h	h	b
1B_523035199	1B	232.262	a	h	h	h	a	b	h	b	b	h	a	h	h	h	h	a	h	b	h	a	a	a	h	b	a	a	a	h	b	h	h	h	a	h	b	b	b	b	h	h	h	h	b	-	h	h	h
1B_534440294	1B	235.621	a	h	h	h	a	h	h	b	b	h	a	h	h	h	h	a	h	b	h	a	-	a	h	b	a	a	h	h	b	h	h	h	a	h	b	b	b	b	h	h	h	h	b	h	h	h	h
1B_547835500	1B	243.83	a	h	h	h	a	h	h	b	h	h	h	a	h	h	h	h	h	b	h	a	a	a	h	b	h	a	h	h	h	h	h	h	a	h	h	b	b	b	a	h	h	h	b	h	h	h	b
1B_547835574	1B	243.84	a	h	h	h	a	h	h	b	h	h	h	a	h	h	h	h	h	b	h	a	a	a	h	b	h	a	h	h	h	h	h	h	a	h	h	b	b	b	a	h	h	h	b	h	h	h	b
1B_551494457	1B	244.638	a	h	h	h	a	h	h	b	h	h	h	a	h	h	h	h	h	b	h	a	a	-	h	b	h	a	h	h	h	h	h	h	a	h	h	b	b	b	a	h	h	h	b	h	h	h	b
1B_551494444	1B	244.648	a	h	h	h	a	h	h	b	h	h	h	a	h	h	h	h	h	b	h	a	a	-	h	b	h	a	h	h	h	h	h	h	a	h	h	b	b	b	a	h	h	h	b	h	h	h	b
1B_564300389	1B	251.699	a	a	h	h	a	h	h	b	h	h	h	a	h	h	h	h	h	b	h	h	a	a	h	h	b	a	h	h	h	h	h	h	a	h	h	h	h	b	a	h	h	h	b	h	h	a	b
1B_564300425	1B	251.709	a	a	h	h	a	h	h	b	h	h	h	a	h	h	h	h	h	b	h	h	a	a	h	h	b	a	h	h	h	h	h	h	a	h	h	h	h	b	a	h	h	h	b	h	h	a	b
1B_564300442	1B	251.719	a	a	h	h	a	h	h	b	h	h	h	a	h	h	h	h	h	b	h	h	a	a	h	h	b	a	h	h	h	h	h	h	a	h	h	h	h	b	a	h	-	h	b	h	h	a	b
1B_578912374	1B	258.206	a	a	h	a	a	h	h	b	h	h	a	a	b	h	h	h	h	b	h	h	a	h	h	h	b	a	h	h	h	h	h	h	h	b	h	h	h	b	a	h	h	h	b	-	h	a	h
1B_583114875	1B	261.157	a	a	h	a	a	b	h	h	h	h	a	h	b	h	h	h	h	b	h	a	a	h	h	h	b	a	h	h	h	h	h	h	h	b	h	h	a	b	a	h	h	h	b	h	h	a	h
1B_583114874	1B	261.167	a	a	h	a	a	b	h	h	h	h	a	h	b	h	h	h	h	b	h	a	a	h	h	h	b	a	h	h	h	h	h	h	h	b	h	h	a	b	a	h	h	h	b	h	h	a	h
1B_583114897	1B	261.565	a	a	h	a	a	b	h	h	h	h	a	h	b	h	h	h	h	b	h	a	a	h	h	h	b	a	h	h	h	h	h	h	h	b	h	h	a	b	a	h	h	h	b	h	h	a	h
1B_583114892	1B	261.961	a	a	h	a	a	b	h	h	h	h	a	h	b	h	h	h	h	b	h	a	a	h	h	h	b	a	h	h	h	h	h	h	h	b	h	h	a	b	a	h	h	h	b	h	h	a	h
1B_581396022	1B	273.6	a	a	b	-	a	h	h	h	h	h	a	a	b	b	b	h	h	h	h	a	a	h	h	h	h	a	h	h	h	h	h	h	h	b	h	h	-	b	a	h	h	b	h	h	h	a	h
1B_581395993	1B	276.441	a	a	h	-	a	h	h	-	h	h	a	a	b	b	b	h	h	h	h	a	a	h	h	h	h	a	h	h	h	h	h	h	h	b	h	h	a	h	a	h	h	b	h	h	h	a	h
1B_581396041	1B	277.647	a	a	h	-	a	h	h	h	h	h	a	a	b	b	b	h	h	h	h	a	a	h	h	h	h	a	h	h	h	h	h	h	h	b	h	h	-	h	a	h	h	b	h	h	h	a	h
1B_581396034	1B	278.451	a	a	h	-	a	h	h	h	h	h	a	a	b	b	b	h	h	h	h	a	a	h	h	h	h	a	h	h	h	h	h	h	h	b	h	h	-	h	a	h	h	b	h	h	h	a	h
1B_581396052	1B	279.254	a	a	h	-	a	h	h	h	h	h	a	a	b	b	b	h	h	h	h	a	a	h	h	h	h	a	h	h	h	h	h	h	h	b	h	h	-	h	a	h	h	b	h	h	h	a	h
1B_581396057	1B	279.264	a	a	h	-	a	h	h	h	h	h	a	a	b	b	b	h	h	h	h	a	a	h	h	h	h	a	h	h	h	h	h	h	h	b	h	h	-	h	a	h	h	b	h	h	h	a	h
1B_593127480	1B	296.744	a	a	h	a	a	b	h	a	h	h	a	h	b	h	h	h	a	h	h	a	a	h	h	h	b	a	h	h	h	h	h	h	h	h	h	h	a	b	a	h	h	h	b	h	h	a	h
1B_593287444	1B	298.352	a	a	h	a	a	b	h	h	h	h	a	h	b	h	h	h	a	h	h	a	a	h	h	h	b	a	h	h	h	h	h	h	h	h	h	h	a	b	a	h	h	h	b	h	h	a	h
1B_593287420	1B	298.362	a	a	h	a	a	b	h	h	h	h	a	h	b	h	h	h	a	h	h	a	a	h	h	h	b	a	h	h	h	h	h	h	h	h	h	h	a	b	a	h	h	h	b	h	h	a	h
1B_593287423	1B	298.372	a	a	h	a	a	b	h	h	h	h	a	h	b	h	h	h	a	h	h	a	a	h	h	h	b	a	h	h	h	h	h	h	h	h	h	h	a	b	a	h	h	h	b	h	h	a	h
1B_593287465	1B	298.763	a	a	h	a	a	b	h	h	h	h	a	h	b	h	h	h	a	h	h	a	a	h	h	h	b	a	h	h	h	h	h	h	h	h	h	h	a	b	a	h	h	h	b	h	h	a	h
1B_604391860	1B	301.172	a	a	h	a	a	h	h	h	h	h	a	h	b	h	b	h	a	h	h	a	h	h	h	h	b	a	h	h	h	h	h	h	h	h	h	h	a	b	a	h	h	h	b	-	h	a	h
1B_604391846	1B	301.182	a	a	h	a	a	h	h	h	h	h	a	h	b	h	b	h	a	h	h	a	h	h	h	h	b	a	h	h	h	h	h	h	h	h	h	h	a	b	a	h	h	h	b	-	h	a	h
1B_604391766	1B	301.58	a	a	h	a	a	h	h	h	h	h	a	h	b	h	b	h	a	h	h	a	h	h	h	h	b	a	h	h	h	a	h	h	h	h	h	h	a	b	a	h	h	h	b	-	h	a	h
1B_604391698	1B	301.59	a	a	h	a	a	h	h	h	h	h	a	h	b	h	b	h	a	h	h	a	h	h	h	h	b	a	h	h	h	a	h	h	h	h	h	h	a	b	a	h	h	h	b	-	h	a	h
1B_603051015	1B	301.988	a	a	h	a	a	b	h	h	h	h	a	h	b	h	b	h	a	h	h	a	h	h	h	h	b	a	h	h	h	a	h	h	h	h	h	h	a	b	a	h	h	h	b	h	h	a	h
1B_603051052	1B	301.998	a	a	h	a	a	b	h	h	h	h	a	h	b	h	b	h	a	h	h	a	h	h	h	h	b	a	h	h	h	a	h	h	h	h	h	h	a	b	a	h	h	h	b	h	h	a	h
1B_604391819	1B	302.008	a	a	h	a	a	b	h	h	h	h	a	h	b	h	b	h	a	h	h	a	h	h	h	h	b	a	h	h	h	a	h	h	h	h	h	h	a	b	a	h	h	h	b	-	h	a	h
1B_603051124	1B	303.593	a	a	h	a	a	b	h	h	h	h	a	h	b	h	b	h	a	h	h	a	h	h	h	h	b	a	h	h	h	a	h	h	h	h	h	h	a	b	a	h	h	h	b	h	h	a	h
1B_598037686	1B	306.405	a	a	h	a	a	b	h	h	h	h	a	h	b	h	b	h	a	h	h	a	h	h	h	h	b	a	h	h	h	a	h	h	h	h	h	h	a	b	a	h	h	h	b	h	h	a	h
1B_617684445	1B	312.152	a	a	b	a	a	h	h	h	h	h	a	h	b	h	b	h	a	h	h	a	h	h	h	h	b	a	h	h	h	h	h	h	h	h	h	h	h	b	h	h	h	h	b	a	h	a	h
1B_612636954	1B	313.347	a	a	b	a	a	h	h	h	h	h	a	h	b	h	b	h	a	h	-	a	h	h	h	h	b	a	h	h	h	h	h	h	h	h	h	h	h	b	h	h	h	h	b	a	b	a	h
1B_618731461	1B	315.351	a	a	b	a	a	h	h	h	h	h	a	h	b	h	b	h	a	h	h	a	h	h	h	h	b	a	h	h	h	h	h	h	h	h	h	h	h	b	h	h	h	h	b	a	h	a	h
1B_618731459	1B	315.361	a	a	b	a	a	h	h	h	h	h	a	h	b	h	b	h	a	h	h	a	h	h	h	h	b	a	h	h	h	h	h	h	h	h	h	h	h	b	h	h	h	h	b	a	h	a	h
1B_625250312	1B	325.599	a	a	b	a	a	h	h	h	h	h	a	h	b	h	b	h	h	h	h	a	b	h	b	h	b	a	h	h	h	h	h	h	h	h	h	h	h	b	h	h	h	h	b	h	h	a	h
1B_625250353	1B	329.257	a	a	b	a	a	h	h	h	h	h	a	h	b	h	b	h	h	h	h	a	h	h	b	h	b	a	h	h	h	h	h	h	h	h	h	h	h	h	h	h	h	h	b	h	h	h	h
1B_644381609	1B	350.732	h	h	b	h	a	h	b	a	h	a	a	h	b	a	b	h	h	h	h	a	a	b	h	h	b	h	h	h	b	b	a	h	h	h	a	h	b	h	b	b	h	h	b	h	h	h	h
1B_662115242	1B	377.568	b	h	h	h	a	h	b	a	h	a	a	h	b	a	h	b	h	h	h	a	a	b	h	h	b	h	h	h	b	b	b	h	b	a	h	b	h	b	b	h	a	a	b	h	h	h	h
1B_668566423	1B	382.888	b	h	h	h	h	h	b	a	h	a	a	h	b	a	h	b	h	h	h	a	a	h	h	h	b	h	h	b	b	b	b	h	b	a	h	b	h	b	b	h	a	a	h	h	h	h	h
1B_668566434	1B	382.898	b	h	h	h	h	h	b	a	h	a	a	h	b	a	h	b	h	h	h	a	a	h	h	h	b	h	h	b	b	b	b	h	b	a	h	b	h	b	b	h	a	a	h	h	h	h	h
1B_668566317	1B	382.908	b	h	h	h	h	h	b	a	h	a	a	h	b	a	h	b	h	h	h	a	a	h	h	h	b	h	h	b	b	b	b	h	b	a	h	b	h	b	b	h	a	a	h	h	h	h	h
1B_667525575	1B	383.7	b	h	h	h	h	h	b	a	h	a	a	b	b	a	h	b	b	h	h	a	a	h	h	h	b	h	h	b	b	b	b	h	b	a	h	b	h	b	b	h	a	a	h	h	h	h	h
1B_672056465	1B	386.935	b	h	h	h	h	h	b	a	h	a	a	h	b	a	h	b	h	h	h	a	a	h	h	h	h	h	h	b	h	b	b	h	b	a	h	b	h	b	b	h	h	a	h	h	h	a	h
1B_672056513	1B	386.945	b	h	h	h	h	h	b	a	h	a	a	h	b	a	h	b	h	h	h	a	a	h	h	h	h	h	h	b	h	b	b	h	b	a	h	b	h	b	b	h	h	a	h	h	h	a	h
1B_672056445	1B	387.339	b	h	h	h	h	h	b	a	h	a	a	h	b	a	h	b	h	h	h	a	a	h	h	h	h	h	h	b	h	b	b	h	b	a	h	b	h	b	b	h	h	a	h	h	a	a	h
1B_676487561	1B	390.578	h	h	h	h	h	h	h	a	h	a	a	b	h	a	h	b	h	h	h	a	a	h	h	h	h	h	h	h	a	b	b	h	b	a	h	b	h	b	b	h	h	a	h	h	h	a	h
1B_678758218	1B	390.588	h	h	h	h	h	h	h	a	h	a	a	b	h	a	h	b	h	h	h	a	a	h	h	h	h	h	h	h	a	b	b	h	b	a	h	b	h	b	b	h	h	a	h	h	h	a	h
1B_678758244	1B	390.598	h	h	h	h	h	h	h	a	h	a	a	b	h	a	h	b	h	h	h	a	a	h	h	h	h	h	h	h	a	b	b	h	b	a	h	b	h	b	b	h	h	a	h	h	h	a	h
1B_676487417	1B	394.257	h	h	h	h	h	h	h	a	h	a	a	b	h	a	h	b	h	h	h	a	a	h	h	h	h	h	h	h	a	b	b	h	b	a	h	b	h	b	b	h	h	a	h	h	h	h	h
2A_10578132	2A	0	b	a	a	b	a	b	h	b	a	h	h	h	b	b	a	b	b	a	b	h	a	h	b	h	h	h	h	a	a	b	b	b	a	h	b	h	h	b	b	h	a	a	a	h	a	b	h
2A_25983268	2A	27.464	h	b	h	b	a	b	h	b	a	h	h	h	b	h	a	b	b	h	b	h	h	h	b	h	h	b	h	h	b	b	h	b	a	h	b	h	h	b	b	h	h	a	a	b	a	b	a
2A_25983122	2A	29.4671	h	b	a	b	a	b	h	b	a	h	h	h	b	h	a	b	b	h	b	h	h	h	b	h	h	b	h	h	b	b	h	b	a	h	b	h	h	b	b	h	h	a	a	b	a	b	a
2A_25983220	2A	29.4671	h	b	a	b	a	b	h	b	a	h	h	h	b	h	a	b	b	h	b	h	h	h	b	h	h	b	h	h	b	b	h	b	a	h	b	h	h	b	b	h	h	a	a	b	a	b	a
2A_28852222	2A	34.7677	h	b	a	b	a	h	h	b	a	h	h	h	b	b	a	b	b	b	b	h	h	h	b	h	h	b	h	h	b	b	h	b	a	h	b	h	h	b	b	h	h	a	a	b	a	b	a
2A_28852144	2A	37.6676	h	b	a	b	a	h	h	b	a	h	h	h	b	h	a	b	b	b	b	h	h	h	b	h	h	b	h	h	b	b	h	b	a	h	b	h	h	b	b	h	h	a	a	b	a	b	a
2A_36292414	2A	48.1823	h	b	a	b	a	h	h	h	h	h	a	h	h	h	a	b	h	b	b	h	h	h	b	h	h	b	b	h	b	b	h	b	a	h	b	h	b	a	b	h	b	h	a	b	h	b	a
2A_40289364	2A	52.2334	h	b	a	b	a	h	h	h	b	h	a	h	h	h	a	b	h	b	b	h	a	h	b	h	h	b	h	h	b	b	h	b	a	a	b	h	b	a	b	h	b	h	a	b	h	b	a
2A_40289543	2A	52.6251	h	b	a	b	a	h	h	h	b	h	a	h	h	h	a	b	h	b	b	h	a	h	b	h	h	b	h	h	b	b	h	b	a	a	b	h	b	a	b	h	b	h	a	b	h	b	a
2A_40289511	2A	52.6251	h	b	a	b	a	h	h	h	b	h	a	h	h	h	a	b	h	b	b	h	a	h	b	h	h	b	h	h	b	b	h	b	a	a	b	h	b	a	b	h	b	h	a	b	h	b	a
2A_40289538	2A	52.6251	h	b	a	b	a	h	h	h	b	h	a	h	h	h	a	b	h	b	b	h	a	h	b	h	h	b	h	h	b	b	h	b	a	a	b	h	b	a	b	h	b	h	a	b	h	b	a
2A_40455572	2A	52.6251	h	b	a	b	a	h	h	h	b	h	a	h	h	h	a	b	h	b	b	h	a	h	b	h	h	b	h	h	b	b	h	b	a	a	b	h	b	a	b	h	b	h	a	b	h	b	a
2A_40289341	2A	54.6267	h	h	a	b	a	h	h	h	b	h	a	h	h	h	a	b	h	b	b	h	a	h	b	h	h	b	h	h	h	b	h	b	a	a	h	h	b	a	b	h	b	h	a	b	h	b	a
2A_41149961	2A	59.7593	h	-	a	h	a	h	h	a	b	h	a	h	h	h	a	b	a	b	b	h	a	h	b	a	h	b	h	h	b	b	h	b	a	a	b	h	b	a	b	h	b	h	a	b	h	b	a
2A_41149959	2A	60.1716	h	-	a	h	a	h	h	a	b	h	a	h	h	h	a	b	a	b	b	h	a	h	b	h	h	b	h	h	b	b	h	b	a	a	b	h	b	a	b	h	b	h	a	b	h	b	a
2A_41495996	2A	63.9824	h	b	a	b	a	a	h	h	b	h	a	h	h	h	a	b	h	b	b	h	a	h	b	h	h	b	h	h	b	b	h	b	a	a	b	h	b	a	b	h	b	h	a	b	h	b	a
2A_41496104	2A	64.3737	h	b	a	b	a	a	h	h	b	h	a	h	h	h	a	b	h	b	b	h	a	h	b	h	h	b	h	h	b	b	h	b	a	a	b	h	b	a	b	h	b	h	a	b	h	b	a
2A_41496053	2A	64.3737	h	b	a	b	a	a	h	h	b	h	a	h	h	h	a	b	h	b	b	h	a	h	b	h	h	b	h	h	b	b	h	b	a	a	b	h	b	a	b	h	b	h	a	b	h	b	a
2A_41496050	2A	64.3737	h	b	a	b	a	a	h	h	b	h	a	h	h	h	a	b	h	b	b	h	a	h	b	h	h	b	h	h	b	b	h	b	a	a	b	h	b	a	b	h	b	h	a	b	h	b	a
2A_41496118	2A	64.3737	h	b	a	b	a	a	h	h	b	h	a	h	h	h	a	b	h	b	b	h	a	h	b	h	h	b	h	h	b	b	h	b	a	a	b	h	b	a	b	h	b	h	a	b	h	b	a
2A_41496109	2A	64.3737	h	b	a	b	a	a	h	h	b	h	a	h	h	h	a	b	h	b	b	h	a	h	b	h	h	b	h	h	b	b	h	b	a	a	b	h	b	a	b	h	b	h	a	b	h	b	a
2A_41496145	2A	65.201	h	b	a	b	a	a	h	h	b	h	a	h	h	h	a	b	h	b	b	h	a	h	b	h	h	b	h	h	b	b	h	b	a	a	b	h	b	a	b	h	b	h	a	b	h	b	a
2A_49379609	2A	74.402	h	b	a	b	a	a	h	h	b	h	a	h	h	h	a	h	h	h	b	h	h	h	b	h	h	b	h	h	b	b	h	b	a	a	b	h	b	a	b	h	b	h	a	h	h	b	a
2A_49379524	2A	76.0002	h	b	a	b	a	a	h	h	b	h	a	h	h	h	a	h	h	b	b	h	h	h	b	h	h	b	h	h	b	b	h	b	a	a	b	h	b	a	b	h	b	h	a	b	h	b	a
2A_49386263	2A	76.0002	h	b	a	b	a	a	h	h	b	h	a	h	h	h	a	h	h	b	b	h	h	h	b	h	h	b	h	h	b	b	h	b	a	a	b	h	b	a	b	h	b	h	a	b	h	b	a
2A_49379432	2A	76.791	h	b	a	b	a	a	h	h	b	h	a	h	h	h	a	h	h	b	b	h	h	h	b	h	h	b	h	h	b	b	h	b	a	a	b	h	b	a	b	h	b	h	a	b	h	b	a
2A_49379418	2A	78.7883	h	b	a	b	a	a	h	h	b	h	h	h	h	h	a	h	h	b	b	h	h	h	b	h	h	b	h	h	b	b	h	b	a	a	b	h	b	h	b	h	b	h	a	b	h	b	a
2A_54120858	2A	86.2792	h	b	a	b	a	a	h	h	b	h	a	h	h	a	a	h	h	h	b	h	h	h	b	h	h	b	h	h	b	b	h	b	a	a	b	h	b	h	b	h	b	h	h	b	h	h	a
2A_57650717	2A	93.3343	a	b	a	h	a	a	h	h	b	h	a	h	a	a	a	h	h	h	b	h	h	h	b	h	h	b	h	h	b	b	h	b	a	h	b	h	b	h	b	h	b	h	h	b	h	h	a
2A_57650645	2A	95.1115	a	b	a	h	a	a	-	h	b	h	a	h	a	a	a	h	h	h	b	h	h	h	b	h	h	b	h	h	b	b	h	b	a	h	b	h	b	h	b	h	b	h	h	b	h	h	a
2A_58292998	2A	97.3415	a	b	a	h	a	a	h	h	b	h	a	h	a	a	a	h	h	h	b	h	h	h	b	h	h	b	h	h	b	b	h	b	a	h	b	h	b	h	b	a	b	h	h	b	h	h	a
2A_58292894	2A	97.3415	a	b	a	h	a	a	h	h	b	h	a	h	a	a	a	h	h	h	b	h	h	h	b	h	h	b	h	h	b	b	h	b	a	h	b	h	b	h	b	a	b	h	h	b	h	h	a
2A_68202473	2A	105.701	a	b	a	h	a	a	h	h	b	a	a	h	a	a	a	h	h	h	b	h	h	h	b	h	h	h	h	h	h	h	h	b	a	h	b	h	h	h	b	a	b	h	h	b	a	h	a
2A_75396714	2A	111.032	a	b	a	h	a	a	h	h	b	a	a	h	a	a	a	h	h	h	b	h	h	b	b	h	h	h	h	h	h	h	h	b	h	h	b	h	h	h	b	a	b	h	h	b	a	h	a
2A_75396662	2A	111.032	a	b	a	h	a	a	h	h	b	a	a	h	a	a	a	h	h	h	b	h	h	b	b	h	h	h	h	h	h	h	h	b	h	h	b	h	h	h	b	a	b	h	h	b	a	h	a
2A_73591006	2A	111.429	a	b	a	h	a	a	h	h	b	a	a	h	a	a	a	h	h	h	b	h	h	b	b	h	h	h	h	h	h	h	h	b	h	h	b	h	h	h	b	a	b	h	h	b	a	h	a
2A_73590976	2A	111.855	a	b	a	h	a	a	h	h	b	a	a	h	a	a	a	h	h	h	b	h	h	b	b	h	h	h	h	h	h	h	h	b	h	h	b	h	h	h	b	a	b	h	h	b	a	h	a
2A_73590971	2A	111.855	a	b	a	h	a	a	h	h	b	a	a	h	a	a	a	h	h	h	b	h	h	b	b	h	h	h	h	h	h	h	h	b	h	h	b	h	h	h	b	a	b	h	h	b	a	h	a
2A_73591095	2A	117.175	h	b	a	h	a	a	h	h	h	a	a	h	a	a	a	h	h	h	b	h	h	b	b	h	h	h	h	h	h	h	h	h	h	h	h	h	h	h	b	a	b	h	h	b	a	h	a
2A_79806312	2A	125.607	a	b	a	h	a	a	h	h	h	h	a	h	a	a	a	h	h	h	b	h	h	b	b	h	h	h	h	h	h	h	a	b	h	h	b	h	h	h	b	a	b	h	h	b	a	h	a
2A_104340857	2A	132.117	a	b	a	h	a	a	h	h	h	h	a	b	a	a	a	h	h	h	h	h	h	h	b	h	h	h	h	h	h	h	a	b	h	h	b	h	h	h	b	h	b	h	b	b	h	h	a
2A_95848358	2A	134.642	a	b	a	h	a	a	h	h	h	h	a	b	a	a	a	h	h	h	h	h	h	h	b	h	h	h	h	h	h	h	a	b	a	h	b	-	h	h	b	h	b	h	b	b	a	h	a
2A_103008728	2A	136.927	a	b	a	h	a	a	h	h	h	h	a	b	a	h	a	h	h	h	h	h	h	h	b	h	h	h	h	h	h	h	a	b	h	h	b	h	h	h	b	h	b	h	b	b	a	h	a
2A_103008638	2A	137.825	a	b	a	h	a	a	h	h	h	h	a	b	a	a	a	h	h	h	h	h	h	h	b	h	h	h	h	h	h	h	a	b	h	h	b	h	h	h	b	h	b	h	b	b	a	h	a
2A_103008621	2A	137.825	a	b	a	h	a	a	h	h	h	h	a	b	a	a	a	h	h	h	h	h	h	h	b	h	h	h	h	h	h	h	a	b	h	h	b	h	h	h	b	h	b	h	b	b	a	h	a
2A_103008644	2A	137.825	a	b	a	h	a	a	h	h	h	h	a	b	a	a	a	h	h	h	h	h	h	h	b	h	h	h	h	h	h	h	a	b	h	h	b	h	h	h	b	h	b	h	b	b	a	h	a
2A_104340813	2A	137.825	a	b	a	h	a	a	h	h	h	h	a	b	a	a	a	h	h	h	h	h	h	h	b	h	h	h	h	h	h	h	a	b	h	h	b	h	h	h	b	h	b	h	b	b	a	h	a
2A_122360102	2A	138.218	a	b	a	h	a	a	h	h	h	h	a	b	a	a	a	h	h	h	h	h	h	h	b	h	h	h	h	h	h	h	a	b	h	h	b	h	h	h	b	h	b	h	b	b	a	h	a
2A_104340675	2A	138.218	a	b	a	h	a	a	h	h	h	h	a	b	a	a	a	h	h	h	h	h	h	h	b	h	h	h	h	h	h	h	a	b	h	h	b	h	h	h	b	h	b	h	b	b	a	h	a
2A_104340698	2A	138.583	a	b	a	h	a	a	h	h	h	h	a	b	a	a	a	h	h	h	h	h	h	h	b	h	h	h	h	h	h	h	a	h	h	h	b	h	h	h	b	h	b	h	b	b	a	h	a
2A_129375053	2A	139.348	a	b	a	h	a	a	h	h	h	h	a	b	a	a	a	h	h	h	h	h	h	h	b	h	h	h	h	h	h	h	a	b	h	h	b	h	h	h	b	h	b	h	b	b	a	h	a
2A_130050770	2A	139.348	a	b	a	h	a	a	-	h	h	h	a	b	a	a	a	h	h	h	h	h	h	h	b	h	h	h	h	h	h	h	a	b	h	h	b	h	h	h	b	h	b	h	b	b	a	h	a
2A_130050686	2A	139.348	a	b	a	h	a	a	h	h	h	h	a	b	a	a	a	h	h	h	h	h	h	h	b	h	h	h	h	h	h	h	a	b	h	h	b	h	h	h	b	h	b	h	b	b	a	h	a
2A_130050718	2A	139.348	a	b	a	h	a	a	h	h	h	h	a	b	a	a	a	h	h	h	h	h	h	h	b	h	h	h	h	h	h	h	a	b	h	h	b	h	h	h	b	h	b	h	b	b	a	h	a
2A_129375059	2A	139.348	a	b	a	h	a	a	h	h	h	h	a	b	a	a	a	h	h	h	h	h	h	h	b	h	h	h	h	h	h	h	a	b	h	h	b	h	h	h	b	h	b	h	b	b	a	h	a
2A_125538514	2A	139.348	a	b	a	h	a	a	h	h	h	h	a	b	a	a	a	h	h	h	h	h	h	h	b	h	h	h	h	h	h	h	a	b	h	h	b	h	h	h	b	h	b	h	b	b	a	h	a
2A_129375067	2A	139.348	a	b	a	h	a	a	h	h	h	h	a	b	a	a	a	h	h	h	h	h	h	h	b	h	h	h	h	h	h	h	a	b	h	h	b	h	h	h	b	h	b	h	b	b	a	h	a
2A_129375085	2A	139.348	a	b	a	h	a	a	h	h	h	h	a	b	a	a	a	h	h	h	h	h	h	h	b	h	h	h	h	h	h	h	a	b	h	h	b	h	h	h	b	h	b	h	b	b	a	h	a
2A_125538567	2A	139.724	a	b	a	h	a	a	h	h	h	h	a	b	a	a	a	h	h	h	h	h	h	h	b	h	h	h	h	h	h	h	a	b	h	h	b	h	h	h	b	h	b	h	b	b	a	h	a
2A_144912521	2A	140.887	a	b	a	h	a	a	h	h	h	h	a	b	a	a	a	h	h	h	h	h	h	h	b	h	h	h	h	h	h	h	a	b	h	h	b	h	h	h	b	h	b	h	b	b	a	h	a
2A_145692859	2A	141.27	a	b	a	h	a	a	h	h	h	h	a	b	a	a	a	h	h	h	h	h	h	h	b	h	h	h	h	h	h	h	a	b	h	h	b	h	h	h	b	h	b	h	b	b	a	h	a
2A_145692689	2A	141.27	a	b	a	h	a	a	h	h	h	h	a	b	a	a	a	h	h	h	h	h	h	h	b	h	h	h	h	h	h	h	a	b	h	h	b	h	h	h	b	h	b	h	b	b	a	h	a
2A_145692897	2A	141.27	a	b	a	h	a	a	h	h	h	h	a	b	a	a	a	h	h	h	h	h	h	h	b	h	h	h	h	h	h	h	a	b	h	h	b	h	h	h	b	h	b	h	b	b	a	h	a
2A_147648054	2A	141.668	a	b	a	h	a	a	h	h	h	h	a	b	a	a	a	h	h	h	h	h	h	h	b	h	h	h	h	h	h	h	a	b	h	h	b	h	h	h	b	h	b	h	b	b	a	h	a
2A_150534070	2A	141.668	a	b	a	h	a	a	h	h	h	h	a	b	a	a	a	h	h	h	h	h	h	h	b	h	h	h	h	h	h	h	a	b	h	h	b	h	h	h	b	h	b	h	b	b	a	h	a
2A_147648023	2A	141.668	a	b	a	h	a	a	h	h	h	h	a	b	a	a	a	h	h	h	h	h	h	h	b	h	h	h	h	h	h	h	a	b	h	h	b	h	h	h	b	h	b	h	b	b	a	h	a
2A_158228496	2A	141.668	a	b	a	h	a	a	h	h	h	h	a	b	a	a	a	h	h	h	h	h	h	h	b	h	h	h	h	h	h	h	a	b	h	h	b	h	h	h	b	h	b	h	b	b	a	h	a
2A_150520413	2A	141.668	a	b	a	h	a	a	h	h	h	h	a	b	a	a	a	h	h	h	h	h	h	h	b	h	h	h	h	h	h	h	a	b	h	h	b	h	h	h	b	h	b	h	b	b	a	h	a
2A_158228554	2A	141.668	a	b	a	h	a	-	h	h	h	h	a	b	a	a	a	h	h	h	h	h	h	h	b	h	h	h	h	h	h	h	a	b	h	h	b	h	h	h	b	h	b	h	b	b	a	h	a
2A_158228446	2A	141.668	a	b	a	h	a	-	h	h	h	h	a	b	a	a	a	h	h	h	h	h	h	h	b	h	h	h	h	h	h	h	a	b	h	h	b	h	h	h	b	h	b	h	b	b	a	h	a
2A_150520542	2A	142.066	a	b	a	h	a	a	h	h	h	h	a	b	a	a	a	h	h	h	h	h	h	h	b	h	h	h	h	h	h	h	a	b	h	h	b	h	h	h	b	h	b	h	b	b	a	h	a
2A_150520503	2A	142.066	a	b	a	h	a	a	h	h	h	h	a	b	a	a	a	h	h	h	h	h	h	h	b	h	h	h	h	h	h	h	a	b	h	h	b	h	h	h	b	h	b	h	b	b	a	h	a
2A_150534027	2A	142.453	a	b	a	h	a	a	h	h	h	h	a	b	a	a	a	h	h	h	h	h	h	h	b	h	h	h	h	h	h	h	a	b	h	h	b	h	h	h	b	h	b	h	b	b	a	h	a
2A_160656364	2A	144.856	a	b	a	h	a	a	h	h	h	h	a	b	a	a	a	h	h	h	h	h	h	h	b	h	h	h	h	b	h	h	a	b	h	h	b	h	h	h	b	h	b	h	b	b	a	h	a
2A_163994960	2A	145.652	a	b	a	h	a	a	h	h	h	h	a	b	a	a	a	h	h	h	h	h	h	h	b	h	h	h	h	b	h	h	a	b	h	h	b	a	h	h	b	h	b	h	b	b	a	h	a
2A_163994956	2A	145.652	a	b	a	h	a	a	h	h	h	h	a	b	a	a	a	h	h	h	h	h	h	h	b	h	h	h	h	b	h	h	a	b	h	h	b	a	h	h	b	h	b	h	b	b	a	h	a
2A_164831247	2A	146.05	a	h	a	h	a	a	h	h	h	h	a	b	a	a	a	h	h	h	h	h	h	h	b	h	h	h	h	b	h	h	a	b	h	h	b	a	h	h	b	h	b	h	b	b	a	h	a
2A_164831209	2A	146.05	a	h	a	h	a	a	h	h	h	h	a	b	a	a	a	h	h	h	h	h	h	h	b	h	h	h	h	b	h	h	a	b	h	h	b	a	h	h	b	h	b	h	b	b	a	h	a
2A_167968861	2A	146.448	a	h	a	h	a	a	h	h	h	h	a	b	a	a	a	-	h	h	h	h	h	h	b	h	h	h	h	b	h	h	a	b	h	h	b	a	h	h	b	h	b	h	h	b	a	h	a
2A_172491637	2A	146.448	a	h	a	h	a	a	h	h	h	h	a	b	a	a	a	h	h	h	h	h	h	h	b	h	h	h	h	b	h	h	a	b	h	h	b	a	h	h	b	h	b	h	h	b	a	h	a
2A_174688434	2A	146.448	a	h	a	h	a	a	h	h	h	h	a	b	a	a	a	h	h	h	h	h	h	h	b	h	h	h	h	b	h	h	a	b	h	h	b	a	h	h	b	h	b	h	h	b	a	h	a
2A_172491623	2A	146.448	a	h	a	h	a	a	h	h	h	h	a	b	a	a	a	h	h	h	h	h	h	h	b	h	h	h	h	b	h	h	a	b	h	h	b	a	h	h	b	h	b	h	h	b	a	h	a
2A_174688470	2A	146.448	a	h	a	h	a	a	h	h	h	h	a	b	a	a	a	h	h	h	h	h	h	h	b	h	h	h	h	b	h	h	a	b	h	h	b	a	h	h	b	h	b	h	h	b	a	h	a
2A_167968781	2A	146.448	a	h	a	h	a	a	h	h	h	h	a	b	a	a	a	h	h	h	h	h	h	h	b	h	h	h	h	b	h	h	a	b	h	h	b	a	h	h	b	h	b	h	h	b	a	h	a
2A_173598753	2A	146.448	a	h	a	h	a	a	h	h	h	h	a	b	a	a	a	h	h	h	h	h	h	h	b	h	h	h	h	b	h	h	a	b	h	h	b	a	h	h	b	h	b	h	h	b	a	h	a
2A_173598825	2A	146.448	a	h	a	h	a	a	h	h	h	h	a	b	a	a	a	h	h	h	h	h	h	h	b	h	h	h	h	b	h	h	a	b	h	h	b	a	h	h	b	h	b	h	h	b	a	h	a
2A_174078620	2A	146.448	a	h	a	h	a	a	h	h	h	h	a	b	a	a	a	h	h	h	h	h	h	h	b	h	h	h	h	b	h	h	a	b	h	h	-	a	h	h	b	h	b	h	h	-	a	h	a
2A_174078719	2A	146.839	a	h	a	h	a	a	h	h	h	h	a	b	a	a	a	h	h	h	h	h	h	h	b	h	h	h	h	b	h	h	a	b	h	h	-	a	h	h	b	h	b	h	h	-	a	h	a
2A_172491539	2A	150.466	a	h	a	h	a	a	b	h	h	h	a	b	a	a	a	h	h	b	h	b	b	h	b	h	h	b	h	b	b	h	a	b	h	h	b	a	h	h	b	h	b	h	h	b	a	h	a
2A_175583618	2A	154.925	a	h	a	h	a	a	h	h	h	h	a	b	a	a	a	h	h	h	h	h	h	h	b	h	h	h	h	b	h	h	a	b	h	h	b	a	h	h	b	h	b	h	h	b	a	h	a
2A_175583561	2A	155.72	a	h	a	h	a	a	h	h	h	h	a	b	a	a	a	h	h	h	h	h	h	h	b	h	h	h	h	b	h	h	a	b	h	h	b	a	h	h	b	h	b	h	h	b	a	h	a
2A_175583504	2A	156.105	a	h	a	h	a	a	h	h	h	h	a	b	a	a	a	h	h	h	h	h	h	h	b	h	h	h	h	b	h	h	a	b	h	h	b	a	h	h	b	h	b	h	h	b	a	h	a
2A_176909377	2A	158.09	a	h	a	h	a	a	h	h	h	h	a	b	a	a	a	h	h	h	h	h	h	h	b	h	h	h	h	b	h	h	a	b	h	h	b	a	h	h	b	h	b	h	h	b	a	h	a
2A_182549798	2A	159.28	a	h	a	h	a	a	h	h	h	h	a	b	a	a	a	h	h	h	h	h	h	h	b	h	h	h	h	b	h	h	a	b	h	h	b	a	h	h	b	h	b	h	h	b	a	h	a
2A_179977865	2A	159.28	a	h	a	h	a	a	h	h	h	h	a	b	a	a	a	h	h	h	h	h	h	h	b	h	h	h	h	b	h	h	a	b	h	h	b	a	h	h	b	h	b	h	h	b	a	h	a
2A_182549723	2A	159.28	a	h	a	h	a	a	h	h	h	h	a	b	a	a	a	h	h	h	h	h	h	h	b	h	h	h	h	b	h	h	a	b	h	h	b	a	h	h	b	h	b	h	h	b	a	h	a
2A_182549701	2A	159.678	a	h	a	h	a	a	h	h	h	h	a	b	a	a	a	h	h	h	h	h	h	h	b	h	h	h	h	b	h	h	a	b	h	h	b	a	h	h	b	h	b	h	h	b	a	h	a
2A_176222475	2A	160.469	a	h	a	h	a	a	h	h	h	h	a	b	a	a	a	h	h	h	h	h	h	h	b	h	h	h	h	b	h	h	a	h	h	h	b	a	h	h	b	h	b	h	h	b	a	h	a
2A_176222464	2A	162.462	a	h	a	h	a	a	h	h	h	h	a	b	a	a	a	h	h	h	h	h	h	h	b	h	h	h	h	b	h	h	a	b	h	h	b	a	h	h	b	h	b	h	h	b	a	h	a
2A_186037158	2A	164.057	a	h	a	h	a	a	h	h	h	h	a	b	a	a	a	h	h	h	h	h	h	h	b	h	h	h	h	b	h	h	a	b	h	h	b	a	h	h	b	h	b	h	h	b	a	h	a
2A_186052537	2A	164.821	a	h	a	h	a	a	h	h	h	h	a	b	a	a	a	h	h	h	h	h	h	h	b	h	h	h	h	b	h	h	a	b	h	h	b	a	h	h	h	h	b	h	h	b	a	h	a
2A_187781095	2A	165.186	a	h	a	h	a	a	h	h	h	h	a	b	a	a	a	h	h	h	h	h	h	h	b	h	h	h	h	b	h	h	a	b	h	h	b	a	h	h	b	h	b	h	h	b	a	h	a
2A_186037127	2A	165.186	a	h	a	h	a	a	h	h	h	h	a	b	a	a	a	h	h	h	h	h	h	h	b	h	h	h	h	b	h	h	a	b	h	h	b	a	h	h	b	h	b	h	h	b	a	h	a
2A_187781105	2A	165.186	a	h	a	h	a	a	h	h	h	h	a	b	a	a	a	h	h	h	h	h	h	h	b	h	h	h	h	b	h	h	a	b	h	h	b	a	h	h	b	h	b	h	h	b	a	h	a
2A_187780986	2A	165.186	a	h	a	h	a	a	h	h	h	h	a	b	a	a	a	h	h	h	h	h	h	h	b	h	h	h	h	b	h	h	a	b	h	h	b	a	h	h	b	h	b	h	h	b	a	h	a
2A_186052439	2A	165.563	a	h	a	h	a	a	h	h	h	h	a	b	a	a	a	h	h	h	h	h	h	h	b	h	h	h	h	b	h	h	a	b	h	h	b	a	h	h	b	h	b	h	h	b	a	h	a
2A_192107665	2A	166.739	a	h	a	h	a	a	h	h	h	h	a	b	a	a	a	h	h	h	h	h	h	h	b	h	h	h	h	b	h	h	a	b	h	h	b	a	h	h	b	h	b	h	h	b	a	h	a
2A_192107693	2A	167.526	a	h	a	h	a	a	h	h	h	h	a	b	a	a	a	h	h	h	h	h	h	h	b	h	h	h	h	b	h	h	a	b	h	h	b	a	h	h	b	h	b	h	h	b	a	h	a
2A_192100896	2A	169.926	a	h	a	h	a	a	h	h	h	h	a	b	a	a	a	h	h	h	h	h	h	h	b	h	h	h	h	b	h	h	a	b	h	h	b	a	h	h	b	h	b	h	h	b	a	h	a
2A_497128026	2A	174.401	a	h	h	h	a	a	h	h	h	h	a	b	a	a	a	h	h	h	h	h	h	h	b	h	h	h	h	b	h	h	a	b	h	h	b	a	h	h	b	h	b	h	h	b	a	h	a
2A_492876960	2A	176.811	a	h	h	h	a	a	h	h	h	h	a	b	a	a	a	h	h	h	h	h	h	h	b	h	h	h	h	b	h	h	a	b	h	h	b	a	h	h	b	h	b	h	h	b	a	h	a
2A_464460360	2A	179.221	a	h	h	h	a	a	h	h	h	h	a	b	a	a	a	h	h	h	h	h	h	h	b	h	h	h	h	b	h	h	a	b	h	h	b	a	h	h	b	h	b	h	h	b	a	h	a
2A_361650341	2A	183.699	a	h	a	h	a	a	h	h	h	h	a	b	h	a	a	h	h	h	h	h	h	h	b	h	h	h	h	h	h	h	a	b	h	h	b	a	h	h	b	h	b	h	h	b	a	h	a
2A_222473606	2A	187.334	a	h	a	h	h	a	h	h	h	h	a	b	a	a	a	h	h	h	h	h	h	h	b	h	h	h	h	b	h	h	h	b	h	h	b	a	h	h	b	h	b	h	h	b	a	h	a
2A_366202292	2A	188.525	a	h	a	h	a	a	h	h	h	h	a	b	a	a	a	h	h	h	h	h	h	h	b	h	h	h	h	b	h	h	a	b	h	h	b	a	h	h	b	h	-	h	h	b	a	h	a
2A_269477026	2A	189.322	a	h	a	h	a	a	h	h	h	h	a	b	a	a	a	h	h	h	h	h	h	h	b	h	h	h	h	b	h	h	a	b	h	h	b	a	h	h	b	h	b	h	h	b	a	h	a
2A_269477009	2A	189.322	a	h	a	h	a	a	h	h	h	h	a	b	a	a	a	h	h	h	h	h	h	h	b	h	h	h	h	b	h	h	a	b	h	h	b	a	h	h	b	h	b	h	h	b	a	h	a
2A_323441938	2A	190.103	a	h	a	h	a	a	h	h	h	h	a	b	a	a	a	h	h	h	h	h	h	h	b	h	h	h	h	b	h	h	a	b	h	h	b	a	h	h	b	h	b	h	h	b	a	h	a
2A_331518216	2A	190.868	a	h	a	h	a	a	h	h	h	h	a	b	a	a	a	h	h	h	h	h	h	h	b	h	h	h	h	b	h	h	a	b	h	h	b	a	h	h	b	h	b	h	h	b	h	h	a
2A_317583750	2A	191.615	a	h	a	h	a	a	h	h	h	h	a	b	a	a	a	h	h	h	h	h	h	h	b	h	h	h	h	b	h	h	a	b	h	h	b	a	h	h	b	h	b	h	h	b	a	h	a
2A_366624777	2A	191.979	a	h	a	h	a	a	h	h	h	h	a	b	a	a	a	h	h	h	h	h	h	h	b	h	h	h	h	b	h	h	a	b	h	h	b	a	h	h	b	h	b	h	h	b	a	h	a
2A_366624773	2A	191.979	a	h	a	h	a	a	h	h	h	h	a	b	a	a	a	h	h	h	h	h	h	h	b	h	h	h	h	b	h	h	a	b	h	h	b	a	h	h	b	h	b	h	h	b	a	h	a
2A_366624770	2A	191.979	a	h	a	h	a	a	h	h	h	h	a	b	a	a	a	h	h	h	h	h	h	h	b	h	h	h	h	b	h	h	a	b	h	h	b	a	h	h	b	h	b	h	h	b	a	h	a
2A_366137834	2A	191.979	a	h	a	h	a	a	h	h	h	h	a	b	a	a	a	h	h	h	h	h	h	h	b	h	h	h	h	b	h	h	a	-	h	h	b	a	h	h	b	h	-	h	h	b	a	h	a
2A_215533625	2A	191.979	a	h	a	h	a	a	h	h	h	h	a	b	a	a	a	h	h	h	h	h	h	h	b	h	h	h	h	b	h	h	a	b	h	h	b	a	h	h	b	h	b	h	h	b	a	h	a
2A_326351774	2A	191.979	a	h	a	h	a	a	h	h	h	h	a	b	a	a	a	h	h	h	h	h	h	h	b	h	h	h	h	b	h	h	a	b	h	h	b	a	h	h	b	h	b	h	h	b	a	h	a
2A_258691409	2A	191.979	a	h	a	h	a	a	h	h	h	h	a	b	a	a	a	h	h	h	h	h	h	h	b	h	h	h	h	b	h	h	a	b	h	h	b	a	h	h	b	h	b	h	h	b	a	h	a
2A_373336247	2A	191.979	a	h	a	h	a	a	h	h	h	h	a	b	a	a	a	h	h	h	h	h	h	h	b	h	h	h	h	b	h	h	a	b	h	h	b	a	h	h	b	h	b	h	h	b	a	h	a
2A_326011369	2A	191.979	a	h	a	h	a	a	h	h	h	h	a	b	a	a	a	h	h	h	h	h	h	h	b	h	h	h	h	b	h	h	a	b	h	h	b	a	h	h	b	h	b	h	h	b	a	h	a
2A_340903136	2A	191.979	a	h	a	h	a	a	h	h	h	h	a	b	a	a	a	h	h	h	h	h	h	h	b	h	h	h	h	b	h	h	a	b	h	h	b	a	h	h	b	h	b	h	h	b	a	h	a
2A_253064148	2A	191.979	a	h	a	h	a	a	h	h	h	h	a	b	a	a	a	h	h	h	h	h	h	h	b	h	h	h	h	b	h	h	a	b	h	h	b	a	h	h	b	h	b	h	h	b	a	h	a
2A_317583586	2A	191.979	a	h	a	h	a	a	h	h	h	h	a	b	a	a	a	h	h	h	h	h	h	h	b	h	h	h	h	b	h	h	a	b	h	h	b	a	h	h	b	h	b	h	h	b	a	h	a
2A_316202101	2A	191.979	a	h	a	h	a	a	h	h	h	h	a	b	a	a	a	h	h	h	h	h	h	h	b	h	h	h	h	b	h	h	a	b	h	h	b	a	h	h	b	h	b	h	h	b	a	h	a
2A_263318663	2A	191.979	a	h	a	h	a	a	h	h	h	h	a	b	a	a	a	h	h	h	h	h	h	h	b	h	h	h	h	b	h	h	a	b	h	h	b	a	h	h	b	h	b	h	h	b	a	h	a
2A_263318696	2A	191.979	a	h	a	h	a	a	h	h	h	h	a	b	a	a	a	h	h	h	h	h	h	h	b	h	h	h	h	b	h	h	a	b	h	h	b	a	h	h	b	h	b	h	h	b	a	h	a
2A_317696752	2A	191.979	a	h	a	h	a	a	h	h	h	h	a	b	a	a	a	h	h	h	h	h	h	h	b	h	h	h	h	b	h	h	a	b	h	h	b	a	h	h	b	h	b	h	h	b	a	h	a
2A_264884407	2A	191.979	a	h	a	h	a	a	h	h	h	h	a	b	a	a	a	h	h	h	h	h	h	h	b	h	h	h	h	b	h	h	a	b	h	h	b	a	h	h	b	h	b	-	h	b	a	h	a
2A_317583791	2A	191.979	a	h	a	h	a	a	h	h	h	h	a	b	a	a	a	h	h	h	h	h	h	h	b	h	h	h	h	b	h	h	a	b	h	h	b	a	h	h	b	h	b	h	h	b	a	h	a
2A_316202149	2A	191.979	a	h	a	h	a	a	h	h	h	h	a	b	a	a	a	h	h	h	h	h	h	h	b	h	h	h	h	b	h	h	a	b	h	h	b	a	h	h	b	h	b	h	h	b	a	h	a
2A_215533685	2A	191.979	a	h	a	h	a	a	h	h	h	h	a	b	a	a	a	h	h	h	h	h	h	h	b	h	h	h	h	b	h	h	a	b	h	h	b	a	h	h	b	h	b	h	h	b	a	h	a
2A_286244714	2A	191.979	a	h	a	h	a	a	h	h	h	h	a	b	a	a	a	h	h	h	h	h	h	h	b	h	h	h	h	b	h	h	a	b	h	h	b	a	h	h	b	h	b	h	h	b	a	h	a
2A_316202130	2A	191.979	a	h	a	h	a	a	h	h	h	h	a	b	a	a	a	h	h	h	h	h	h	h	b	h	h	h	h	b	h	h	a	b	h	h	b	a	h	h	b	h	b	h	h	b	a	h	a
2A_319022085	2A	191.979	a	h	a	h	a	a	h	h	h	h	a	b	a	a	a	h	h	h	h	h	h	h	b	h	h	h	h	b	h	h	a	b	h	h	b	a	h	h	b	h	b	h	h	b	a	h	a
2A_317583547	2A	191.979	a	h	a	h	a	a	h	h	h	h	a	b	a	a	a	h	h	h	h	h	h	h	b	h	h	h	h	b	h	h	a	b	h	h	b	a	h	h	b	h	b	h	h	b	a	h	a
2A_253064215	2A	191.979	a	h	a	h	a	a	h	h	h	h	a	b	a	a	a	h	h	h	h	h	h	h	b	h	h	h	h	b	h	h	a	b	h	h	b	a	h	h	b	h	b	h	h	b	a	h	a
2A_379066513	2A	191.979	a	h	a	h	a	a	h	h	h	h	a	b	a	a	a	h	h	h	h	h	h	h	b	h	h	h	h	b	h	h	a	b	h	h	b	a	h	h	b	h	b	h	h	b	a	h	a
2A_263275478	2A	191.979	a	h	a	h	a	a	h	h	h	h	a	b	a	a	a	h	h	h	h	h	h	h	b	h	h	h	h	b	h	h	a	b	h	h	b	a	h	h	b	h	b	h	h	b	a	h	a
2A_317583754	2A	191.98	a	h	a	h	a	a	h	h	h	h	a	b	a	a	a	h	h	h	h	h	h	h	b	h	h	h	h	b	h	h	a	b	h	h	b	a	h	h	b	h	b	h	h	b	a	h	a
2A_346077685	2A	191.98	a	h	a	h	a	a	h	h	h	h	a	b	a	a	a	h	h	h	h	h	h	h	b	h	h	h	h	b	h	h	a	b	h	h	b	a	h	h	b	h	b	h	h	b	a	h	a
2A_286955784	2A	191.98	a	h	a	h	a	a	h	h	h	h	a	b	a	a	a	h	h	h	h	h	h	h	b	h	h	h	h	b	h	h	a	b	h	h	b	a	h	h	b	h	b	h	h	b	a	h	a
2A_340903069	2A	191.98	a	h	a	h	a	a	h	h	h	h	a	b	a	a	a	h	h	h	h	h	h	h	b	h	h	h	h	b	h	h	a	b	h	h	b	a	h	h	b	h	b	h	h	b	a	h	a
2A_340903234	2A	191.98	a	h	a	h	a	a	h	h	h	h	a	b	a	a	a	h	h	h	h	h	h	h	b	h	h	h	h	b	h	h	a	b	h	h	b	a	h	h	b	h	b	h	h	b	a	h	a
2A_340900213	2A	191.98	a	h	a	h	a	a	h	h	h	h	a	b	a	a	a	h	h	h	h	h	h	h	b	h	h	h	h	b	h	h	a	b	h	h	b	a	h	h	b	h	b	h	h	b	a	h	a
2A_317583799	2A	191.98	a	h	a	h	a	a	h	h	h	h	a	b	a	a	a	h	h	h	h	h	h	h	b	h	h	h	h	b	h	h	a	b	h	h	b	a	h	h	b	h	b	h	h	b	a	h	a
2A_373336274	2A	191.98	a	h	a	h	a	a	h	h	h	h	a	b	a	a	a	h	h	h	h	h	h	h	b	h	h	h	h	b	h	h	a	b	h	h	b	a	h	h	b	h	b	h	h	b	a	h	a
2A_319022089	2A	191.98	a	h	a	h	a	a	h	h	h	h	a	b	a	a	a	h	h	h	h	h	h	h	b	h	h	h	h	b	h	h	a	b	h	h	b	a	h	h	b	h	b	h	h	b	a	h	a
2A_269452551	2A	191.98	a	h	a	h	a	a	h	h	h	h	a	b	a	a	a	h	h	h	h	h	h	h	b	h	h	h	h	b	h	h	a	b	h	h	b	a	h	h	b	h	b	h	h	b	a	h	a
2A_279788649	2A	191.98	a	h	a	h	a	a	h	h	h	h	a	b	a	a	a	h	h	h	h	h	h	h	b	h	h	h	h	b	h	h	a	b	h	h	b	a	h	h	b	h	b	h	h	b	a	h	a
2A_286955783	2A	191.98	a	h	a	h	a	a	h	h	h	h	a	b	a	a	a	h	h	h	h	h	h	h	b	h	h	h	h	b	h	h	a	b	h	h	b	a	h	h	b	h	b	h	h	b	a	h	a
2A_379066351	2A	191.98	a	h	a	h	a	a	h	h	h	h	a	b	a	a	a	h	h	h	h	h	h	h	b	h	h	h	h	b	h	h	a	b	h	h	b	a	h	h	b	h	b	h	h	b	a	h	a
2A_373336232	2A	191.98	a	h	a	h	a	a	h	h	h	h	a	b	a	a	a	h	h	h	h	h	h	h	b	h	h	h	h	b	h	h	a	b	h	h	b	a	h	h	b	h	b	h	h	b	a	h	a
2A_316202103	2A	191.98	a	h	a	h	a	a	h	h	h	h	a	b	a	a	a	h	h	h	h	h	h	h	b	h	h	h	h	b	h	h	a	b	h	h	b	a	h	h	b	h	b	h	h	b	a	h	a
2A_317583755	2A	191.98	a	h	a	h	a	a	h	h	h	h	a	b	a	a	a	h	h	h	h	h	h	h	b	h	h	h	h	b	h	h	a	b	h	h	b	a	h	h	b	h	b	h	h	b	a	h	a
2A_373336272	2A	191.98	a	h	a	h	a	a	h	h	h	h	a	b	a	a	a	h	h	h	h	h	h	h	b	h	h	h	h	b	h	h	a	b	h	h	b	a	h	h	b	h	b	h	h	b	a	h	a
2A_279788611	2A	191.98	a	h	a	h	a	a	h	h	h	h	a	b	a	a	a	h	h	h	h	h	h	h	b	h	h	h	h	b	h	h	a	b	h	h	b	a	h	h	b	h	b	h	h	b	a	h	a
2A_246793607	2A	191.98	a	h	a	h	a	a	h	h	h	h	a	b	a	a	a	h	h	h	h	h	h	h	b	h	h	h	h	b	h	h	a	b	h	h	b	a	h	h	b	h	b	h	h	b	a	h	a
2A_300670029	2A	191.98	a	h	a	h	a	a	h	h	h	h	a	b	a	a	a	h	h	h	h	h	h	h	b	h	h	h	h	b	h	h	a	b	h	h	b	a	h	h	b	h	b	h	h	b	a	h	a
2A_210919296	2A	191.98	a	h	a	h	a	a	h	h	h	h	a	b	a	a	a	h	h	h	h	h	h	h	b	h	h	h	h	b	h	h	a	b	h	h	b	a	h	h	b	h	b	-	h	b	a	h	a
2A_340900201	2A	191.98	a	h	a	h	a	a	h	h	h	h	a	b	a	a	a	h	h	h	h	h	h	h	b	h	h	h	h	b	h	h	a	b	h	h	b	a	h	h	b	h	b	h	h	b	a	h	a
2A_340900138	2A	192.345	a	h	a	h	a	a	h	h	h	h	a	b	a	a	a	h	h	h	h	h	h	h	b	h	h	h	h	b	h	h	a	b	h	h	b	a	h	h	b	h	b	h	h	h	a	h	a
2A_331518337	2A	193.109	a	h	a	h	a	a	h	h	h	h	a	b	a	a	a	h	h	h	h	h	h	h	b	h	h	h	h	b	h	h	a	b	h	h	b	a	h	h	b	h	b	h	h	b	a	h	a
2A_371406084	2A	193.89	a	h	a	h	a	a	h	h	h	h	a	b	a	a	a	h	h	h	h	h	h	h	b	h	h	h	h	b	h	h	a	b	h	h	b	a	h	h	b	h	b	h	h	b	a	h	a
2A_319022101	2A	195.467	a	h	a	h	a	a	h	h	h	h	a	b	a	a	a	h	h	h	h	h	h	h	b	h	h	h	h	b	h	h	a	b	h	h	b	a	h	h	b	h	b	h	h	b	a	h	a
2A_268106483	2A	196.245	a	h	a	h	a	a	h	h	h	h	a	b	a	a	a	h	h	h	h	h	h	h	b	h	h	h	h	b	h	h	a	b	h	h	b	a	h	h	b	h	b	h	h	b	a	h	a
2A_287132894	2A	197.021	a	h	a	h	a	a	h	h	h	h	a	b	a	a	a	h	h	h	h	h	h	h	b	h	h	h	h	b	h	h	a	b	h	h	b	a	h	h	b	a	b	h	h	b	a	h	a
2A_324421681	2A	197.796	a	h	a	h	a	a	h	h	h	h	a	b	a	a	a	h	h	h	h	h	h	h	b	h	h	h	h	b	h	h	a	b	h	h	b	a	h	h	b	h	b	h	h	b	a	h	a
2A_262095795	2A	198.583	a	h	a	h	a	a	h	h	h	h	a	b	a	a	a	a	h	h	h	h	h	h	b	h	h	h	h	b	h	h	a	b	h	h	b	a	h	h	b	h	b	h	h	b	a	h	a
2A_326351816	2A	198.97	a	h	a	h	a	a	h	h	h	h	a	b	a	a	a	a	h	h	h	h	h	h	b	h	h	h	h	b	h	h	a	b	h	h	b	a	h	h	b	h	b	h	h	b	a	h	a
2A_288889318	2A	200.544	a	h	a	h	a	a	h	h	h	h	a	b	a	a	a	h	h	h	h	h	h	h	b	h	h	h	h	b	h	h	a	b	h	h	b	a	h	h	b	h	-	h	h	b	a	h	a
2A_379073329	2A	200.926	a	h	a	h	a	-	h	h	h	h	a	b	a	a	a	h	h	h	h	h	h	h	b	h	h	h	h	b	h	h	a	b	h	h	b	a	h	h	b	h	b	h	h	b	a	h	a
2A_379073325	2A	200.926	a	h	a	h	a	-	h	h	h	h	a	b	a	a	a	h	h	h	h	h	h	h	b	h	h	h	h	b	h	h	a	b	h	h	b	a	h	h	b	h	b	h	h	b	a	h	a
2A_263318538	2A	201.922	a	h	a	h	a	a	h	h	h	h	a	b	a	a	a	h	h	h	h	h	h	h	b	h	h	h	h	b	h	h	a	b	h	h	b	a	h	h	b	h	b	h	h	b	a	h	a
2A_263318534	2A	201.922	a	h	a	h	a	a	h	h	h	h	a	b	a	a	a	h	h	h	h	h	h	h	b	h	h	h	h	b	h	h	a	b	h	h	b	a	h	h	b	h	b	h	h	b	a	h	a
2A_366137782	2A	202.917	a	h	a	h	a	a	h	h	h	h	a	b	a	a	a	h	h	h	h	h	h	h	b	h	h	h	h	b	h	h	a	b	h	h	b	a	h	h	b	h	b	h	h	b	a	h	a
2A_233939526	2A	204.913	a	h	a	h	a	a	h	h	h	h	a	b	a	a	a	h	h	h	h	h	a	h	b	h	h	h	h	b	h	h	a	b	h	h	b	a	h	h	b	h	b	h	h	b	a	h	a
2A_300670065	2A	206.507	a	h	a	h	a	a	h	h	h	h	a	b	a	a	a	h	h	h	h	h	h	h	b	h	h	h	h	b	h	h	a	b	h	h	b	a	h	h	b	h	b	h	h	b	a	h	a
2A_215533560	2A	207.304	a	h	a	h	a	a	h	h	h	h	a	b	a	h	a	h	h	h	h	h	h	h	b	h	h	h	h	b	h	h	a	b	h	h	b	a	h	h	b	h	b	h	h	b	a	h	a
2A_379073349	2A	207.692	a	h	a	h	a	-	h	h	h	h	a	b	a	h	a	h	h	h	h	h	h	h	b	h	h	h	h	b	h	h	a	b	h	h	b	a	h	h	b	h	b	h	h	b	a	h	a
2A_317468365	2A	210.089	a	h	a	h	a	a	h	h	h	h	a	b	a	h	a	h	h	h	h	h	h	h	b	h	h	h	h	b	h	h	a	b	h	h	b	a	h	h	b	h	b	h	h	b	a	h	h
2A_377801651	2A	212.901	a	h	h	h	a	a	h	h	h	h	a	b	a	a	h	h	h	h	h	h	h	h	b	h	h	h	h	b	h	h	a	b	h	h	b	a	h	h	b	h	b	h	h	b	a	h	h
2A_393518177	2A	214.497	a	h	h	h	a	a	h	h	h	h	a	b	a	a	a	h	h	h	h	h	h	h	b	h	h	h	h	b	h	h	a	b	h	h	b	a	h	h	b	h	b	h	h	b	a	h	a
2A_394188218	2A	215.691	a	h	h	h	a	a	h	h	h	h	a	b	a	a	a	h	h	h	h	h	h	h	b	h	h	h	h	b	h	h	a	b	h	h	b	a	h	h	b	h	-	h	h	b	a	h	a
2A_425621018	2A	218.506	a	h	h	h	a	h	h	h	h	h	a	b	a	a	a	h	h	h	h	h	h	h	b	h	h	h	h	b	h	h	a	b	h	h	b	a	h	h	b	h	b	h	h	b	a	h	a
2A_423738126	2A	222.988	a	h	h	h	h	a	h	h	h	h	a	b	a	a	a	h	h	h	h	h	h	h	b	h	h	h	h	b	h	h	a	b	h	h	b	a	h	h	b	h	b	h	h	b	h	h	a
2A_387209185	2A	226.805	a	h	h	h	a	a	h	h	h	h	a	b	a	a	a	h	h	h	h	h	h	h	b	h	h	h	h	b	h	h	a	b	h	h	b	a	h	h	b	h	b	h	h	b	a	h	a
2A_387209159	2A	228.476	a	h	h	h	a	a	h	h	-	h	a	b	a	a	a	h	h	h	h	h	h	h	b	h	h	h	h	b	h	h	a	b	h	h	b	a	h	h	b	h	b	h	h	b	a	h	a
2A_480994699	2A	232.293	a	h	h	h	a	a	h	h	h	h	h	b	a	a	a	h	h	h	h	h	h	h	b	h	h	h	h	b	h	h	a	b	h	h	b	a	h	h	b	h	b	h	h	b	a	h	a
2A_453466111	2A	236.356	a	h	b	h	a	a	h	h	h	h	a	b	a	a	a	h	h	h	h	h	h	h	b	h	h	h	h	b	h	h	a	b	h	h	b	a	h	b	b	h	b	h	h	b	a	h	a
2A_425638026	2A	242.953	a	h	h	h	h	a	h	h	h	h	a	b	a	a	a	b	h	b	h	b	h	h	b	h	h	h	h	b	b	h	a	b	h	h	b	a	h	h	b	h	b	h	h	b	-	h	a
2A_380058737	2A	248.694	a	h	h	h	a	a	h	h	h	h	a	b	a	a	a	h	h	h	h	h	h	h	b	h	h	h	h	b	h	b	a	b	h	h	b	a	h	h	b	h	b	h	h	b	a	h	a
2A_446776635	2A	250.297	a	h	h	h	a	a	h	-	h	h	a	b	a	a	a	h	h	h	h	h	h	h	b	h	h	h	h	b	h	h	a	b	h	h	b	a	h	h	b	h	h	h	h	b	a	h	a
2A_446776630	2A	250.297	a	h	h	h	a	a	h	-	h	h	a	b	a	a	a	h	h	h	h	h	h	h	b	h	h	h	h	b	h	h	a	b	h	h	b	a	h	h	b	h	h	h	h	b	a	h	a
2A_386681469	2A	252.298	a	h	h	h	a	-	h	h	h	h	a	b	a	a	a	h	h	h	h	h	h	h	b	h	h	h	h	b	h	h	a	b	h	h	h	a	h	h	b	h	h	h	h	b	-	h	a
2A_393518080	2A	254.296	a	h	h	h	a	a	h	h	h	h	a	b	a	a	a	h	h	h	h	h	h	h	b	h	h	h	h	b	h	h	a	b	h	h	h	a	h	h	b	h	b	h	h	b	a	h	a
2A_379748161	2A	257.109	a	h	h	h	a	a	h	h	h	h	a	b	a	a	a	h	h	h	h	h	h	h	b	h	h	h	h	b	h	h	a	b	h	h	b	a	h	h	b	h	b	h	h	b	a	h	a
2A_393518110	2A	259.511	a	h	h	h	a	a	h	h	h	b	a	b	a	a	a	h	h	h	h	h	h	h	b	h	h	h	h	b	h	h	a	b	h	h	b	a	b	h	b	h	b	h	h	b	a	h	a
2A_423744802	2A	261.1	a	h	h	h	a	a	h	h	h	h	a	b	a	a	a	h	h	h	h	h	h	h	b	a	h	h	h	b	h	h	a	b	h	h	b	a	h	h	b	h	b	h	h	b	a	h	a
2A_380058648	2A	262.27	a	h	h	h	a	a	h	h	h	h	a	b	a	a	a	h	h	h	h	h	h	h	b	h	h	h	h	b	h	h	a	b	h	h	b	a	h	h	b	h	b	h	h	b	a	h	a
2A_380058637	2A	262.647	a	h	h	h	a	a	h	h	h	h	a	b	a	a	a	h	h	h	h	h	h	h	b	h	h	h	h	b	h	h	a	b	h	h	b	a	h	h	b	h	b	h	h	b	a	h	a
2A_380058694	2A	262.647	a	h	h	h	a	a	h	h	h	h	a	b	a	a	a	h	h	h	h	h	h	h	b	h	h	h	h	b	h	h	a	b	h	h	b	a	h	h	b	h	b	h	h	b	a	h	a
2A_380058771	2A	262.647	a	h	h	h	a	a	h	h	h	h	a	b	a	a	a	h	h	h	h	h	h	h	b	h	h	h	h	b	h	h	a	b	h	h	b	a	h	h	b	h	b	h	h	b	a	h	a
2A_412295424	2A	262.647	a	h	h	h	a	a	h	h	h	h	a	b	a	a	a	h	h	h	h	h	h	h	b	h	h	h	h	b	h	h	a	b	h	h	b	a	h	h	b	h	b	h	h	b	a	h	a
2A_456149238	2A	262.647	a	h	h	h	a	a	h	h	h	h	a	b	a	a	a	h	h	h	h	h	h	h	b	h	h	h	h	b	h	h	a	b	h	h	b	a	h	h	b	h	b	h	h	b	a	h	a
2A_423738003	2A	262.647	a	h	h	h	a	a	h	h	h	h	a	b	a	a	a	h	h	h	h	h	h	h	b	h	h	h	h	b	h	h	a	b	h	h	b	a	h	h	b	h	b	h	h	b	a	h	a
2A_417514127	2A	262.647	a	h	h	h	a	a	h	h	h	h	a	b	a	a	a	h	h	h	h	h	h	h	b	h	h	h	h	b	h	h	a	b	h	h	b	a	h	h	b	h	b	h	h	b	a	h	a
2A_464460166	2A	262.647	a	h	h	h	a	a	h	h	h	h	a	b	a	a	a	h	h	h	h	h	h	h	b	h	h	h	h	b	h	h	a	b	h	h	b	a	h	h	b	h	b	h	h	b	a	h	a
2A_414057066	2A	262.647	a	h	h	h	a	a	h	h	h	h	a	b	a	a	a	h	h	h	h	h	h	h	b	h	h	h	h	b	h	h	a	b	h	h	b	a	h	h	b	h	b	h	h	b	a	h	a
2A_442945421	2A	262.647	a	h	h	h	a	a	h	h	h	h	a	b	a	a	a	h	h	h	h	h	h	h	b	h	h	h	h	b	h	h	a	b	h	h	b	a	h	h	b	h	b	h	h	b	a	h	a
2A_469511943	2A	262.647	a	h	h	h	a	a	h	h	h	h	a	b	a	a	a	h	h	h	h	h	h	h	b	h	h	h	h	b	h	h	a	b	h	h	b	a	h	h	b	h	b	h	h	b	a	h	a
2A_467058786	2A	262.647	a	h	h	h	a	a	h	h	h	h	a	b	a	a	a	h	h	h	h	h	h	h	b	h	h	h	h	b	h	h	a	b	h	h	b	a	h	h	b	h	b	h	h	b	a	h	a
2A_450113913	2A	262.647	a	h	h	h	a	a	h	h	h	h	a	b	a	a	a	h	h	h	h	h	h	h	b	h	h	h	h	b	h	h	a	b	h	h	b	a	h	h	b	h	b	h	h	b	a	h	a
2A_442945444	2A	262.647	a	h	h	h	a	a	h	h	h	h	a	b	a	a	a	h	h	h	h	h	h	h	b	h	h	h	h	b	h	h	a	b	h	h	b	a	h	h	b	h	b	h	h	b	a	h	a
2A_458716193	2A	262.647	a	h	h	h	a	a	h	h	h	h	a	b	a	a	a	h	h	h	h	h	h	h	b	h	h	h	h	b	-	h	a	b	h	h	b	a	h	h	b	h	b	h	h	-	a	h	a
2A_450113912	2A	262.647	a	h	h	h	a	a	h	h	h	h	a	b	a	a	a	h	h	h	h	h	h	h	b	h	h	h	h	b	h	h	a	b	h	h	b	a	h	h	b	h	b	h	h	b	a	h	a
2A_464460187	2A	262.647	a	h	h	h	a	a	h	h	h	h	a	b	a	a	a	h	h	h	h	h	h	h	b	h	h	h	h	b	h	h	a	b	h	h	b	a	h	h	b	h	b	h	h	b	a	h	a
2A_388409402	2A	262.647	a	h	h	h	a	a	h	h	h	h	a	b	a	a	a	h	h	h	h	h	h	h	b	h	h	h	h	b	h	h	a	b	h	h	b	a	h	h	b	h	b	h	h	b	a	h	a
2A_414047402	2A	262.647	a	h	h	h	a	a	h	h	h	h	a	b	a	a	a	h	h	h	h	h	h	h	b	h	h	h	h	b	h	h	a	b	h	h	b	a	h	h	b	h	b	h	h	b	a	h	a
2A_464460204	2A	262.647	a	h	h	h	a	a	h	h	h	h	a	b	a	a	a	h	h	h	h	h	h	h	b	h	h	h	h	b	h	h	a	b	h	h	b	a	h	h	b	h	b	h	h	b	a	h	a
2A_425620891	2A	262.647	a	h	h	h	a	a	h	h	h	h	a	b	a	a	a	h	h	h	h	h	h	h	b	h	h	h	h	b	h	h	a	b	h	h	b	a	h	h	b	h	b	h	h	b	a	h	a
2A_442945528	2A	262.647	a	h	h	h	a	a	h	h	h	h	a	b	a	a	a	h	h	h	h	h	h	h	b	h	h	h	h	b	h	h	a	b	h	h	b	a	h	h	b	h	b	h	h	b	a	h	a
2A_451809499	2A	262.647	a	h	h	h	a	a	h	h	h	h	a	b	a	a	a	h	h	h	h	h	h	h	b	h	h	h	h	b	h	h	a	b	h	h	b	a	h	h	b	h	b	h	h	b	a	h	a
2A_469597161	2A	262.647	a	h	h	h	a	a	h	h	h	h	a	b	a	a	a	h	h	h	h	h	h	h	b	h	h	h	h	b	h	h	a	b	h	h	b	a	h	h	b	h	b	h	h	b	a	h	a
2A_387209291	2A	262.647	a	h	h	h	a	a	h	h	h	h	a	b	a	a	a	h	h	h	h	h	h	h	b	h	h	h	h	b	h	h	a	b	h	h	b	a	h	h	b	h	b	h	h	b	a	h	a
2A_451809569	2A	263.023	a	h	h	h	a	a	h	h	h	h	a	b	a	a	a	h	h	h	h	h	h	h	b	h	h	h	h	b	h	h	a	b	h	h	b	a	h	h	b	h	b	h	h	b	a	h	a
2A_500135076	2A	264.193	a	h	h	h	a	-	h	h	h	h	a	b	a	a	a	h	h	h	h	h	h	h	b	h	h	h	h	b	h	h	a	b	h	h	b	a	h	h	b	h	b	h	h	b	a	h	a
2A_479864179	2A	264.949	a	h	h	h	a	a	h	h	h	h	a	b	a	a	a	h	h	h	h	h	h	h	b	h	h	h	h	b	h	h	a	b	h	h	b	a	h	h	b	h	b	h	h	b	a	h	a
2A_479864223	2A	265.314	a	h	h	h	a	a	h	h	h	h	a	b	a	a	a	h	h	h	h	h	h	h	b	h	h	h	h	b	h	h	a	b	h	h	b	a	h	h	b	h	b	h	h	b	a	h	a
2A_508797111	2A	265.314	a	h	h	h	a	a	h	h	h	h	a	b	a	a	a	h	h	h	h	h	h	h	b	h	h	-	h	b	h	h	a	b	h	h	b	a	h	h	b	h	b	h	h	b	a	h	a
2A_508797108	2A	265.314	a	h	h	h	a	a	h	h	h	h	a	b	a	a	a	h	h	h	h	h	h	h	b	h	h	-	h	b	h	h	a	b	h	h	b	a	h	h	b	h	b	h	h	b	a	h	a
2A_508797127	2A	265.314	a	h	h	h	a	a	h	h	h	h	a	b	a	a	a	h	h	h	h	h	h	h	b	h	h	-	h	b	h	h	a	b	h	h	b	a	h	h	b	h	b	h	h	b	a	h	a
2A_497953385	2A	265.314	a	h	h	h	a	a	h	h	h	h	a	b	a	a	a	h	h	h	h	h	h	h	b	h	h	h	h	b	h	h	a	b	h	h	b	a	h	h	b	h	b	h	h	b	a	h	a
2A_487632033	2A	265.314	a	h	h	h	a	a	h	h	h	h	a	b	a	a	a	h	h	h	h	h	h	h	b	h	h	h	h	b	h	h	a	b	h	h	b	a	h	h	b	h	b	h	h	b	a	h	a
2A_508777431	2A	265.314	a	h	h	h	a	a	h	h	h	h	a	b	a	a	a	h	h	h	h	h	h	h	b	h	h	h	h	b	h	h	a	b	h	h	b	a	h	h	b	h	b	h	h	b	a	h	a
2A_506066556	2A	265.314	a	h	h	h	a	a	h	h	h	h	a	b	a	a	a	h	h	h	h	h	h	h	b	h	h	h	h	b	h	h	a	b	h	h	b	a	h	h	b	h	b	h	h	b	a	h	a
2A_472800058	2A	265.314	a	h	h	h	a	a	h	h	h	h	a	b	a	a	a	h	h	h	h	h	h	h	b	h	h	h	h	b	-	h	a	b	-	h	b	a	h	h	b	h	b	-	h	b	a	h	a
2A_483255556	2A	265.314	a	h	h	h	a	a	h	h	h	h	a	b	a	a	a	h	h	h	h	h	h	h	b	h	h	h	h	b	h	h	a	b	h	h	b	a	h	h	b	h	b	h	h	b	a	h	a
2A_491607343	2A	265.314	a	h	h	h	a	a	h	h	h	h	a	b	a	a	a	h	h	h	h	h	h	h	b	h	h	h	h	b	h	h	a	b	h	h	b	a	h	h	b	h	b	h	h	b	a	h	a
2A_492876894	2A	265.314	a	h	h	h	a	a	h	h	h	h	a	b	a	a	a	h	h	h	h	h	h	h	b	h	h	h	h	b	h	h	a	b	h	h	b	a	h	h	b	h	b	h	h	b	a	h	a
2A_497127952	2A	265.314	a	h	h	h	a	a	h	h	h	h	a	b	a	a	a	h	h	h	h	h	h	h	b	h	h	h	h	b	h	h	a	b	h	h	b	a	h	h	b	h	b	h	h	b	a	h	a
2A_499782935	2A	265.314	a	h	h	h	a	a	h	h	h	h	a	b	a	a	a	h	h	h	h	h	h	h	b	h	h	h	h	b	h	h	a	b	h	h	b	a	h	h	b	h	b	h	h	b	a	h	a
2A_498627047	2A	265.314	a	h	h	h	a	a	h	h	h	h	a	b	a	a	a	h	h	h	h	h	h	h	b	h	h	h	h	b	h	h	a	b	h	h	b	a	h	h	b	h	b	h	h	b	a	h	a
2A_491607342	2A	265.314	a	h	h	h	a	a	h	h	h	h	a	b	a	a	a	h	h	h	h	h	h	h	b	h	h	h	h	b	h	h	a	b	h	h	b	a	h	h	b	h	b	h	h	b	a	h	a
2A_501972663	2A	265.314	a	h	h	h	a	a	h	h	h	h	a	b	a	a	a	h	h	h	h	h	h	h	b	h	h	h	h	b	h	h	a	b	h	h	b	a	h	h	b	h	b	h	h	b	a	h	a
2A_491183519	2A	265.314	a	h	h	h	a	a	h	h	h	h	a	b	a	a	a	h	h	h	h	h	h	h	b	h	h	h	h	b	h	h	a	b	h	h	b	a	h	h	b	h	b	h	h	b	a	h	a
2A_494178676	2A	265.314	a	h	h	h	a	a	h	h	h	h	a	b	a	a	a	h	h	h	h	h	h	h	b	h	h	h	h	b	h	h	a	b	h	h	b	a	h	h	b	h	b	h	h	-	a	h	a
2A_483255607	2A	265.314	a	h	h	h	a	a	h	h	h	h	a	b	a	a	a	h	h	h	h	h	h	h	b	h	h	h	h	b	h	h	a	b	h	h	b	a	h	h	b	h	b	h	h	b	a	h	a
2A_508797071	2A	265.314	a	h	h	h	a	a	h	h	h	h	a	b	a	a	a	h	h	h	h	h	h	h	b	h	h	h	h	b	h	h	a	b	h	h	b	a	h	h	b	h	b	h	h	b	a	h	a
2A_491607380	2A	265.315	a	h	h	h	a	a	h	h	h	h	a	b	a	a	a	h	h	h	h	h	h	h	b	h	h	h	h	b	h	h	a	b	h	h	b	a	h	h	b	h	b	h	h	b	a	h	a
2A_503768060	2A	265.315	a	h	h	h	a	a	h	h	h	h	a	b	a	a	a	h	h	h	h	h	h	h	b	h	h	h	h	b	h	h	a	b	h	h	b	a	h	h	b	h	b	h	h	b	a	h	a
2A_518192283	2A	265.315	a	h	h	h	a	a	h	h	h	h	a	b	a	a	a	h	h	h	h	h	h	h	b	h	-	-	h	b	h	h	a	b	h	h	b	a	h	h	b	h	b	h	h	b	a	h	a
2A_476957228	2A	265.315	a	h	h	h	a	a	h	h	h	h	a	b	a	a	a	h	h	h	h	h	h	h	b	h	h	h	h	b	h	h	a	b	h	h	b	a	h	h	b	h	b	h	h	b	a	h	a
2A_491183448	2A	265.679	a	h	h	h	a	a	h	h	h	h	a	b	a	a	a	h	h	h	h	h	h	h	b	h	h	h	h	b	h	h	a	b	h	h	b	a	h	h	b	h	b	h	h	b	a	h	a
2A_476519925	2A	266.427	a	h	h	h	a	a	h	h	h	h	a	b	a	a	a	h	h	h	h	h	h	h	b	h	h	h	h	b	h	h	a	b	h	h	b	a	h	h	b	h	b	h	h	b	a	h	a
2A_498732041	2A	267.207	a	h	h	h	a	a	h	h	h	h	a	b	a	a	a	h	h	h	h	h	h	h	b	h	h	h	h	b	h	h	a	b	h	h	b	a	h	h	b	b	b	h	h	b	a	h	a
2A_498731992	2A	267.207	a	h	h	h	a	-	h	h	h	h	a	b	a	a	a	h	h	h	h	h	h	h	b	h	h	h	h	b	h	h	a	b	h	h	b	a	h	h	b	b	b	h	h	b	a	h	a
2A_498732012	2A	267.207	a	h	h	h	a	-	h	h	h	h	a	b	a	a	a	h	h	h	h	h	h	h	b	h	h	h	h	b	h	h	a	b	h	h	b	a	h	h	b	b	b	h	h	b	a	h	a
2A_520443261	2A	268.004	a	h	h	h	a	a	h	h	h	h	a	b	a	a	a	h	h	h	b	h	h	h	b	h	h	h	h	b	h	h	a	b	h	h	b	a	h	h	b	h	b	h	h	b	a	h	a
2A_520443262	2A	268.004	a	h	h	h	a	a	h	h	h	h	a	b	a	a	a	h	h	h	b	h	h	h	b	h	h	h	h	b	h	h	a	b	h	h	b	a	h	h	b	h	b	h	h	b	a	h	a
2A_520443301	2A	268.004	a	h	h	h	a	a	h	h	h	h	a	b	a	a	a	h	h	h	b	h	h	h	b	h	h	h	h	b	h	h	a	b	h	h	b	a	h	h	b	h	b	h	h	b	a	h	a
2A_527849212	2A	268.004	a	h	h	h	a	a	h	h	h	h	a	b	a	a	a	h	h	h	b	h	h	h	b	h	h	h	h	b	h	h	a	b	h	h	b	a	h	h	b	h	b	h	h	b	a	h	a
2A_521059539	2A	268.004	a	h	h	h	a	a	h	h	h	h	a	b	a	a	a	h	h	h	b	h	h	h	b	h	h	h	h	b	h	h	a	b	h	h	b	a	h	h	b	h	b	h	h	b	a	h	a
2A_521059442	2A	268.004	a	h	h	h	a	a	h	h	h	h	a	b	a	a	a	h	h	h	b	h	h	h	b	h	h	h	h	b	h	h	a	b	h	h	b	a	h	h	b	h	b	h	h	b	a	h	a
2A_521059411	2A	268.004	a	h	h	h	a	a	h	h	h	h	a	b	a	a	a	h	h	h	b	h	h	h	b	h	h	h	h	b	h	h	a	b	h	h	b	a	h	h	b	h	b	h	h	b	a	h	a
2A_520443252	2A	268.004	a	h	h	h	a	a	h	h	h	h	a	b	a	a	a	h	h	h	b	h	h	h	b	h	h	h	h	b	h	h	a	b	h	h	b	a	h	h	b	h	b	h	h	b	a	h	a
2A_523158815	2A	268.394	a	h	h	h	a	a	h	h	h	h	a	b	a	a	a	h	h	h	b	h	h	h	b	b	h	h	h	b	h	h	a	b	h	h	b	a	h	h	b	h	b	h	h	b	a	h	a
2A_523185481	2A	268.888	a	h	h	h	a	a	h	h	h	h	a	b	a	a	a	h	h	h	b	h	h	h	b	-	h	h	h	b	h	h	a	b	h	h	b	a	h	h	b	h	b	h	h	b	h	h	a
2A_523185479	2A	268.888	a	h	h	h	a	a	h	h	h	h	a	b	a	a	a	h	h	h	b	h	h	h	b	-	h	h	h	b	h	h	a	b	h	h	b	a	h	h	b	h	b	h	h	b	h	h	a
2A_532711885	2A	270.382	a	h	h	h	a	a	h	h	h	h	a	b	a	h	a	h	h	h	b	h	h	h	b	h	h	h	h	b	h	h	a	b	h	h	b	a	h	h	b	h	b	h	h	b	a	h	a
2A_532711909	2A	270.382	a	h	h	h	a	a	h	h	h	h	a	b	a	h	a	h	h	h	b	h	h	h	b	h	h	h	h	b	h	h	a	b	h	h	b	a	h	h	b	h	b	h	h	b	a	h	a
2A_530243022	2A	270.78	a	h	h	h	a	a	h	h	h	h	a	b	a	h	a	h	h	h	b	h	h	h	b	h	h	h	h	b	h	h	a	b	h	h	b	a	h	h	b	h	b	h	h	-	a	h	a
2A_534950522	2A	270.78	a	h	h	h	a	a	h	h	h	h	a	b	a	h	a	h	h	h	b	h	h	h	b	h	h	h	h	b	h	h	a	b	h	h	b	a	h	h	b	h	b	h	h	b	a	h	a
2A_532598262	2A	270.78	a	h	h	h	a	a	h	h	h	h	a	b	a	h	a	h	h	h	b	h	h	h	b	h	h	h	h	b	h	h	a	b	h	h	b	a	h	h	b	h	b	h	h	b	a	h	a
2A_532711980	2A	270.78	a	h	h	h	a	a	h	h	h	h	a	b	a	h	a	h	h	h	b	h	h	h	b	h	h	h	h	b	h	h	a	b	h	h	b	a	h	h	b	h	b	h	h	b	a	h	a
2A_530813340	2A	271.145	a	h	h	h	a	a	h	h	h	h	a	b	a	h	a	h	h	h	b	h	h	h	b	h	h	h	h	b	h	h	a	b	h	h	b	a	h	h	b	h	b	h	h	b	a	h	a
2A_534950455	2A	271.91	a	h	h	h	a	a	h	h	h	h	a	b	a	h	a	h	h	h	h	h	h	h	b	h	h	h	h	b	h	h	a	b	h	h	b	a	h	h	b	h	b	h	h	b	a	h	a
2A_532598193	2A	272.29	a	h	h	h	a	a	h	h	h	h	a	b	a	h	a	h	h	h	h	h	h	h	b	h	h	h	h	b	h	h	a	b	h	h	b	a	h	h	b	h	b	h	h	b	a	h	a
2A_479012911	2A	273.704	a	h	h	h	a	a	h	h	h	h	a	b	a	a	a	h	h	h	h	h	h	h	b	h	h	h	h	b	h	h	a	b	h	h	b	a	h	h	b	h	b	h	h	b	a	h	a
2A_498627102	2A	274.649	a	h	h	h	a	a	h	h	h	h	a	b	a	a	a	h	h	h	h	h	h	h	b	h	h	h	h	b	h	h	a	b	h	h	b	a	h	h	b	h	b	h	b	b	a	h	a
2A_499782949	2A	276.24	a	h	h	h	a	a	h	h	h	h	a	b	a	a	a	h	h	h	h	h	h	h	b	h	h	h	a	h	h	h	-	b	h	h	b	a	h	h	b	h	b	h	h	b	a	h	a
2A_499782883	2A	277.433	a	h	h	h	a	a	h	h	h	h	a	b	a	a	a	h	h	h	h	h	h	b	b	h	h	h	h	h	h	h	a	b	h	h	b	a	h	h	b	h	b	h	h	b	a	h	a
2A_541479360	2A	279.842	a	h	h	h	a	a	h	h	h	h	a	b	a	h	a	h	h	h	b	h	h	h	b	h	a	h	h	h	h	h	a	b	h	h	b	a	h	h	b	h	b	h	h	b	a	h	a
2A_541994086	2A	279.842	a	h	h	h	a	a	h	h	h	h	a	b	a	h	a	h	h	h	b	h	h	h	b	h	a	h	h	h	h	h	a	b	h	h	b	a	h	h	b	h	b	h	h	b	a	h	a
2A_541516436	2A	279.843	a	h	h	h	a	a	h	h	h	h	a	b	a	h	a	h	h	h	b	h	h	h	b	h	a	h	h	h	h	h	a	b	h	h	b	a	h	h	b	h	b	h	h	b	a	h	a
2A_540955993	2A	279.843	a	h	h	h	a	a	h	h	h	h	a	b	a	h	a	h	h	h	b	h	h	h	b	h	a	h	h	h	h	h	a	b	h	h	b	a	h	h	b	h	b	h	h	b	a	h	-
2A_540956065	2A	279.843	a	h	h	h	a	a	h	h	h	h	a	b	a	h	a	h	h	h	b	h	h	h	b	h	a	h	h	h	h	h	a	b	h	h	b	a	h	h	b	h	b	h	h	b	a	h	a
2A_549259577	2A	281.019	a	h	h	h	a	a	h	h	h	h	a	b	a	h	a	h	h	h	b	h	h	h	b	h	a	h	h	h	h	h	a	b	h	h	b	a	h	h	b	h	h	a	h	b	a	h	a
2A_549259652	2A	281.396	a	h	h	h	a	a	h	h	h	h	a	b	a	h	a	h	h	h	b	h	h	h	b	h	a	h	h	h	h	h	a	b	h	h	b	a	h	h	b	h	b	a	h	b	a	h	a
2A_549259689	2A	281.396	a	h	h	h	a	a	h	h	h	h	a	b	a	h	a	h	h	h	b	h	h	h	b	h	a	h	h	h	h	h	a	b	h	h	b	a	h	h	b	h	b	a	h	b	a	h	a
2A_549259687	2A	282.593	a	h	h	h	a	a	h	h	h	h	a	b	a	h	a	h	h	h	b	h	h	h	b	h	a	h	h	h	h	h	a	b	h	h	b	a	h	h	b	h	b	a	h	b	a	h	a
2A_549259701	2A	282.593	a	h	h	h	a	a	h	h	h	h	a	b	a	h	a	h	h	h	b	h	h	h	b	h	a	h	h	h	h	h	a	b	h	h	b	a	h	h	b	h	b	a	h	b	a	h	a
2A_583328291	2A	290.021	h	h	h	h	a	a	h	h	h	h	a	b	a	h	a	h	b	h	b	b	h	b	b	h	a	h	h	h	b	h	h	b	a	h	b	h	h	h	b	h	b	a	h	b	h	h	a
2A_583328297	2A	290.021	h	h	h	h	a	a	h	h	h	h	a	b	a	h	a	h	b	h	b	b	h	b	b	h	a	h	h	h	b	h	h	b	a	h	b	h	h	h	b	h	b	a	h	b	h	h	a
2A_583328294	2A	290.021	h	h	h	h	a	a	h	h	h	h	a	b	a	h	a	h	b	h	b	b	h	b	b	h	a	h	h	h	b	h	h	b	a	h	b	h	h	h	b	h	b	a	h	b	h	h	a
2A_583310720	2A	290.439	h	h	h	h	a	a	h	h	h	h	a	b	a	h	a	h	b	h	b	b	h	b	b	-	a	h	h	h	b	h	h	b	a	h	b	a	h	h	b	h	b	a	h	b	h	h	a
2A_585991941	2A	290.829	h	h	h	b	a	a	h	h	h	h	a	b	a	h	a	h	b	h	b	b	h	b	b	h	a	h	h	h	b	h	h	b	a	h	b	a	h	h	b	h	b	a	h	b	h	h	a
2A_587794877	2A	292.824	h	h	h	h	a	a	h	h	h	h	a	b	a	h	a	h	b	h	b	b	h	b	b	h	a	h	h	h	b	h	h	b	a	h	b	a	h	h	b	h	b	a	h	b	h	h	a
2A_601029882	2A	300.714	h	h	h	h	a	h	h	h	h	h	a	b	a	h	h	b	b	h	b	b	h	b	b	-	h	a	h	h	b	h	h	b	a	h	b	-	h	h	b	h	b	a	h	b	h	b	a
2A_601029957	2A	303.536	h	h	h	h	a	a	h	h	h	h	a	b	a	h	a	b	b	h	b	b	h	b	b	-	h	a	h	h	h	h	h	b	a	h	b	-	h	h	b	h	b	a	h	b	h	b	a
2A_600941624	2A	305.545	h	h	h	h	a	a	h	h	h	h	a	b	a	h	a	h	b	h	b	b	h	b	b	h	h	a	h	h	b	h	h	b	a	h	b	a	h	h	b	h	b	a	h	b	h	h	a
2A_616349190	2A	311.708	a	h	a	h	a	a	h	h	h	h	a	b	a	h	a	h	b	h	b	b	h	b	b	h	h	a	h	h	b	h	h	b	a	h	b	h	a	h	b	h	b	a	h	h	h	h	a
2A_615375456	2A	314.387	a	h	a	h	a	a	h	h	h	h	a	b	a	h	a	h	b	h	b	b	h	b	b	h	h	a	h	h	b	h	h	b	a	h	b	a	a	h	b	h	b	a	h	h	h	h	a
2A_623311290	2A	315.714	a	h	a	h	a	a	h	h	h	h	a	b	a	h	a	h	b	h	b	b	h	b	b	h	h	a	h	h	b	h	h	b	a	h	b	a	a	h	b	h	b	a	h	h	h	h	a
2A_620620814	2A	315.714	a	h	a	h	a	a	h	h	h	h	a	b	a	h	a	h	b	h	b	b	h	b	b	h	h	a	h	h	b	h	h	b	a	h	b	a	a	h	b	h	b	a	h	h	h	h	a
2A_620620842	2A	315.714	a	h	a	h	a	a	h	h	h	h	a	b	a	h	a	h	b	h	b	b	h	b	b	h	h	a	h	h	b	h	h	b	a	h	b	a	a	h	b	h	b	a	h	h	h	h	a
2A_623311235	2A	315.714	a	h	a	h	a	a	h	h	h	h	a	b	a	h	a	h	b	h	b	b	h	b	b	h	h	a	h	h	b	h	h	b	a	h	b	a	a	h	b	h	b	a	h	h	h	h	a
2A_623311176	2A	315.714	a	h	a	h	a	a	h	h	h	h	a	b	a	h	a	h	b	h	b	b	h	b	b	h	h	a	h	h	b	h	h	b	a	h	b	a	a	h	b	h	b	a	h	h	h	h	a
2A_624957214	2A	316.112	a	h	a	h	a	a	h	h	h	h	a	b	a	h	a	h	b	h	b	b	h	b	b	h	h	a	h	h	b	h	h	b	a	h	b	a	a	h	b	h	b	a	h	h	h	h	a
2A_625182823	2A	316.488	a	h	a	h	a	a	h	h	h	h	a	b	a	h	a	h	b	h	b	b	h	b	b	h	h	a	h	h	b	h	h	b	a	h	b	h	a	h	b	h	b	a	h	h	h	h	a
2A_625182817	2A	317.652	a	h	a	h	a	a	h	h	h	h	a	b	a	h	a	h	b	h	b	b	h	b	b	h	h	a	h	h	b	h	h	b	a	h	b	a	a	h	b	h	b	a	h	h	h	h	a
2A_625182719	2A	318.837	a	h	a	h	a	a	h	h	h	h	a	b	a	h	a	h	b	h	b	b	h	b	b	h	h	a	h	h	b	h	h	b	a	h	b	a	a	h	b	h	b	a	h	h	-	h	a
2A_625182714	2A	319.226	a	h	a	h	a	a	h	h	h	h	a	b	a	h	a	h	b	h	b	b	h	b	b	h	h	a	h	h	b	h	h	b	a	h	b	a	a	h	h	h	b	a	h	h	h	h	a
2A_625182660	2A	321.627	a	h	h	h	a	a	h	h	h	h	a	b	a	h	h	h	b	h	b	b	h	b	b	h	h	a	h	h	b	h	h	b	h	h	b	a	a	h	b	h	b	h	h	h	h	h	a
2A_634464144	2A	327.365	a	h	a	h	a	a	h	h	h	h	a	b	a	h	a	b	b	h	b	b	h	b	b	h	h	h	h	h	b	h	h	b	a	h	b	a	a	h	b	h	b	a	a	b	h	h	a
2A_634464070	2A	327.758	a	h	a	h	a	a	h	h	h	h	a	b	a	h	a	b	b	h	b	b	h	b	b	h	h	a	h	h	b	h	h	b	a	h	b	a	a	h	b	h	b	a	a	b	h	h	a
2A_640565495	2A	330.159	h	h	a	h	a	a	h	h	h	h	a	b	a	h	a	h	b	h	b	b	h	b	b	h	h	a	h	h	b	h	h	b	a	h	b	a	a	h	b	h	b	a	a	h	h	h	h
2A_640565486	2A	330.547	h	h	a	h	a	a	h	h	h	h	a	b	a	h	a	h	b	h	b	b	h	b	b	h	h	a	h	h	b	h	h	b	a	h	b	a	a	h	b	h	b	a	a	h	h	h	a
2A_640565483	2A	330.547	h	h	a	h	a	a	h	h	h	h	a	b	a	h	a	h	b	h	b	b	h	b	b	h	h	a	h	h	b	h	h	b	a	h	b	a	a	h	b	h	b	a	a	h	h	h	a
2A_645111057	2A	331.746	h	h	a	h	a	h	h	h	h	h	a	b	a	h	a	h	b	h	b	b	h	b	b	-	h	a	h	h	b	h	h	b	a	h	b	a	a	h	b	h	b	a	a	h	h	h	a
2A_649499029	2A	333.752	h	h	a	h	a	h	h	h	h	h	a	b	a	h	-	h	b	h	b	b	h	b	b	h	h	a	h	h	b	h	h	b	a	h	b	a	a	h	b	h	b	a	a	h	h	b	a
2A_650737443	2A	334.55	h	h	a	h	a	h	h	h	h	h	a	b	a	h	a	h	b	h	b	b	h	b	b	h	h	a	h	h	b	h	h	b	a	h	b	a	a	h	b	h	b	a	a	h	h	b	a
2A_652008136	2A	334.932	h	h	a	h	a	h	-	h	h	h	a	b	a	h	a	h	b	h	b	b	h	b	b	h	h	a	h	h	b	h	h	b	a	h	b	a	a	h	b	h	-	-	a	h	h	b	a
2A_660719874	2A	336.517	h	h	a	h	a	h	h	h	h	h	a	b	a	h	a	h	b	h	b	b	h	b	b	h	h	a	h	h	b	h	h	b	a	h	b	a	a	h	b	h	b	a	a	h	h	b	a
2A_666500337	2A	336.517	h	h	a	h	a	h	h	h	h	h	a	b	a	h	a	h	b	h	b	b	h	b	b	h	h	a	h	h	b	h	h	b	a	h	b	a	a	h	b	h	b	a	a	h	h	b	a
2A_656863243	2A	336.517	h	h	a	h	a	h	h	h	h	h	a	b	a	h	a	h	b	h	b	b	h	b	b	h	h	a	h	h	b	h	h	b	a	h	b	a	a	h	b	h	b	a	a	h	h	b	a
2A_663548908	2A	336.517	h	h	a	h	a	h	h	h	h	h	a	b	a	h	a	h	b	h	b	b	h	b	b	h	h	a	h	h	b	h	h	b	a	h	b	a	a	h	b	h	b	a	a	h	h	b	a
2A_663452265	2A	336.517	h	h	a	h	a	h	h	h	h	h	a	b	a	h	a	h	b	h	b	b	h	b	b	h	h	a	h	h	b	h	h	b	a	h	b	a	a	h	b	h	b	a	a	h	h	b	-
2A_658188016	2A	339.334	h	h	a	h	a	h	h	h	h	b	a	b	a	h	a	h	b	h	b	b	h	b	b	h	h	a	b	h	b	h	h	b	a	h	b	a	a	h	b	h	b	a	a	h	h	b	a
2A_669162577	2A	348.115	h	h	a	b	a	h	h	h	a	h	a	b	a	h	a	h	b	h	b	b	h	b	b	h	h	a	h	h	b	h	h	b	a	a	b	a	a	h	h	h	b	a	a	h	h	b	a
2A_669162544	2A	348.51	h	h	a	b	a	h	h	h	a	h	a	b	a	h	a	h	b	h	b	b	h	b	b	h	h	a	h	h	b	h	h	b	a	a	b	a	a	h	h	h	b	a	a	h	h	b	a
2A_670870352	2A	349.292	h	h	a	b	a	h	h	h	a	h	a	b	a	h	a	h	b	h	b	b	h	b	b	h	h	a	h	h	b	h	h	b	a	a	b	a	a	h	h	h	b	a	a	h	h	b	a
2A_670870268	2A	350.073	h	h	a	b	a	h	h	h	a	h	a	b	a	h	a	h	b	h	b	b	h	b	b	h	h	a	h	h	b	h	h	b	a	a	b	a	a	h	h	h	b	a	a	h	h	b	a
2A_670870305	2A	350.073	h	h	a	b	a	h	h	h	a	h	a	b	a	h	a	h	b	h	b	b	h	b	b	h	h	a	h	h	b	h	h	b	a	a	b	a	a	h	h	h	b	a	a	h	h	b	a
2A_669138459	2A	350.471	h	h	a	b	a	h	h	h	a	h	a	b	a	h	a	h	b	h	b	b	h	b	b	h	h	a	h	h	b	h	h	b	a	a	b	a	a	h	h	h	b	a	a	b	h	b	a
2A_669138434	2A	350.471	h	h	a	b	a	h	h	h	a	h	a	b	a	h	a	h	b	h	b	b	h	b	b	h	h	a	h	h	b	h	h	b	a	a	b	a	a	h	h	h	b	a	a	b	h	b	a
2A_669162422	2A	352.882	h	h	a	b	a	h	h	h	a	h	a	b	a	h	a	h	b	h	b	b	h	h	b	h	h	a	h	h	b	h	h	b	a	a	b	a	a	h	h	h	b	a	a	h	h	b	a
2A_688399925	2A	369.523	h	h	a	b	h	h	h	h	a	h	h	h	b	h	a	h	b	h	b	b	a	h	b	a	h	h	h	b	b	b	h	b	h	a	b	h	h	a	h	h	b	h	a	b	h	b	a
2A_687336502	2A	371.528	h	h	a	b	h	h	h	h	a	h	h	h	h	h	a	h	b	h	b	b	a	h	b	a	h	a	h	b	b	b	h	b	h	a	b	h	h	a	h	h	b	h	a	b	h	b	a
2A_688392884	2A	371.528	h	h	a	b	h	h	h	h	a	h	h	h	h	h	a	h	b	h	b	b	a	h	b	a	h	a	h	b	b	b	h	b	h	a	b	h	h	a	h	h	b	h	a	b	h	b	a
2A_688392949	2A	371.528	h	h	a	b	h	h	h	h	a	h	h	h	h	h	a	h	b	h	b	b	a	h	b	a	h	a	h	b	b	b	h	b	h	a	b	h	h	a	h	h	b	h	a	b	h	b	a
2A_688392876	2A	371.528	h	h	a	b	h	h	h	h	a	h	h	h	h	h	a	h	b	h	b	b	a	h	b	a	h	a	h	b	b	b	h	b	h	a	b	h	h	a	h	h	b	h	a	b	h	b	a
2A_688392962	2A	371.528	h	h	a	b	h	h	h	h	a	h	h	h	h	h	a	h	b	h	b	b	a	h	b	a	h	a	h	b	b	b	h	b	h	a	b	h	h	a	h	h	b	h	a	b	h	b	a
2A_688399699	2A	371.528	h	h	a	b	h	h	h	h	a	h	h	h	h	h	a	h	b	h	b	b	a	h	b	a	h	a	h	b	b	b	h	b	h	a	b	h	h	a	h	h	b	h	a	b	h	b	-
2A_709198092	2A	383.041	h	b	a	b	h	h	b	h	a	a	b	h	b	h	h	h	h	h	b	b	h	h	b	a	h	a	a	b	b	a	a	b	h	a	b	b	h	a	h	h	b	h	a	b	h	h	-
2A_709198086	2A	383.041	h	b	a	b	h	h	b	h	a	a	b	h	b	h	h	h	h	h	b	b	h	h	b	a	h	a	a	b	b	a	a	b	h	a	b	b	h	a	h	h	b	h	a	b	h	h	-
2A_709198116	2A	383.041	h	b	a	b	h	h	b	h	a	a	b	h	b	h	h	h	h	h	b	b	h	h	b	a	h	a	a	b	b	a	a	b	h	a	b	b	h	a	h	h	b	h	a	b	h	h	-
2A_706252253	2A	384.24	h	b	a	b	h	h	h	h	a	a	b	h	b	h	h	h	h	h	b	b	h	h	b	a	h	a	a	b	b	a	a	b	h	a	b	b	h	a	h	h	b	h	a	b	h	h	a
2A_707548639	2A	384.24	h	b	a	b	h	h	h	h	a	a	b	h	b	h	h	h	h	h	b	b	h	h	b	a	h	a	a	b	b	a	a	b	h	a	b	b	h	a	h	h	b	h	a	b	h	h	a
2A_715770671	2A	388.701	b	b	a	b	h	h	h	h	a	a	b	a	b	h	h	h	h	h	b	b	h	h	b	a	h	h	a	b	b	a	a	b	h	a	b	b	h	a	h	h	b	h	a	h	h	h	a
2A_717038744	2A	389.498	b	b	a	b	h	h	h	h	a	a	b	a	b	h	h	h	h	h	b	b	h	h	h	a	h	h	a	b	b	a	a	b	h	a	b	b	h	a	h	h	b	h	a	h	h	h	a
2A_717038732	2A	389.892	b	b	a	b	h	h	h	h	a	a	b	a	b	h	h	h	h	h	b	b	h	h	h	a	h	h	a	b	b	a	a	b	h	a	b	b	h	h	h	h	b	h	a	h	h	h	a
2A_722108465	2A	396.912	b	b	a	b	-	h	h	h	a	a	b	a	b	h	h	h	h	h	b	b	h	h	h	a	h	h	a	b	b	a	a	b	h	a	h	h	b	a	h	b	b	h	a	h	h	h	h
2A_731387860	2A	407.035	b	b	a	b	h	b	a	h	h	a	h	h	b	h	h	a	h	h	b	b	a	h	b	a	h	h	a	b	h	a	a	b	h	h	h	h	b	a	h	b	b	h	a	h	h	h	b
2A_752663739	2A	426.744	h	b	h	a	h	b	a	h	h	a	h	h	b	h	a	a	a	h	b	b	a	h	a	b	h	h	h	b	h	a	h	h	a	b	a	h	b	h	h	b	b	h	a	h	h	a	b
2A_752645570	2A	426.744	h	b	h	a	h	b	a	h	h	a	h	h	b	h	a	a	a	h	b	b	a	h	a	b	h	h	h	b	h	a	h	h	a	b	a	h	b	h	h	b	b	h	a	h	h	a	b
2A_752645578	2A	426.744	h	b	h	a	h	b	a	h	h	a	h	h	b	h	a	a	a	h	b	b	a	h	a	b	h	h	h	b	h	a	h	h	a	b	a	h	b	h	h	b	b	h	a	h	h	a	b
2A_752663738	2A	426.744	h	b	h	a	h	b	a	h	h	a	h	h	b	h	a	a	a	h	b	b	a	h	a	b	h	h	h	b	h	a	h	h	a	b	a	h	b	h	h	b	b	h	a	h	h	a	b
2A_751452212	2A	428.749	h	b	h	a	h	b	a	h	h	a	h	h	b	h	h	a	a	h	b	b	a	h	h	b	h	h	h	b	h	a	h	b	h	b	a	h	b	h	h	b	b	h	a	h	h	a	b
2A_751452344	2A	429.147	h	b	h	a	h	b	a	h	h	a	h	h	b	h	h	a	a	h	b	b	a	h	h	b	h	h	h	b	h	a	h	b	h	b	a	h	b	h	h	b	b	h	a	h	h	a	b
2A_751452174	2A	429.943	h	b	h	a	h	b	a	h	h	a	h	h	b	h	h	a	a	h	b	b	a	h	h	b	h	h	h	b	h	a	h	b	h	b	a	h	b	h	h	b	b	h	a	h	h	a	b
2B_22111057	2B	0	h	b	a	b	h	b	h	h	a	h	b	h	h	b	h	b	a	h	b	b	h	a	a	b	b	b	a	h	b	b	h	b	h	h	a	a	a	h	b	h	h	b	h	b	h	h	h
2B_22111132	2B	2.40956	h	b	a	b	h	b	h	h	a	h	b	h	h	b	h	b	a	h	b	b	h	a	a	b	b	b	a	h	b	h	h	b	h	h	a	a	a	h	b	h	h	b	h	b	h	h	h
2B_22111125	2B	2.80716	h	b	a	b	h	h	h	h	a	h	b	h	h	b	h	b	a	h	b	b	h	a	a	b	b	b	a	h	b	h	h	b	h	h	a	a	a	h	b	h	h	b	h	b	h	h	h
2B_22111121	2B	2.80717	h	b	a	b	h	h	h	h	a	h	b	h	h	b	h	b	a	h	b	b	h	a	a	b	b	b	a	h	b	h	h	b	h	h	a	a	a	h	b	h	h	b	h	b	h	h	h
2B_22111067	2B	3.60396	h	b	a	b	h	h	h	h	a	h	b	h	h	b	h	b	a	h	b	b	h	a	a	b	b	b	a	h	b	h	a	b	h	h	a	a	a	h	b	h	h	b	h	b	h	h	h
2B_22111105	2B	4.00154	h	b	a	b	h	b	h	h	a	h	b	h	h	b	h	b	a	h	b	b	h	a	a	b	b	b	a	h	b	h	a	b	h	h	a	a	a	h	b	h	h	b	h	b	h	h	h
2B_22111091	2B	4.00155	h	b	a	b	h	b	h	h	a	h	b	h	h	b	h	b	a	h	b	b	h	a	a	b	b	b	a	h	b	h	a	b	h	h	a	a	a	h	b	h	h	b	h	b	h	h	h
2B_22111151	2B	4.3985	h	b	a	b	h	b	h	h	a	h	b	h	h	b	h	b	a	h	b	b	h	a	a	b	b	b	a	h	b	h	a	b	h	h	a	a	a	h	b	h	h	b	h	b	h	h	h
2B_30156099	2B	28.8764	h	b	a	b	h	h	h	a	a	h	h	h	h	b	h	h	a	a	h	b	a	h	h	b	b	b	h	h	h	h	h	h	a	a	a	h	h	a	b	a	b	b	h	h	h	h	h
2B_30774170	2B	30.0768	h	b	a	b	h	h	h	a	a	h	h	h	h	b	h	h	a	a	h	b	a	h	h	b	b	b	h	h	h	h	h	h	a	a	a	h	h	a	b	a	b	b	h	h	h	h	h
2B_30774168	2B	30.0768	h	b	a	b	h	h	h	a	a	h	h	h	h	b	h	h	a	a	h	b	a	h	h	b	b	b	h	h	h	h	h	h	a	a	a	h	h	a	b	a	b	b	h	h	h	h	h
2B_30774201	2B	30.0768	h	b	a	b	h	h	h	a	a	h	h	h	h	b	h	h	a	a	h	b	a	h	h	b	b	b	h	h	h	h	h	h	a	a	a	h	h	a	b	a	b	b	h	h	h	h	h
2B_35281599	2B	38.8239	h	h	h	b	b	h	b	h	a	b	h	h	h	b	h	h	a	a	a	h	a	h	h	b	b	b	h	h	h	h	h	h	a	a	h	h	h	h	b	a	b	b	h	h	-	a	h
2B_56473135	2B	53.0711	h	h	h	h	b	b	b	a	h	b	h	b	h	h	h	h	a	h	a	h	a	h	b	h	h	b	h	h	b	h	h	h	h	h	h	h	b	h	b	a	b	h	h	b	a	a	h
2B_56473229	2B	54.2736	a	h	h	h	b	b	b	a	h	b	h	b	h	h	h	h	a	h	a	h	a	h	b	h	h	b	h	h	b	h	h	h	h	h	h	h	b	h	b	a	b	h	h	b	a	a	h
2B_57937905	2B	54.6723	a	h	h	h	b	b	b	a	h	b	h	b	h	h	h	h	a	h	a	h	a	h	b	h	h	b	h	h	b	h	h	h	h	h	h	h	b	h	b	a	b	h	h	b	a	a	h
2B_57937922	2B	54.6723	a	h	h	h	b	b	b	a	h	b	h	b	h	h	h	h	a	h	a	h	a	h	b	h	h	b	h	h	b	h	h	h	h	h	h	h	b	h	b	a	b	h	h	b	a	a	h
2B_57937996	2B	55.0675	a	h	h	h	b	b	b	a	h	b	h	b	h	h	h	h	a	h	a	h	a	h	b	h	h	b	h	h	b	h	h	h	h	h	h	h	b	h	b	a	b	h	h	b	h	a	h
2B_66842324	2B	64.356	a	h	h	h	b	h	b	a	h	b	h	b	h	h	h	h	a	h	a	h	a	h	h	a	h	b	h	h	b	h	h	h	a	h	h	h	b	h	h	h	b	h	h	h	a	a	h
2B_66842169	2B	65.1508	a	h	h	h	b	h	b	a	h	b	h	b	h	h	h	h	a	h	a	h	a	h	h	a	h	b	h	h	b	h	h	h	a	h	h	h	b	h	h	h	b	h	h	h	a	a	h
2B_66842319	2B	65.1508	a	h	h	h	b	h	b	a	h	b	h	b	h	h	h	h	a	h	a	h	a	h	h	a	h	b	h	h	b	h	h	h	a	h	h	h	b	h	h	h	b	h	h	h	a	a	h
2B_66842228	2B	65.1508	a	h	h	h	b	h	b	a	h	b	h	b	h	h	h	h	a	h	a	h	a	h	h	a	h	b	h	h	b	h	h	h	a	h	h	h	b	h	h	h	b	h	h	h	a	a	h
2B_69655041	2B	66.7369	a	h	h	h	b	h	b	a	h	b	h	b	h	h	h	h	a	h	a	h	a	h	h	a	h	b	h	h	b	h	h	h	a	h	h	h	b	h	h	h	b	h	h	h	a	a	h
2B_69655146	2B	67.1192	a	h	h	h	b	h	b	a	h	b	h	b	h	h	h	h	a	h	a	h	a	h	h	a	h	b	h	h	b	h	h	h	a	h	h	h	b	h	h	h	b	h	h	h	a	a	h
2B_69655039	2B	67.9072	a	h	h	h	b	h	b	a	h	b	h	b	h	h	h	h	a	h	a	h	a	h	h	a	h	b	h	h	b	h	h	h	a	h	h	h	b	h	h	h	b	h	h	h	a	a	h
2B_70135428	2B	70.3122	a	h	h	h	b	h	b	a	h	b	h	b	h	h	h	h	a	b	a	h	a	h	a	a	h	h	h	h	b	h	h	h	a	h	h	h	b	h	h	h	b	h	h	h	a	h	h
2B_70135604	2B	70.3122	a	h	h	h	b	h	b	a	h	b	h	b	h	h	h	h	a	b	a	h	a	h	a	a	h	h	h	h	b	h	h	h	a	h	h	h	b	h	h	h	b	h	h	h	a	h	h
2B_70135444	2B	70.3122	a	h	h	h	b	h	b	a	h	b	h	b	h	h	h	h	a	b	a	h	a	h	a	a	h	h	h	h	b	h	h	h	a	h	h	h	b	h	h	h	b	h	h	h	a	h	h
2B_70135425	2B	70.3122	a	h	h	h	b	h	b	a	h	b	h	b	h	h	h	h	a	b	a	h	a	h	a	a	h	h	h	h	b	h	h	h	a	h	h	h	b	h	h	h	b	h	h	h	a	h	h
2B_70135542	2B	70.3122	a	h	h	h	b	h	b	a	h	b	h	b	h	h	h	h	a	b	a	h	a	h	a	a	h	h	h	h	b	h	h	h	a	h	h	h	b	h	h	h	b	h	h	h	a	h	h
2B_70135589	2B	70.3122	a	h	h	h	b	h	b	a	h	b	h	b	h	h	h	h	a	b	a	h	a	h	a	a	h	h	h	h	b	h	h	h	a	h	h	h	b	h	h	h	b	h	h	h	a	h	h
2B_79362348	2B	74.2438	a	b	h	h	b	h	b	a	h	b	a	b	h	h	h	h	a	b	a	h	a	h	a	a	h	b	h	h	b	h	a	h	a	h	h	h	b	h	h	h	b	h	h	h	a	h	h
2B_79362440	2B	75.962	a	b	h	h	b	h	b	a	h	b	h	b	h	h	h	h	a	b	a	h	a	h	a	a	h	b	h	h	b	h	a	h	a	h	h	h	b	h	h	h	b	h	h	h	a	h	h
2B_79362428	2B	75.962	a	b	h	h	b	h	b	a	h	b	h	b	h	h	h	h	a	b	a	h	a	h	a	a	h	b	h	h	b	h	a	h	a	h	h	h	b	h	h	h	b	h	h	h	a	h	h
2B_79362433	2B	75.962	a	b	h	h	b	h	b	a	h	b	h	b	h	h	h	h	a	b	a	h	a	h	a	a	h	b	h	h	b	h	a	h	a	h	h	h	b	h	h	h	b	h	h	h	a	h	h
2B_79362448	2B	76.397	a	b	h	h	b	h	b	a	h	b	h	b	h	h	h	h	a	b	a	h	a	h	a	a	h	b	h	h	b	h	a	h	a	h	h	h	b	h	h	h	b	h	h	h	a	h	h
2B_79362515	2B	78.2391	a	b	h	h	b	h	b	a	h	b	h	b	h	h	h	h	a	b	a	h	b	h	a	a	h	b	h	h	b	h	a	h	a	h	h	h	b	h	h	h	b	h	h	h	a	h	h
2B_82348771	2B	80.5364	a	b	h	h	b	h	b	a	h	b	h	b	h	h	h	h	a	b	a	h	a	h	a	a	h	b	h	h	b	h	a	h	a	b	h	h	b	h	h	h	b	h	h	h	a	h	h
2B_85480098	2B	80.5364	a	b	h	h	b	h	b	a	h	b	h	b	h	h	h	h	a	b	a	h	a	h	a	a	h	b	h	h	b	h	a	h	a	b	h	h	b	h	h	h	b	h	h	h	a	h	h
2B_82348720	2B	82.1369	a	b	b	h	b	h	b	a	h	b	h	b	h	h	h	h	a	b	a	h	a	h	a	a	h	b	h	h	b	h	a	h	a	b	h	h	b	h	h	h	b	h	h	h	a	h	h
2B_82348732	2B	82.1369	a	b	b	h	b	h	b	a	h	b	h	b	h	h	h	h	a	b	a	h	a	h	a	a	h	b	h	h	b	h	a	h	a	b	h	h	b	h	h	h	b	h	h	h	a	h	h
2B_82348722	2B	82.1369	a	b	b	h	b	h	b	a	h	b	h	b	h	h	h	h	a	b	a	h	a	h	a	a	h	b	h	h	b	h	a	h	a	b	h	h	b	h	h	h	b	h	h	h	a	h	h
2B_82348680	2B	84.955	a	b	b	h	b	h	b	a	h	b	h	b	h	h	h	h	a	b	a	h	a	h	a	a	h	b	h	h	b	h	a	h	a	b	h	h	b	h	h	h	b	h	h	h	a	h	h
2B_82348682	2B	84.955	a	b	b	h	b	h	b	a	h	b	h	b	h	h	h	h	a	b	a	h	a	h	a	a	h	b	h	h	b	h	a	h	a	b	h	h	b	h	h	h	b	h	h	h	a	h	h
2B_82348666	2B	84.955	a	b	b	h	b	h	b	a	h	b	h	b	h	h	h	h	a	b	a	h	a	h	a	a	h	b	h	h	b	h	a	h	a	b	h	h	b	h	h	h	b	h	h	h	a	h	h
2B_92409802	2B	93.2664	a	b	h	h	b	h	b	h	h	b	h	b	h	h	h	h	a	b	a	h	a	b	a	a	h	b	h	h	b	b	a	a	a	h	h	h	b	h	h	h	b	h	h	h	a	h	h
2B_92365079	2B	94.0623	a	b	h	h	b	h	b	h	h	b	h	b	h	h	h	h	a	b	a	h	a	b	a	a	h	b	h	h	b	b	a	a	h	h	h	h	b	h	h	h	b	h	h	h	a	h	h
2B_92404754	2B	94.0623	a	b	h	h	b	h	b	h	h	b	h	b	h	h	h	h	a	b	a	h	a	b	a	a	h	b	h	h	b	b	a	a	h	h	h	h	b	h	h	h	b	h	h	h	a	h	h
2B_93108218	2B	94.8592	a	b	h	h	b	h	b	h	h	b	h	b	h	h	h	h	a	b	a	h	a	b	a	a	h	b	h	h	b	b	a	a	h	h	h	h	b	h	h	h	b	h	h	h	a	h	h
2B_93108188	2B	94.8592	a	b	h	h	b	h	b	h	h	b	h	b	h	h	h	h	a	b	a	h	a	b	a	a	h	b	h	h	b	b	a	a	h	h	h	h	b	h	h	h	b	h	h	h	a	h	h
2B_93108242	2B	94.8592	a	b	h	h	b	h	b	h	h	b	h	b	h	h	h	h	a	b	a	h	a	b	a	a	h	b	h	h	b	b	a	a	h	h	h	h	b	h	h	h	b	h	h	h	a	h	h
2B_93108121	2B	94.8592	a	b	h	h	b	h	b	h	h	b	h	b	h	h	h	h	a	b	a	h	a	b	a	a	h	b	h	h	b	b	a	a	h	h	h	h	b	h	h	h	b	h	h	h	a	h	h
2B_102991422	2B	107.235	a	b	h	a	b	a	-	a	a	b	h	b	h	h	h	h	a	b	a	h	a	b	a	a	h	h	h	h	b	b	h	a	h	h	h	a	b	a	a	h	b	a	b	h	a	h	h
2B_104811064	2B	113.401	a	b	h	h	b	h	b	h	h	b	h	b	h	h	h	h	a	b	a	h	a	b	a	a	h	h	h	h	b	b	h	a	h	h	h	h	b	h	h	h	b	h	b	h	a	h	h
2B_104811069	2B	113.401	a	b	h	h	b	h	b	h	h	b	h	b	h	h	h	h	a	b	a	h	a	b	a	a	h	h	h	h	b	b	h	a	h	h	h	h	b	h	h	h	b	h	b	h	a	h	h
2B_104810955	2B	113.401	a	b	h	h	b	h	b	h	h	b	h	b	h	h	h	h	a	b	a	h	a	b	a	a	h	h	h	h	b	b	h	a	h	h	h	h	b	h	h	h	b	h	b	h	a	h	h
2B_104810910	2B	113.401	a	b	h	h	b	h	b	h	h	b	h	b	h	h	h	h	a	b	a	h	a	b	a	a	h	h	h	h	b	b	h	a	h	h	h	h	b	h	h	h	b	h	b	h	a	h	h
2B_106245089	2B	114.599	a	b	h	h	b	h	b	h	h	b	h	b	h	h	h	h	a	b	a	h	a	b	a	a	h	h	h	h	b	b	h	a	h	h	h	h	b	h	h	h	b	h	b	h	a	h	h
2B_106245056	2B	114.599	a	b	h	h	b	h	b	h	h	b	h	b	h	h	h	h	a	b	a	h	a	b	a	a	h	h	h	h	b	b	h	a	h	h	h	h	b	h	h	h	b	h	b	h	a	h	h
2B_106245233	2B	114.599	a	b	h	h	b	h	b	h	h	b	h	b	h	h	h	h	a	b	a	h	a	b	a	a	h	h	h	h	b	b	h	a	h	h	h	h	b	h	h	h	b	h	b	h	a	h	h
2B_108324285	2B	116.2	a	b	h	h	b	h	b	h	h	b	h	b	h	h	h	h	a	b	a	h	a	b	a	a	h	h	h	h	b	b	h	a	h	h	h	h	b	h	h	h	b	h	b	h	a	h	b
2B_109121094	2B	116.597	a	b	h	h	b	h	b	h	h	b	h	b	h	h	h	h	a	b	a	h	a	b	a	a	h	h	h	h	b	b	h	a	h	h	h	h	b	h	h	h	b	h	b	h	a	h	b
2B_109121065	2B	116.597	a	b	h	h	b	h	b	h	h	b	h	b	h	h	h	h	a	b	a	h	a	b	a	a	h	h	h	h	b	b	h	a	h	h	h	h	b	h	h	h	b	h	b	h	a	h	b
2B_109121102	2B	116.597	a	b	h	h	b	h	b	h	h	b	h	b	h	h	h	h	a	b	a	h	a	b	a	a	h	h	h	h	b	b	h	a	h	h	h	h	b	h	h	h	b	h	b	h	a	h	b
2B_109121067	2B	116.597	a	b	h	h	b	h	b	h	h	b	h	b	h	h	h	h	a	b	a	h	a	b	a	a	h	h	h	h	b	b	h	a	h	h	h	h	b	h	h	h	b	h	b	h	a	h	b
2B_109121107	2B	116.597	a	b	h	h	b	h	b	h	h	b	h	b	h	h	h	h	a	b	a	h	a	b	a	a	h	h	h	h	b	b	h	a	h	h	h	h	b	h	h	h	b	h	b	h	a	h	b
2B_118204078	2B	121.071	a	b	h	h	h	h	b	h	h	b	h	b	h	h	h	h	a	b	a	h	a	b	a	a	h	h	h	h	b	b	b	a	h	h	h	h	b	h	h	h	b	h	b	h	a	h	b
2B_118204182	2B	121.071	a	b	h	h	h	h	b	h	h	b	h	b	h	h	h	h	a	b	a	h	a	b	a	a	h	h	h	h	b	b	b	a	h	h	h	h	b	h	h	h	b	h	b	h	a	h	b
2B_129344538	2B	123.075	a	b	h	h	h	h	b	h	h	h	h	b	h	h	h	b	a	b	a	h	a	b	a	a	h	h	h	h	b	b	b	a	h	h	h	h	b	h	h	h	b	h	b	h	a	h	b
2B_129344569	2B	123.075	a	b	h	h	h	h	b	h	h	h	h	b	h	h	h	b	a	b	a	h	a	b	a	a	h	h	h	h	b	b	b	a	h	h	h	h	b	h	h	h	b	h	b	h	a	h	b
2B_129310872	2B	123.467	h	b	h	h	h	h	b	h	h	h	h	b	h	h	h	b	a	b	a	h	a	b	a	a	h	h	h	h	b	b	b	a	h	h	h	h	b	h	h	h	b	h	b	h	a	h	b
2B_135285328	2B	128.347	a	b	h	h	h	h	b	a	h	h	h	b	h	h	h	b	a	b	a	h	h	b	h	a	h	h	h	h	b	b	b	a	h	h	h	h	b	a	h	h	h	h	b	h	a	h	b
2B_135285168	2B	129.539	a	b	h	h	h	h	b	a	h	h	h	b	h	h	h	b	a	b	a	h	h	b	h	a	h	h	h	h	b	b	b	a	h	h	h	h	b	a	h	h	b	h	b	h	a	h	b
2B_135300670	2B	129.539	a	b	h	h	h	h	b	a	h	h	h	b	h	h	h	b	a	b	a	h	h	b	h	a	h	h	h	h	b	b	b	a	h	h	h	h	b	a	h	h	b	h	b	h	a	h	b
2B_135300681	2B	129.539	a	b	h	h	h	h	b	a	h	h	h	b	h	h	h	b	a	b	a	h	h	b	h	a	h	h	h	h	b	b	b	a	h	h	h	h	b	a	h	h	b	h	b	h	a	h	b
2B_135285211	2B	129.928	a	b	h	h	h	h	b	a	h	h	h	b	h	h	h	b	a	b	a	h	h	b	h	a	h	h	h	h	b	b	b	a	h	h	h	h	b	a	h	h	b	h	b	h	a	h	b
2B_143520822	2B	132.74	a	b	h	h	h	h	b	a	h	h	h	b	h	h	h	b	a	b	a	h	h	b	h	a	h	-	a	h	b	b	b	a	h	h	h	h	b	a	h	-	b	h	b	h	a	h	b
2B_143520814	2B	132.74	a	b	h	h	h	h	b	a	h	h	h	b	h	h	h	b	a	b	a	h	h	b	h	a	h	-	a	h	b	b	b	a	h	h	h	h	b	a	h	-	b	h	b	h	a	h	b
2B_145313917	2B	134.331	a	b	h	a	h	h	b	a	h	a	h	b	h	h	h	b	a	b	a	h	h	b	h	a	h	h	a	h	b	b	b	a	h	h	h	h	b	a	h	h	b	h	b	h	a	h	b
2B_145313889	2B	134.719	a	b	h	a	h	h	b	a	h	h	h	b	h	h	h	b	a	b	a	h	h	b	h	a	h	h	a	h	b	b	b	a	h	h	h	h	b	a	h	h	b	h	b	h	a	h	b
2B_145313878	2B	134.719	a	b	h	a	h	h	b	a	h	h	h	b	h	h	h	b	a	b	a	h	h	b	h	a	h	h	a	h	b	b	b	a	h	h	h	h	b	a	h	h	b	h	b	h	a	h	b
2B_145313888	2B	134.719	a	b	h	a	h	h	b	a	h	h	h	b	h	h	h	b	a	b	a	h	h	b	h	a	h	h	a	h	b	b	b	a	h	h	h	h	b	a	h	h	b	h	b	h	a	h	b
2B_145313892	2B	134.719	a	b	h	a	h	h	b	a	h	h	h	b	h	h	h	b	a	b	a	h	h	b	h	a	h	h	a	h	b	b	b	a	h	h	h	h	b	a	h	h	b	h	b	h	a	h	b
2B_145314012	2B	135.116	a	b	h	a	h	h	b	a	h	h	h	b	h	h	h	b	a	b	a	h	h	b	h	a	h	h	a	h	b	b	b	a	h	h	h	h	b	a	h	h	b	h	b	h	a	h	b
2B_145314028	2B	135.116	a	b	h	a	h	h	b	a	h	h	h	b	h	h	h	b	a	b	a	h	h	b	h	a	h	h	a	h	b	b	b	a	h	h	h	h	b	a	h	h	b	h	b	h	a	h	b
2B_145314033	2B	135.116	a	b	h	a	h	h	b	a	h	h	h	b	h	h	h	b	a	b	a	h	h	b	h	a	h	h	a	h	b	b	b	a	h	h	h	h	b	a	h	h	b	h	b	h	a	h	b
2B_145314053	2B	135.116	a	b	h	a	h	h	b	a	h	h	h	b	h	h	h	b	a	b	a	h	h	b	h	a	h	h	a	h	b	b	b	a	h	h	h	h	b	a	h	h	b	h	b	h	a	h	b
2B_151830603	2B	135.514	a	b	h	a	h	h	b	a	h	b	h	b	h	h	h	b	a	b	a	h	h	b	h	a	h	h	a	h	b	b	b	a	h	h	h	h	b	a	h	h	b	h	b	h	a	h	b
2B_151553377	2B	135.514	a	b	h	a	h	h	b	a	h	b	h	b	h	h	h	b	a	b	a	h	h	b	h	a	h	h	a	h	b	b	b	a	h	h	h	h	b	a	h	h	b	h	b	h	a	h	b
2B_149217351	2B	135.514	a	b	h	a	h	h	b	a	h	b	h	b	h	h	h	b	a	b	a	h	h	b	h	a	h	h	a	h	b	b	b	a	h	h	h	h	b	a	h	h	b	h	b	h	a	h	b
2B_151553367	2B	135.514	a	b	h	a	h	h	b	a	h	b	h	b	h	h	h	b	a	b	a	h	h	b	h	a	h	h	a	h	b	b	b	a	h	h	h	h	b	a	h	h	b	h	b	h	a	h	b
2B_149217406	2B	135.514	a	b	h	a	h	h	b	a	h	b	h	b	h	h	h	b	a	b	a	h	h	b	h	a	h	h	a	h	b	b	b	a	h	h	h	h	b	a	h	h	b	h	b	h	a	h	b
2B_149210404	2B	135.514	a	b	h	a	h	h	b	a	h	b	h	b	h	h	h	b	a	b	a	h	h	b	h	a	h	h	a	h	b	b	b	a	h	h	h	h	b	a	h	h	b	h	b	h	a	h	b
2B_151830576	2B	135.514	a	b	h	a	h	h	b	a	h	b	h	b	h	h	h	b	a	b	a	h	h	b	h	a	h	h	a	h	b	b	b	a	h	h	h	h	b	a	h	h	b	h	b	h	a	h	b
2B_149210422	2B	135.514	a	b	h	a	h	h	b	a	h	b	h	b	h	h	h	b	a	b	a	h	h	b	h	a	h	h	a	h	b	b	b	a	h	h	h	h	b	a	h	h	b	h	b	h	a	h	b
2B_151830541	2B	135.514	a	b	h	a	h	h	b	a	h	b	h	b	h	h	h	b	a	b	a	h	h	b	h	a	h	h	a	h	b	b	b	a	h	h	h	h	b	a	h	h	b	h	b	h	a	h	b
2B_151830546	2B	135.514	a	b	h	a	h	h	b	a	h	b	h	b	h	h	h	b	a	b	a	h	h	b	h	a	h	h	a	h	b	b	b	a	h	h	h	h	b	a	h	h	b	h	b	h	a	h	b
2B_151830612	2B	135.514	a	b	h	a	h	h	b	a	h	b	h	b	h	h	h	b	a	b	a	h	h	b	h	a	h	h	a	h	b	b	b	a	h	h	h	h	b	a	h	h	b	h	b	h	a	h	b
2B_151553378	2B	135.514	a	b	h	a	h	h	b	a	h	b	h	b	h	h	h	b	a	b	a	h	h	b	h	a	h	h	a	h	b	b	b	a	h	h	h	h	b	a	h	h	b	h	b	h	a	h	b
2B_151830540	2B	135.891	a	b	h	a	h	h	b	a	h	b	h	b	h	h	h	b	a	b	a	h	h	b	h	a	h	h	a	h	b	b	b	a	h	h	h	h	b	a	h	h	b	h	b	h	h	h	b
2B_151553432	2B	137.069	a	b	h	a	h	h	b	a	h	b	h	b	h	h	h	b	a	b	a	h	h	b	h	a	h	h	a	h	b	b	b	a	h	h	h	h	b	a	h	h	b	h	b	h	a	h	b
2B_151553454	2B	137.069	a	b	h	a	h	h	b	a	h	b	h	b	h	h	h	b	a	b	a	h	h	b	h	a	h	h	a	h	b	b	b	a	h	h	h	h	b	a	h	h	b	h	b	h	a	h	b
2B_158315391	2B	141.96	a	b	h	a	h	h	b	a	h	b	h	b	b	h	h	b	a	b	a	h	h	b	h	a	h	h	a	h	b	b	h	a	h	h	h	h	b	a	h	h	b	h	b	h	a	h	b
2B_159876359	2B	145.199	a	h	h	a	h	h	b	a	h	b	h	b	b	h	h	b	a	b	a	h	h	b	h	a	h	h	a	h	b	b	h	a	h	h	h	h	b	a	h	h	b	h	b	h	a	h	b
2B_170872388	2B	156.677	a	b	b	a	h	h	b	h	h	b	h	b	b	h	h	b	a	b	a	b	h	b	b	-	h	h	a	h	b	b	h	b	h	h	b	h	b	a	a	b	b	b	b	h	a	h	b
2B_174548691	2B	162.787	a	b	h	a	h	h	b	h	h	b	h	b	b	h	h	h	a	b	a	h	b	b	b	a	h	h	a	h	b	b	h	a	h	h	b	h	b	a	h	b	b	h	b	h	a	h	b
2B_185038657	2B	163.984	a	b	h	a	h	h	b	h	h	b	h	b	b	h	h	h	a	b	a	h	b	b	b	a	h	h	a	h	b	b	h	a	h	h	b	h	b	a	h	b	b	h	b	h	a	h	b
2B_186309639	2B	163.984	a	b	h	a	h	h	b	h	h	b	h	b	b	h	h	h	a	b	a	h	b	b	b	a	h	h	a	h	b	b	h	a	h	h	b	h	b	a	h	b	b	h	b	h	a	h	b
2B_196119776	2B	165.976	a	b	h	a	h	h	b	h	h	b	h	b	b	h	h	h	a	b	a	h	b	b	b	-	h	h	a	h	b	b	h	a	h	h	h	h	b	a	h	b	b	h	b	h	a	h	b
2B_194053604	2B	166.361	a	b	h	a	h	h	b	h	h	b	h	b	b	h	h	h	a	b	a	h	b	b	b	a	h	h	a	h	b	b	h	a	h	h	h	h	b	a	h	b	b	h	b	h	a	h	b
2B_195923459	2B	166.361	a	b	h	a	h	h	b	h	h	b	h	b	b	h	h	h	a	b	-	h	b	b	b	a	h	h	a	h	b	b	h	a	h	h	h	-	b	a	h	b	b	h	b	h	a	h	b
2B_203457151	2B	167.159	a	b	h	a	h	h	b	h	h	b	h	b	b	h	h	h	a	b	a	h	b	b	b	a	h	h	a	h	b	b	h	a	h	h	h	h	b	a	h	b	b	h	b	h	a	h	b
2B_203457251	2B	167.159	a	b	h	a	h	h	b	h	h	b	h	b	b	h	h	h	a	b	a	h	b	b	b	a	h	h	a	h	b	b	h	a	h	h	h	h	b	a	h	b	b	h	b	h	a	h	b
2B_203457190	2B	167.541	a	b	h	a	h	h	b	h	h	b	h	b	b	h	h	h	a	b	a	h	b	b	h	a	h	h	a	h	b	b	h	a	h	h	h	h	b	a	h	b	b	h	b	h	a	h	b
2B_203150155	2B	169.131	a	b	h	a	h	h	b	h	a	b	h	b	b	h	h	h	a	b	a	h	b	b	b	a	h	h	a	h	b	b	h	a	h	h	h	h	b	a	h	b	b	a	b	h	a	h	b
2B_203150150	2B	169.131	a	b	h	a	h	h	b	h	a	b	h	b	b	h	h	h	a	b	a	h	b	b	b	a	h	h	a	h	b	b	h	a	h	h	h	h	b	a	h	b	b	a	b	h	a	h	b
2B_203150148	2B	169.131	a	b	h	a	h	h	b	h	a	b	h	b	b	h	h	h	a	b	a	h	b	b	b	a	h	h	a	h	b	b	h	a	h	h	h	h	b	a	h	b	b	a	b	h	a	h	b
2B_203150153	2B	169.913	a	b	h	a	h	h	b	h	a	b	h	b	b	h	h	h	a	b	a	h	b	b	b	a	h	h	a	h	b	b	h	a	h	h	h	h	b	a	h	b	b	a	b	h	a	h	b
2B_203150201	2B	171.096	a	b	h	a	h	h	b	h	a	b	h	b	b	h	h	h	a	b	a	h	b	b	b	a	h	h	a	h	b	b	h	a	h	h	h	h	b	a	h	b	b	a	b	h	a	h	b
2B_203150198	2B	171.485	a	b	h	a	h	h	b	h	a	b	h	b	b	h	h	h	a	b	a	h	b	b	b	a	h	h	a	h	b	b	h	a	h	h	h	h	b	a	h	b	b	a	b	h	a	h	b
2B_203150169	2B	173.889	a	b	h	a	h	h	b	a	a	b	h	b	b	h	h	h	a	b	a	h	b	b	b	a	h	h	a	h	b	b	h	a	h	h	h	h	b	a	h	b	b	a	b	h	a	h	b
2B_221623511	2B	182.192	h	b	h	a	h	h	b	h	h	b	h	b	b	h	h	h	a	b	a	h	b	b	b	a	h	h	a	a	b	h	h	a	h	h	h	h	b	a	h	b	b	h	b	h	a	h	b
2B_213476242	2B	182.606	h	b	h	a	h	h	b	h	h	b	h	b	b	h	h	h	a	b	a	h	b	b	b	a	h	h	a	a	b	h	h	a	h	h	h	h	b	a	h	b	b	h	b	h	a	-	b
2B_221601134	2B	182.606	h	b	h	a	h	h	b	h	h	b	h	b	b	h	h	h	a	b	a	h	b	b	b	a	h	h	a	a	b	h	h	a	h	h	h	h	b	a	h	b	b	h	b	h	a	h	b
2B_221601174	2B	182.606	h	b	h	a	h	h	b	h	h	b	h	b	b	h	h	h	a	b	a	h	b	b	b	a	h	h	a	a	b	h	h	a	h	h	h	h	b	a	h	b	b	h	b	h	a	h	b
2B_221623550	2B	182.606	h	b	h	a	h	h	b	h	h	b	h	b	b	h	h	h	a	b	a	h	b	b	b	a	h	h	a	a	b	h	h	a	h	h	h	h	b	a	h	b	b	h	b	h	a	h	b
2B_213476292	2B	182.606	h	b	h	a	h	h	b	h	h	b	h	b	b	h	h	h	a	b	a	h	b	b	b	a	h	h	a	a	b	h	h	a	h	h	h	h	b	a	h	b	b	h	b	h	a	h	b
2B_225340853	2B	183.003	h	b	h	a	h	h	b	h	h	b	h	b	b	h	h	h	a	b	a	h	b	b	b	a	h	h	a	a	b	h	h	a	h	h	h	h	b	a	h	b	b	h	b	h	a	a	b
2B_224907777	2B	183.003	h	b	h	a	h	h	b	h	h	b	h	b	b	h	h	h	a	b	a	h	b	b	b	a	h	h	a	a	b	h	h	a	h	h	h	h	b	a	h	b	b	h	b	h	a	a	b
2B_224907674	2B	183.003	h	b	h	a	h	h	b	h	h	b	h	b	b	h	h	h	a	b	a	h	b	b	b	a	h	h	a	a	b	h	h	a	h	h	h	h	b	a	h	b	b	h	b	h	a	a	b
2B_224907700	2B	183.003	h	b	h	a	h	h	b	h	h	b	h	b	b	h	h	h	a	b	a	h	b	b	b	a	h	h	a	a	b	h	h	a	h	h	h	h	b	a	h	b	b	h	b	h	a	a	b
2B_225340912	2B	183.395	h	b	h	a	h	h	b	h	h	b	h	b	b	h	h	h	a	b	a	h	b	b	b	a	h	h	a	a	b	h	h	a	h	h	h	h	b	a	h	b	b	h	b	h	a	a	b
2B_231110244	2B	187.442	h	b	h	a	h	h	b	h	h	b	h	b	b	h	h	h	a	b	a	h	b	b	b	a	h	b	a	a	b	h	h	a	h	h	h	h	b	a	h	b	b	h	b	h	a	a	b
2B_231110329	2B	189.44	h	b	h	a	h	h	b	h	h	b	h	b	b	h	h	h	a	b	a	h	b	b	b	a	h	h	a	a	b	h	h	a	h	h	h	h	b	a	h	b	b	h	b	h	a	a	b
2B_232490722	2B	191.033	h	b	h	a	h	h	b	h	h	b	h	b	b	h	h	h	a	b	a	h	b	b	b	a	h	h	a	a	b	h	h	a	h	h	h	h	b	a	h	b	b	h	b	h	a	a	b
2B_239423930	2B	191.825	h	b	h	a	h	h	b	h	h	b	h	h	b	h	h	h	a	b	a	h	b	b	b	a	h	h	a	a	b	h	h	a	h	h	h	h	b	a	h	b	b	h	b	h	a	a	b
2B_241239589	2B	192.622	h	b	h	a	h	h	b	h	h	b	h	h	b	h	h	h	a	b	a	h	b	b	b	a	h	h	a	a	h	h	h	a	h	h	h	h	b	a	h	b	b	h	b	h	a	a	b
2B_241239573	2B	192.622	h	b	h	a	h	h	b	h	h	b	h	h	b	h	h	h	a	b	a	h	b	b	b	a	h	h	a	a	h	h	h	a	h	h	h	h	b	a	h	b	b	h	b	h	a	a	b
2B_241239639	2B	192.622	h	b	h	a	h	h	b	h	h	b	h	h	b	h	h	h	a	b	a	h	b	b	b	a	h	h	a	a	h	h	h	a	h	h	h	h	b	a	h	b	b	h	b	h	a	a	b
2B_241239518	2B	192.622	h	b	h	a	h	h	b	h	h	b	h	h	b	h	h	h	a	b	a	h	b	b	b	a	h	h	a	a	h	h	h	a	h	h	h	h	b	a	h	b	b	h	b	h	a	a	b
2B_241232884	2B	196.692	h	b	h	a	h	h	b	h	h	b	h	h	b	h	h	h	a	b	a	h	b	b	b	a	h	h	a	a	h	h	h	a	h	h	h	h	h	a	h	b	b	h	b	h	a	a	b
2B_257789177	2B	201.547	h	b	h	a	h	h	b	h	h	b	h	h	b	h	h	h	h	b	a	h	b	b	b	a	h	h	a	a	h	h	h	a	h	h	h	h	b	a	h	b	b	h	b	h	a	a	b
2B_359814068	2B	202.393	h	b	h	a	h	h	b	h	h	b	h	h	b	h	h	h	h	b	a	h	b	b	b	a	h	h	a	a	h	h	h	a	h	h	h	h	b	a	h	b	b	h	b	h	a	a	b
2B_253393184	2B	203.147	h	b	h	a	h	h	b	h	h	b	h	h	b	h	h	h	h	b	a	h	b	b	b	a	h	h	a	a	h	h	h	a	h	h	h	h	b	a	h	b	b	h	b	h	a	a	b
2B_327652558	2B	203.512	h	b	h	a	h	h	b	h	h	b	h	h	b	h	h	h	h	b	a	h	b	b	b	a	h	h	a	a	h	h	h	a	h	h	h	h	b	a	h	b	b	h	b	h	a	a	b
2B_298454992	2B	203.512	h	b	h	a	h	h	b	h	h	b	h	h	b	h	h	h	h	b	a	h	b	b	b	a	h	h	a	a	h	h	h	a	h	h	h	h	b	a	h	b	b	h	b	h	a	a	b
2B_298454927	2B	203.512	h	b	h	a	h	h	b	h	h	b	h	h	b	h	h	h	h	b	a	h	b	b	b	a	h	h	a	a	h	h	h	a	h	h	h	h	b	a	h	b	b	h	b	h	a	a	b
2B_286208784	2B	203.512	h	b	h	a	h	h	b	h	h	b	h	h	b	h	h	h	h	b	a	h	b	b	b	a	h	h	a	a	h	h	h	a	h	h	h	h	b	a	h	b	b	h	b	h	a	a	b
2B_376994245	2B	203.512	h	b	h	a	h	h	b	h	h	b	h	h	b	h	h	h	h	b	a	h	b	b	b	a	h	h	a	a	h	h	h	a	h	h	h	h	b	a	h	b	b	h	b	h	a	a	b
2B_254905676	2B	203.512	h	b	h	a	h	h	b	h	h	b	h	h	b	h	h	h	h	b	a	h	b	b	b	a	h	h	a	a	h	h	h	a	h	h	h	h	b	a	h	b	b	h	b	h	a	a	b
2B_303121333	2B	203.512	h	b	h	a	h	h	b	h	h	b	h	h	b	h	h	h	h	b	a	h	b	b	b	a	h	h	a	a	h	h	h	a	h	h	h	h	b	a	h	b	b	h	b	h	a	a	b
2B_388286294	2B	203.512	h	b	h	a	h	h	b	h	h	b	h	h	b	h	h	h	h	b	a	h	b	b	b	a	h	h	a	a	h	h	h	a	h	h	h	h	b	a	h	b	b	h	b	h	a	a	b
2B_357296893	2B	203.512	h	b	h	a	h	h	b	h	h	b	h	h	b	h	h	h	h	b	a	h	b	b	b	a	h	h	a	a	h	h	h	a	h	h	h	h	b	a	h	b	b	h	b	h	a	a	b
2B_357303805	2B	203.512	h	b	h	a	h	h	b	h	h	b	h	h	b	h	h	h	h	b	a	h	b	b	b	a	h	h	a	a	h	h	h	a	h	h	h	h	b	a	h	b	b	h	b	h	a	a	b
2B_388293172	2B	203.512	h	b	h	a	h	h	b	h	h	b	h	h	b	h	h	h	h	b	a	h	b	b	b	a	h	h	a	a	h	h	h	a	h	h	h	h	b	a	h	b	b	h	b	h	a	a	b
2B_376994312	2B	203.512	h	b	h	a	h	h	b	h	h	b	h	h	b	h	h	h	h	b	a	h	b	b	b	a	h	h	a	a	h	h	h	a	h	h	h	h	b	a	h	b	b	h	b	h	a	a	b
2B_306127435	2B	203.512	h	b	h	a	h	h	b	h	h	b	h	h	b	h	h	h	h	b	a	h	b	b	b	a	h	h	a	a	h	h	h	a	h	h	h	h	b	a	h	b	b	h	b	h	a	a	b
2B_327227764	2B	203.512	h	b	h	a	h	h	b	h	h	b	h	h	b	h	h	h	h	b	a	h	b	b	b	a	h	h	a	a	h	h	h	a	h	h	h	h	b	a	h	b	b	h	b	h	a	a	b
2B_262323677	2B	203.512	h	b	h	a	h	h	b	h	h	b	h	h	b	h	h	h	h	b	a	h	b	b	b	a	h	h	a	a	h	h	h	a	h	h	h	h	b	a	h	b	b	h	b	h	a	a	b
2B_388293240	2B	203.512	h	b	h	a	h	h	b	h	h	b	h	h	b	h	h	h	h	b	a	h	b	b	b	a	h	h	a	a	h	h	h	a	h	h	h	h	b	a	h	b	b	h	b	h	a	a	b
2B_387300776	2B	203.512	h	b	h	a	h	h	b	h	h	b	h	h	b	h	h	h	h	b	a	h	b	b	b	a	h	h	a	a	h	h	h	a	h	h	h	h	b	a	h	b	b	h	b	h	a	a	b
2B_374461316	2B	203.512	h	b	h	a	h	h	b	h	h	b	h	h	b	h	h	h	h	b	a	h	b	b	b	a	h	h	a	a	h	h	h	a	h	h	h	h	b	a	h	b	b	h	b	h	a	a	b
2B_374461281	2B	203.512	h	b	h	a	h	h	b	h	h	b	h	h	b	h	h	h	h	b	a	h	b	b	b	a	h	h	a	a	h	h	h	a	h	h	h	h	b	a	h	b	b	h	b	h	a	a	b
2B_327227672	2B	203.512	h	b	h	a	h	h	b	h	h	b	h	h	b	h	h	h	h	b	a	h	b	b	b	a	h	h	a	a	h	h	h	a	h	h	h	h	b	a	h	b	b	h	b	h	a	a	b
2B_264466999	2B	203.512	h	b	h	a	h	h	b	h	h	b	h	h	b	h	h	h	h	b	a	h	b	b	b	a	h	h	a	a	h	h	h	a	h	h	h	h	b	a	h	b	b	h	b	h	a	a	b
2B_353392044	2B	203.512	h	b	h	a	h	h	b	h	h	b	h	h	b	h	h	h	h	b	a	h	b	b	b	a	h	h	a	a	h	h	h	a	h	h	h	h	b	a	h	b	b	h	b	h	a	a	b
2B_379140658	2B	203.512	h	b	h	a	h	h	b	h	h	b	h	h	b	h	h	h	h	b	a	h	b	b	b	a	h	h	a	a	h	h	h	a	h	h	h	h	b	a	h	b	b	h	b	h	a	a	b
2B_286208902	2B	203.512	h	b	h	a	h	h	b	h	h	b	h	h	b	h	h	h	h	b	a	h	b	b	b	a	h	h	a	a	h	h	h	a	h	h	h	h	b	a	h	b	b	h	b	h	a	a	b
2B_357303711	2B	203.512	h	b	h	a	h	h	b	h	h	b	h	h	b	h	h	h	h	b	a	h	b	b	b	a	h	h	a	a	h	h	h	a	h	h	h	h	b	a	h	b	b	h	b	h	a	a	b
2B_387263125	2B	203.512	h	b	h	a	h	h	b	h	h	b	h	h	b	h	h	h	h	b	a	h	b	b	b	a	h	h	a	a	h	h	h	a	h	h	h	h	b	a	h	b	b	h	b	h	a	a	b
2B_387263104	2B	203.512	h	b	h	a	h	h	b	h	h	b	h	h	b	h	h	h	h	b	a	h	b	b	b	a	h	h	a	a	h	h	h	a	h	h	h	h	b	a	h	b	b	h	b	h	a	a	b
2B_376994362	2B	203.512	h	b	h	a	h	h	b	h	h	b	h	h	b	h	h	h	h	b	a	h	b	b	b	a	h	h	a	a	h	h	h	a	h	h	h	h	b	a	h	b	b	h	b	h	a	a	b
2B_303121332	2B	203.512	h	b	h	a	h	h	b	h	h	b	h	h	b	h	h	h	h	b	a	h	b	b	b	a	h	h	a	a	h	h	h	a	h	h	h	h	b	a	h	b	b	h	b	h	a	a	b
2B_330978809	2B	203.512	h	b	h	a	h	h	b	h	h	b	h	h	b	h	h	h	h	b	a	h	b	b	b	a	h	h	a	a	h	h	h	a	h	h	h	h	b	a	h	b	b	h	b	h	a	a	b
2B_315840548	2B	203.512	h	b	h	a	h	h	b	-	h	b	h	h	b	h	-	h	h	b	a	h	b	b	b	a	h	h	a	a	h	h	h	a	h	h	h	h	b	a	h	b	b	h	b	h	a	a	b
2B_323149864	2B	203.512	h	b	h	a	h	h	b	h	h	b	h	h	b	h	h	h	h	b	a	h	b	b	b	a	h	h	a	a	h	h	h	a	h	h	h	h	b	a	h	b	b	h	b	h	a	a	b
2B_357296929	2B	203.512	h	b	h	a	h	h	b	h	h	b	h	h	b	h	h	h	h	b	a	h	b	b	b	a	h	h	a	a	h	h	h	a	h	h	h	h	b	a	h	b	b	h	b	h	a	a	b
2B_376994412	2B	203.512	h	b	h	a	h	h	b	h	h	b	h	h	b	h	h	h	h	b	a	h	b	b	b	a	h	h	a	a	h	h	h	a	h	h	h	h	b	a	h	b	b	h	b	h	a	a	b
2B_304887119	2B	203.512	h	b	h	a	h	h	b	h	h	b	h	h	b	h	h	h	h	b	a	h	b	b	b	a	h	h	a	a	h	h	h	a	h	h	h	h	b	a	h	b	b	h	b	h	a	a	b
2B_353236427	2B	203.512	h	b	h	a	h	h	b	h	h	b	h	h	b	h	h	h	h	b	a	h	b	b	b	a	h	h	a	a	h	h	h	a	h	h	h	h	b	a	h	b	b	h	b	h	a	a	b
2B_357303795	2B	203.512	h	b	h	a	h	h	b	h	h	b	h	h	b	h	h	h	h	b	a	h	b	b	b	a	h	h	a	a	h	h	h	a	h	h	h	h	b	a	h	b	b	h	b	h	a	a	b
2B_353236464	2B	203.512	h	b	h	a	h	h	b	h	h	b	h	h	b	h	h	h	h	b	a	h	b	b	b	a	h	h	a	a	h	h	h	a	h	h	h	h	-	a	h	b	b	h	b	h	a	a	b
2B_387256279	2B	203.512	h	b	h	a	h	h	b	h	h	b	h	h	b	h	h	h	h	b	a	h	b	b	b	a	h	h	a	a	h	h	h	a	h	h	h	h	b	a	h	b	b	h	b	h	a	a	b
2B_381007802	2B	203.512	h	b	h	a	h	h	b	h	h	b	h	h	b	h	h	h	h	b	a	h	b	b	b	a	h	h	a	a	h	h	h	a	h	h	h	h	b	a	h	b	b	h	b	h	a	a	b
2B_387256207	2B	203.512	h	b	h	a	h	h	b	h	h	b	h	h	b	h	h	h	h	b	a	h	b	b	b	a	h	h	a	a	h	h	h	a	h	h	h	h	b	a	h	b	b	h	b	h	a	a	b
2B_381007864	2B	203.512	h	b	h	a	h	h	b	h	h	b	h	h	b	h	h	h	h	b	a	h	b	b	b	a	h	h	a	a	h	h	h	a	h	h	h	h	b	a	h	b	b	h	b	h	a	a	b
2B_298455120	2B	203.512	h	b	h	a	h	h	b	h	h	b	h	h	b	h	h	h	h	b	a	h	b	b	b	a	h	h	a	a	h	h	h	a	h	h	h	h	b	a	h	b	b	h	b	h	a	a	b
2B_298455107	2B	203.512	h	b	h	a	h	h	b	h	h	b	h	h	b	h	h	h	h	b	a	h	b	b	b	a	h	h	a	a	h	h	h	a	h	h	h	h	b	a	h	b	b	h	b	h	a	a	b
2B_254905628	2B	203.512	h	b	h	a	h	h	b	h	h	b	h	h	b	h	h	h	h	b	a	h	b	b	b	a	h	h	a	a	h	h	h	a	h	h	h	h	b	a	h	b	b	h	b	h	a	a	b
2B_388293128	2B	203.877	h	b	h	a	h	h	b	h	h	b	h	h	b	h	h	h	h	b	a	h	b	b	b	a	h	h	a	a	h	h	h	a	h	h	h	h	b	a	h	b	b	h	b	h	a	a	b
2B_374461313	2B	204.63	h	b	h	a	h	h	b	h	h	b	h	h	b	h	h	h	h	b	a	h	b	b	b	a	h	h	a	a	h	h	h	a	h	b	h	h	b	a	h	b	b	h	b	h	a	a	b
2B_386334639	2B	205.406	h	b	h	a	h	h	b	h	h	b	h	h	b	h	h	h	h	b	a	h	b	b	b	a	h	h	a	a	h	h	h	a	h	h	h	h	b	a	h	b	b	h	b	h	a	a	b
2B_306010272	2B	206.193	h	b	h	a	h	h	b	h	h	b	h	h	b	h	h	h	h	b	a	h	b	b	b	a	h	h	a	a	h	h	h	a	h	h	h	h	b	a	h	b	b	h	b	h	a	a	b
2B_303153416	2B	206.193	h	b	h	a	h	h	b	h	h	b	h	h	b	h	h	h	h	b	a	h	b	b	b	a	h	h	a	a	h	h	h	a	h	h	h	h	b	a	h	b	b	h	b	h	a	a	b
2B_388286427	2B	206.193	h	b	h	a	h	h	b	h	h	b	h	h	b	h	h	h	h	b	a	h	b	b	b	a	h	h	a	a	h	h	h	a	h	h	h	h	b	a	h	b	b	h	b	h	a	a	b
2B_247229720	2B	206.986	h	b	h	a	h	a	b	h	h	b	h	h	b	h	h	h	h	b	a	h	b	b	b	a	h	h	a	a	h	h	h	a	h	h	h	h	b	a	h	b	b	h	b	h	a	a	b
2B_388286448	2B	210.216	h	b	h	a	h	h	b	h	h	b	h	h	h	h	h	h	h	b	a	h	b	b	b	a	h	h	a	a	h	h	h	a	h	h	h	h	b	a	h	b	b	h	b	h	a	a	h
2B_379133786	2B	215.132	h	b	h	a	h	h	b	h	h	b	h	h	h	h	h	h	h	h	a	h	b	b	h	a	h	h	a	a	h	h	h	a	h	h	h	h	b	a	h	b	b	h	b	h	a	a	b
2B_379133903	2B	216.327	h	b	h	a	h	h	b	h	h	b	h	h	b	h	h	h	h	h	a	h	h	b	b	a	h	h	a	a	h	h	h	a	h	h	h	h	b	a	h	b	b	h	b	h	a	a	b
2B_327972104	2B	219.506	h	b	h	a	h	h	b	h	h	b	h	h	b	h	h	h	h	b	a	h	b	b	b	-	h	h	a	a	-	h	h	a	h	h	h	h	b	a	h	b	b	h	b	h	a	a	b
2B_358536717	2B	219.945	h	b	h	a	h	h	b	h	h	b	h	h	b	h	h	h	h	b	a	h	b	b	b	h	h	h	a	a	h	h	h	a	h	h	h	h	b	a	h	b	b	h	b	h	a	a	b
2B_261113803	2B	220.42	h	b	h	a	h	h	b	h	h	b	h	h	b	h	h	h	h	b	a	h	b	b	b	-	h	h	a	a	h	h	h	a	h	h	h	h	b	a	h	b	b	h	b	h	a	a	b
2B_326079968	2B	222.347	h	b	h	a	h	h	b	h	h	b	h	h	b	h	h	h	h	b	a	b	b	b	b	a	h	h	a	a	h	h	h	-	h	h	h	h	b	a	h	b	b	h	b	h	-	a	b
2B_388286438	2B	229.427	h	b	h	h	h	h	b	h	h	b	h	h	b	h	h	h	h	b	a	h	b	b	b	a	h	h	h	h	h	h	h	a	h	h	h	h	b	h	h	b	b	h	b	h	a	a	b
2B_379140816	2B	235.201	h	b	h	a	h	h	b	h	b	b	h	h	b	h	h	h	h	b	a	h	b	b	b	a	h	h	a	a	h	h	h	a	h	h	h	h	b	a	h	b	b	h	b	h	a	a	b
2B_405016235	2B	236.397	h	b	h	a	h	h	b	h	h	b	h	h	b	h	h	h	h	b	a	h	b	b	b	a	h	h	a	a	h	h	h	a	h	h	h	h	b	a	h	b	b	h	b	h	a	a	b
2B_400132583	2B	236.795	h	b	h	a	h	h	b	h	h	b	h	h	b	h	h	h	h	b	a	h	b	b	b	a	h	h	a	a	h	h	h	a	h	h	h	h	b	a	h	b	b	h	b	h	a	a	b
2B_400132611	2B	236.795	h	b	h	a	h	h	b	h	h	b	h	h	b	h	h	h	h	b	a	h	b	b	b	a	h	h	a	a	h	h	h	a	h	h	h	h	b	a	h	b	b	h	b	h	a	a	b
2B_405016333	2B	236.795	h	b	h	a	h	h	b	h	h	b	h	h	b	h	h	h	h	b	a	h	b	b	b	a	h	h	a	a	h	h	h	a	h	h	h	h	b	a	h	b	b	h	b	h	a	a	b
2B_401702835	2B	236.795	h	b	h	a	h	h	b	h	h	b	h	h	b	h	h	h	h	b	a	h	b	b	b	a	h	h	a	a	h	h	h	a	h	h	h	h	b	a	h	b	b	h	b	h	a	a	b
2B_400132478	2B	237.183	h	b	h	a	h	h	b	h	h	b	h	h	b	h	h	h	h	b	a	h	b	b	b	a	h	h	a	a	h	h	h	a	h	h	h	h	b	a	h	b	b	h	b	h	a	a	b
2B_401702890	2B	238.767	h	b	h	a	h	h	b	h	h	b	h	h	b	h	h	h	h	b	a	h	b	b	b	a	h	h	a	a	h	h	h	a	h	h	h	h	b	a	h	b	b	h	b	h	a	a	b
2B_416866558	2B	241.583	h	b	h	a	h	h	b	h	h	b	h	h	b	h	h	h	h	b	a	h	b	b	b	a	h	h	a	a	h	h	h	a	h	h	h	h	b	a	h	b	b	h	h	h	a	a	b
2B_431479067	2B	242.377	h	b	h	a	h	h	b	h	h	b	h	h	b	h	h	h	h	b	a	h	b	b	b	a	h	h	a	a	h	h	h	a	h	h	h	h	b	a	h	b	b	h	h	h	a	a	b
2B_423414180	2B	242.377	h	b	h	a	h	h	b	h	h	b	h	h	b	h	h	h	h	b	a	h	b	b	b	a	h	h	a	a	h	h	h	a	h	h	h	h	b	a	h	b	b	h	h	h	a	a	b
2B_423414283	2B	242.377	h	b	h	a	h	h	b	h	h	b	h	h	b	h	h	h	h	b	a	h	b	b	b	a	h	h	a	a	h	h	h	a	h	h	h	h	b	a	h	b	b	h	h	h	a	a	b
2B_449524253	2B	247.274	b	b	b	a	h	h	b	h	h	b	h	h	b	h	h	h	h	b	a	h	b	b	h	a	h	h	a	a	h	h	b	a	h	h	a	h	b	a	h	b	b	h	a	h	a	a	b
2B_449524284	2B	248.068	b	b	b	a	h	h	b	h	h	b	h	h	b	h	h	h	h	b	a	h	b	b	h	a	h	h	a	a	h	h	b	a	h	h	a	h	b	a	h	b	b	h	a	h	a	a	b
2B_449524351	2B	248.466	b	b	b	a	h	h	b	h	h	b	h	h	b	h	h	h	h	b	a	h	b	b	h	a	h	h	a	a	h	h	b	a	h	h	a	h	b	a	h	b	b	h	a	h	a	a	b
2B_445543104	2B	248.863	b	b	h	a	h	h	b	h	h	b	h	h	b	h	h	h	h	b	a	h	b	b	h	a	h	h	a	a	h	h	b	a	h	h	a	h	b	a	h	b	b	h	a	h	a	a	b
2B_460391575	2B	248.863	b	b	h	a	h	h	b	h	h	b	h	h	b	h	h	h	h	b	a	h	b	b	h	a	h	h	a	a	h	h	b	a	h	h	a	h	b	a	h	b	b	h	a	h	a	a	b
2B_442972420	2B	248.863	b	b	h	a	h	h	b	h	h	b	h	h	b	h	h	h	h	b	a	h	b	b	h	a	h	h	a	a	h	h	b	a	h	h	a	h	b	a	h	b	b	h	a	h	a	a	b
2B_457797184	2B	248.863	b	b	h	a	h	h	b	h	h	b	h	h	b	h	h	h	h	b	a	h	b	b	h	a	h	h	a	a	h	h	b	a	h	h	a	h	b	a	h	b	b	h	a	h	a	a	b
2B_457797170	2B	248.863	b	b	h	a	h	h	b	h	h	b	h	h	b	h	h	h	h	b	a	h	b	b	h	a	h	h	a	a	h	h	b	a	h	h	a	h	b	a	h	b	b	h	a	h	a	a	b
2B_461976197	2B	248.863	b	b	h	a	h	h	b	h	h	b	h	h	b	h	h	h	h	b	a	h	b	b	h	a	h	h	a	a	h	h	b	a	h	h	a	h	b	a	h	b	b	h	a	h	a	a	b
2B_460391660	2B	248.863	b	b	h	a	h	h	b	h	h	b	h	h	b	h	h	h	h	b	a	h	b	b	h	a	h	h	a	a	h	h	b	a	h	h	a	h	b	a	h	b	b	h	a	h	a	a	b
2B_457797172	2B	248.863	b	b	h	a	h	h	b	h	h	b	h	h	b	h	h	h	h	b	a	h	b	b	h	a	h	h	a	a	h	h	b	a	h	h	a	h	b	a	h	b	b	h	a	h	a	a	b
2B_442972312	2B	248.863	b	b	h	a	h	h	b	h	h	b	h	h	b	h	h	h	h	b	a	h	b	b	h	a	h	h	a	a	h	h	b	a	h	h	a	h	b	a	h	b	b	h	a	h	a	a	b
2B_457797260	2B	248.863	b	b	h	a	h	h	b	h	h	b	h	h	b	h	h	h	h	b	a	h	b	b	h	a	h	h	a	a	h	h	b	a	h	h	a	h	b	a	h	b	b	h	a	h	a	a	b
2B_457797250	2B	248.863	b	b	h	a	h	h	b	h	h	b	h	h	b	h	h	h	h	b	a	h	b	b	h	a	h	h	a	a	h	h	b	a	h	h	a	h	b	a	h	b	b	h	a	h	a	a	b
2B_460391654	2B	248.863	b	b	h	a	h	h	b	h	h	b	h	h	b	h	h	h	h	b	a	h	b	b	h	a	h	h	a	a	h	h	b	a	h	h	a	h	b	a	h	b	b	h	a	h	a	a	b
2B_464188709	2B	248.863	b	b	h	a	h	h	b	h	h	b	h	h	b	h	h	h	h	b	a	h	b	b	h	a	h	h	a	a	h	h	b	a	h	h	a	h	b	a	h	b	b	h	a	h	a	a	b
2B_457797135	2B	248.863	b	b	h	a	h	h	b	h	h	b	h	h	b	h	h	h	h	b	a	h	b	b	h	a	h	h	a	a	h	h	b	a	h	h	a	h	b	a	h	b	b	h	a	h	a	a	b
2B_442972478	2B	249.24	b	b	h	a	h	h	b	h	h	b	h	h	b	h	h	h	h	b	a	h	b	b	h	a	h	h	a	a	h	h	b	a	h	h	a	h	b	a	h	b	b	h	a	h	a	a	b
2B_468503718	2B	250.017	b	b	h	a	h	h	b	h	h	-	h	h	b	h	h	h	h	b	a	h	b	b	h	a	h	h	a	a	h	h	b	a	h	h	a	h	b	a	h	b	b	h	a	h	a	a	b
2B_484564004	2B	255.342	b	h	h	a	h	h	b	h	a	b	h	h	b	h	h	h	h	b	a	h	b	b	h	a	h	a	a	a	h	h	b	a	a	h	a	h	b	a	h	-	b	a	a	h	a	a	b
2B_478254546	2B	261.336	b	b	h	a	h	h	b	h	h	b	h	h	b	h	h	h	h	b	a	h	b	b	h	a	h	h	a	a	h	h	b	a	a	h	a	h	b	a	h	b	b	h	a	h	a	a	b
2B_478254653	2B	263.176	b	b	h	a	h	h	b	h	h	b	h	h	b	h	h	h	h	b	a	h	b	b	h	a	h	h	a	a	h	h	b	a	a	h	a	h	b	a	h	b	b	h	a	h	a	a	b
2B_476594082	2B	263.573	b	b	h	a	h	h	b	h	h	b	h	h	b	h	h	h	h	b	a	h	b	b	h	a	h	h	a	a	h	h	b	a	a	h	a	h	b	a	h	b	b	h	a	h	a	a	b
2B_476594081	2B	263.573	b	b	h	a	h	h	b	h	h	b	h	h	b	h	h	h	h	b	a	h	b	b	h	a	h	h	a	a	h	h	b	a	a	h	a	h	b	a	h	b	b	h	a	h	a	a	b
2B_476594070	2B	263.573	b	b	h	a	h	h	b	h	h	b	h	h	b	h	h	h	h	b	a	h	b	b	h	a	h	h	a	a	h	h	b	a	a	h	a	h	b	a	h	b	b	h	a	h	a	a	b
2B_478941906	2B	263.573	b	b	h	a	h	h	b	h	h	b	h	h	b	h	h	h	h	b	a	h	b	b	h	a	h	h	a	a	h	h	b	a	a	h	a	h	b	a	h	b	b	h	a	h	a	a	b
2B_478941867	2B	263.573	b	b	h	a	h	h	b	h	h	b	h	h	b	h	h	h	h	b	a	h	b	b	h	a	h	h	a	a	h	h	b	a	a	h	a	h	b	a	h	b	b	h	a	h	a	a	b
2B_476594038	2B	263.574	b	b	h	a	h	h	b	h	h	b	h	h	b	h	h	h	h	b	a	h	b	b	h	a	h	h	a	a	h	h	b	a	a	h	a	h	b	a	h	b	b	h	a	h	a	a	b
2B_476593987	2B	263.574	b	b	h	a	h	h	b	h	h	b	h	h	b	h	h	h	h	b	a	h	b	b	h	a	h	h	a	a	h	h	b	a	a	h	a	h	b	a	h	b	b	h	a	h	a	a	b
2B_478254735	2B	263.971	b	b	h	a	h	h	b	h	h	b	h	h	b	h	h	h	h	b	a	h	b	b	h	a	h	h	a	a	h	h	b	a	a	h	a	h	b	a	h	b	b	h	a	h	a	a	b
2B_477049182	2B	266.378	b	b	h	a	h	h	b	h	h	b	h	h	b	h	h	h	h	b	a	h	b	b	h	a	h	h	a	a	h	h	b	a	a	h	a	h	b	a	h	b	b	h	a	h	a	a	b
2B_483720564	2B	269.433	b	b	h	a	h	h	b	h	h	b	h	h	b	h	h	h	h	b	a	h	b	b	h	a	h	h	a	a	h	h	b	a	a	h	a	h	b	a	h	b	b	h	a	h	a	a	b
2B_483720552	2B	269.433	b	b	h	a	h	h	b	h	h	b	h	h	b	h	h	h	h	b	a	h	b	b	h	a	h	h	a	a	h	h	b	a	a	h	a	h	b	a	h	b	b	h	a	h	a	a	b
2B_503594194	2B	271.595	b	b	h	a	h	h	b	h	h	b	h	h	b	h	h	h	h	b	a	h	b	b	h	a	h	h	h	a	h	h	b	a	a	h	a	h	b	h	h	b	b	h	a	h	a	a	b
2B_503479193	2B	271.981	b	b	h	a	h	h	b	h	h	b	h	h	b	h	h	h	h	b	a	h	b	b	h	a	h	h	a	a	h	h	b	a	a	h	a	h	b	h	h	b	b	h	a	h	a	a	b
2B_503479118	2B	271.981	b	b	h	a	h	h	b	h	h	b	h	h	b	h	h	h	h	b	a	h	b	b	h	a	h	h	a	a	h	h	b	a	a	h	a	h	b	h	h	b	b	h	a	h	a	a	b
2B_511826795	2B	272.771	b	b	h	a	h	h	b	h	h	b	h	h	b	h	h	h	h	b	a	h	b	b	h	a	h	h	a	a	h	h	b	a	a	h	a	h	b	h	h	b	b	h	a	h	a	a	b
2B_520831391	2B	273.962	b	b	h	a	h	h	b	h	h	b	h	h	b	h	h	h	h	b	a	h	b	b	h	a	h	h	a	a	b	h	b	a	a	h	a	h	b	h	h	b	b	-	a	h	-	a	b
2B_520831415	2B	273.962	b	b	h	a	h	h	b	h	h	b	h	h	b	h	h	h	h	b	a	h	b	b	h	a	h	h	a	a	b	h	b	a	a	h	a	h	b	h	h	b	b	-	a	h	-	a	b
2B_520831402	2B	273.962	b	b	h	a	h	h	b	h	h	b	h	h	b	h	h	h	h	b	a	h	b	b	h	a	h	h	a	a	b	h	b	a	a	h	a	h	b	h	h	b	b	-	a	h	-	a	b
2B_520831384	2B	273.962	b	b	h	a	h	h	b	h	h	b	h	h	b	h	h	h	h	b	a	h	b	b	h	a	h	h	a	a	b	h	b	a	a	h	a	h	b	h	h	b	b	-	a	h	-	a	b
2B_520824600	2B	273.962	b	b	h	a	h	h	b	h	h	b	h	h	b	h	h	h	h	b	a	h	b	b	h	a	h	h	a	a	b	h	b	a	a	h	a	h	b	h	h	b	b	h	a	h	a	a	b
2B_520824590	2B	273.962	b	b	h	a	h	h	b	h	h	b	h	h	b	h	h	h	h	b	a	h	b	b	h	a	h	h	a	a	b	h	b	a	a	h	a	h	b	h	h	b	b	h	a	h	a	a	b
2B_520824489	2B	273.962	b	b	h	a	h	h	b	h	h	b	h	h	b	h	h	h	h	b	a	h	b	b	h	a	h	h	a	a	b	h	b	a	a	h	a	h	b	h	h	b	b	h	a	h	a	a	b
2B_520824479	2B	273.962	b	b	h	a	h	h	b	h	h	b	h	h	b	h	h	h	h	b	a	h	b	b	h	a	h	h	a	a	b	h	b	a	a	h	a	h	b	h	h	b	b	h	a	h	a	a	b
2B_520824482	2B	273.962	b	b	h	a	h	h	b	h	h	b	h	h	b	h	h	h	h	b	a	h	b	b	h	a	h	h	a	a	b	h	b	a	a	h	a	h	b	h	h	b	b	h	a	h	a	a	b
2B_525888263	2B	274.36	b	b	h	a	h	h	b	h	h	b	h	h	b	h	h	h	h	b	a	h	b	b	h	a	h	h	a	a	b	h	b	a	a	h	a	h	b	h	h	b	b	h	a	h	a	h	b
2B_534020693	2B	274.757	b	b	h	a	h	h	b	h	h	b	h	h	b	h	h	h	h	b	a	h	b	b	h	a	h	h	a	a	b	h	b	a	a	h	a	h	b	h	h	b	b	h	a	h	a	h	b
2B_534020775	2B	274.757	b	b	h	a	h	h	b	h	h	b	h	h	b	h	h	h	h	b	a	h	b	b	h	a	h	h	a	a	b	h	b	a	a	h	a	h	b	h	h	b	b	h	a	h	a	h	b
2B_534902580	2B	277.576	b	b	h	a	h	h	b	h	h	b	h	h	b	h	h	h	h	b	a	h	b	b	h	a	h	h	h	a	b	h	b	a	h	h	a	h	b	h	h	b	b	h	a	h	a	h	b
2B_534909612	2B	281.562	b	b	h	a	h	h	h	h	h	b	h	h	b	h	h	h	h	b	h	h	b	b	h	h	h	h	h	a	b	h	b	h	a	h	a	h	b	h	h	b	b	h	a	h	a	h	b
2B_545405694	2B	287.415	b	h	h	h	h	h	b	h	h	b	h	h	b	h	h	h	h	b	h	h	b	h	h	a	h	h	a	a	h	h	b	h	a	h	a	h	b	h	h	b	b	h	h	h	a	h	b
2B_562395029	2B	295.295	b	h	h	a	h	h	b	h	h	b	h	h	b	h	h	h	h	h	a	h	b	h	h	a	a	a	-	a	h	h	b	b	a	h	a	h	b	h	h	h	b	h	b	h	a	h	b
2B_562395164	2B	296.127	b	h	h	a	h	h	b	h	h	b	h	h	b	h	h	h	h	h	a	h	b	h	h	a	a	a	a	a	h	h	b	b	a	h	a	h	b	h	h	h	b	h	b	h	a	h	b
2B_562395124	2B	296.127	b	h	h	a	h	h	b	h	h	b	h	h	b	h	h	h	h	h	a	h	b	h	h	a	a	a	a	a	h	h	b	b	a	h	a	h	b	h	h	h	b	h	b	h	a	h	b
2B_562395192	2B	296.127	b	h	h	a	h	h	b	h	h	b	h	h	b	h	h	h	h	h	a	h	b	h	h	a	a	a	a	a	h	h	b	b	a	h	a	h	b	h	h	h	b	h	b	h	a	h	b
2B_562395195	2B	296.127	b	h	h	a	h	h	b	h	h	b	h	h	b	h	h	h	h	h	a	h	b	h	h	a	a	a	a	a	h	h	b	b	a	h	a	h	b	h	h	h	b	h	b	h	a	h	b
2B_562395159	2B	296.127	b	h	h	a	h	h	b	h	h	b	h	h	b	h	h	h	h	h	a	h	b	h	h	a	a	a	a	a	h	h	b	b	a	h	a	h	b	h	h	h	b	h	b	h	a	h	b
2B_565726623	2B	299.769	h	h	h	a	h	h	b	h	h	b	b	b	b	h	h	h	h	h	-	h	b	h	h	a	a	a	a	a	h	h	b	b	a	h	a	h	b	h	a	h	b	h	b	h	a	h	b
2B_566104356	2B	302.586	h	h	h	a	b	h	b	h	h	b	h	h	b	h	h	h	h	h	a	h	b	b	b	a	a	a	a	a	h	h	b	b	a	h	a	h	b	h	a	h	b	h	b	h	a	h	b
2B_569401506	2B	304.989	h	h	h	a	h	h	b	h	h	b	h	h	b	h	h	h	h	h	a	h	b	b	h	a	a	a	a	a	h	h	b	b	a	h	-	h	b	h	a	h	b	h	b	h	a	h	b
2B_569394719	2B	306.585	h	h	h	a	h	h	b	h	h	b	h	h	b	h	h	h	h	h	a	h	b	h	h	a	a	a	a	a	h	h	b	b	a	h	a	h	b	h	a	h	b	h	b	h	a	h	b
2B_569401660	2B	306.585	h	h	h	a	h	h	b	h	h	b	h	h	b	h	h	h	h	h	a	h	b	h	h	a	a	a	a	a	h	h	b	b	a	h	a	h	b	h	a	h	b	h	b	h	a	h	b
2B_569394739	2B	306.585	h	h	h	a	h	h	b	h	h	b	h	h	b	h	h	h	h	h	a	h	b	h	h	a	a	a	a	a	h	h	b	b	a	h	a	h	b	h	a	h	b	h	b	h	a	h	b
2B_570412647	2B	306.585	h	h	h	a	h	h	b	h	h	b	h	h	b	h	h	h	h	h	a	h	b	h	h	a	a	a	a	a	h	h	b	b	a	h	a	h	b	h	a	h	b	h	b	h	a	h	b
2B_570412610	2B	306.585	h	h	h	a	h	h	b	h	h	b	h	h	b	h	h	h	h	h	a	h	b	h	h	a	a	a	a	a	h	h	b	b	a	h	a	h	b	h	a	h	b	h	b	h	a	h	b
2B_569158187	2B	311.042	h	h	h	a	h	h	b	h	h	b	h	b	b	h	h	h	b	b	a	h	b	h	h	a	a	a	a	a	h	h	b	b	a	h	a	h	b	h	a	h	b	h	b	h	a	h	b
2B_579768254	2B	316.337	h	h	h	a	h	h	b	h	h	b	h	h	b	h	h	h	h	h	a	h	b	h	h	a	a	a	a	a	h	h	b	b	a	h	a	h	b	h	a	h	b	h	b	h	a	h	b
2B_579411360	2B	316.337	h	h	h	a	h	h	b	h	h	b	h	h	b	h	h	h	h	h	a	h	b	h	h	a	a	a	a	a	h	h	b	b	a	h	a	h	b	h	a	h	b	h	b	h	a	h	b
2B_586887271	2B	317.938	h	h	h	a	h	h	b	h	h	b	h	h	h	h	h	h	h	h	a	h	b	h	h	a	a	a	a	a	h	h	b	b	a	h	a	h	b	h	a	h	b	h	b	h	a	h	b
2B_586887289	2B	317.938	h	h	h	a	h	h	b	h	h	b	h	h	h	h	h	h	h	h	a	h	b	h	h	a	a	a	a	a	h	h	b	b	a	h	a	h	b	h	a	h	b	h	b	h	a	h	b
2B_599299850	2B	320.348	h	h	h	a	a	h	b	h	h	b	h	h	h	h	h	h	h	h	a	h	b	b	h	a	a	a	a	a	h	h	h	b	a	h	a	h	b	h	a	h	b	h	b	h	a	a	b
2B_609961811	2B	324.815	h	h	h	a	a	h	b	h	h	b	h	h	a	h	h	h	h	h	a	h	b	b	h	h	a	a	a	a	h	h	h	b	a	h	a	h	b	h	a	h	b	h	b	h	a	a	h
2B_609961960	2B	326.007	h	h	h	a	a	h	b	h	h	b	h	h	a	h	h	h	h	h	a	h	b	b	h	h	a	a	a	a	h	h	h	b	a	h	a	h	b	h	a	h	b	h	b	h	a	a	h
2B_609961864	2B	326.007	h	h	h	a	a	h	b	h	h	b	h	h	a	h	h	h	h	h	a	h	b	b	h	h	a	a	a	a	h	h	h	b	a	h	a	h	b	h	a	h	b	h	b	h	a	a	h
2B_606840207	2B	326.405	h	h	h	a	a	h	b	h	h	b	h	h	a	h	h	h	h	h	a	h	b	b	h	h	a	a	a	a	h	h	h	b	a	h	a	h	b	h	a	h	b	h	b	h	a	a	h
2B_606840202	2B	328.407	h	h	h	a	a	h	b	h	h	b	h	h	a	h	h	h	h	h	a	h	b	b	h	h	a	a	a	a	h	h	h	b	a	h	a	h	b	h	a	h	b	h	b	h	a	a	h
2B_632045487	2B	336.786	h	h	h	h	a	h	b	h	h	b	h	h	h	h	h	h	h	h	a	h	b	h	h	h	h	a	a	a	b	h	h	b	a	h	a	h	h	h	h	h	b	h	b	h	a	a	a
2B_632045580	2B	336.786	h	h	h	h	a	h	b	h	h	b	h	h	h	h	h	h	h	h	a	h	b	h	h	h	h	a	a	a	b	h	h	b	a	h	a	h	h	h	h	h	b	h	b	h	a	a	a
2B_632045540	2B	336.786	h	h	h	h	a	h	b	h	h	b	h	h	h	h	h	h	h	h	a	h	b	h	h	h	h	a	a	a	b	h	h	b	a	h	a	h	h	h	h	h	b	h	b	h	a	a	a
2B_630854656	2B	336.786	h	h	h	h	a	h	b	h	h	b	h	h	h	h	h	h	h	h	a	h	b	h	h	h	h	a	a	a	b	h	h	b	a	h	a	h	h	h	h	h	b	h	b	h	a	a	a
2B_656822159	2B	345.052	b	h	h	h	a	h	b	h	b	b	h	h	h	h	b	b	h	h	h	a	b	h	h	h	h	a	h	a	b	h	h	b	a	h	a	h	h	-	h	h	b	h	b	h	h	h	a
2B_668786420	2B	348.41	b	h	h	h	h	h	b	h	b	b	h	h	h	h	b	b	h	a	h	a	b	h	h	h	h	a	h	a	b	h	h	b	a	h	a	h	h	h	h	h	b	h	b	h	h	h	a
2B_667569088	2B	348.808	b	h	h	h	h	h	b	h	b	b	h	h	h	h	b	b	h	a	h	a	b	h	h	h	h	a	h	a	b	h	h	b	a	h	a	h	h	h	h	h	b	h	b	h	h	h	a
2B_689157091	2B	355.427	h	h	h	h	h	h	b	h	b	b	h	h	b	h	b	b	h	a	h	h	b	h	h	b	h	a	h	a	b	h	a	b	a	h	a	h	h	h	h	h	b	h	b	a	b	h	a
2B_690413336	2B	355.427	h	h	h	h	h	h	b	h	b	b	h	h	b	h	b	b	h	a	h	h	b	h	h	b	h	a	h	a	b	h	a	b	a	h	a	h	h	h	h	h	b	h	b	a	b	h	a
2B_687141581	2B	355.427	h	h	h	h	h	h	b	h	b	b	h	h	b	h	b	b	h	a	h	h	b	h	h	b	h	a	h	a	b	h	a	b	a	h	a	h	h	h	h	h	b	h	b	a	b	h	a
2B_689157064	2B	355.427	h	h	h	h	h	h	b	h	b	b	h	h	b	h	b	b	h	a	h	h	b	h	h	b	h	a	h	a	b	h	a	b	a	h	a	h	h	h	h	h	b	h	b	a	b	h	a
2B_698150197	2B	358.662	h	h	h	h	h	h	b	h	b	b	h	h	b	h	b	b	h	a	h	h	b	h	h	b	h	a	a	a	h	h	h	b	a	h	a	h	h	h	h	h	b	h	b	a	b	a	a
2B_700133840	2B	359.06	h	h	h	h	h	h	b	h	b	b	h	h	b	h	b	b	h	a	h	h	b	h	h	b	h	a	a	a	h	h	h	b	a	h	a	h	h	h	h	h	b	h	b	a	b	a	a
2B_700232128	2B	359.857	h	h	h	h	h	h	b	h	b	b	h	h	b	h	b	b	h	a	h	h	b	h	h	b	h	a	a	a	a	h	h	b	a	h	a	h	h	h	h	h	b	h	b	-	b	a	a
2B_700232141	2B	359.857	h	h	h	h	h	h	b	h	b	b	h	h	b	h	b	b	h	a	h	h	b	h	h	b	h	a	a	a	a	h	h	b	a	h	a	h	h	h	h	h	b	h	b	-	b	a	a
2B_699077712	2B	363.094	h	h	h	h	h	h	b	h	b	b	h	h	b	h	b	b	h	a	h	h	b	h	h	b	h	a	a	a	h	h	h	b	a	h	a	a	h	h	h	a	b	h	b	a	b	a	a
2B_719901899	2B	373.732	h	h	h	h	a	h	b	a	b	h	h	h	h	h	b	b	h	a	h	a	b	h	h	h	h	a	a	a	h	h	h	b	a	h	a	a	h	h	h	h	b	b	b	a	b	a	a
2B_719901874	2B	373.732	h	h	h	h	a	h	b	a	b	h	h	h	h	h	b	b	h	a	h	a	b	h	h	h	h	a	a	a	h	h	h	b	a	h	a	a	h	h	h	h	b	b	b	a	b	a	a
2B_724789872	2B	378.221	h	h	h	h	h	h	b	b	b	h	h	h	h	h	b	b	h	a	h	a	b	h	h	h	h	a	a	a	h	h	h	b	a	a	a	h	h	h	h	h	b	b	h	a	b	a	a
2B_724789859	2B	378.221	h	h	h	h	h	h	b	b	b	h	h	h	h	h	b	b	h	a	h	a	b	h	h	h	h	a	a	a	h	h	h	b	a	a	a	h	h	h	h	h	b	b	h	a	b	a	a
2B_724789874	2B	378.221	h	h	h	h	h	h	b	b	b	h	h	h	h	h	b	b	h	a	h	a	b	h	h	h	h	a	a	a	h	h	h	b	a	a	a	h	h	h	h	h	b	b	h	a	b	a	a
2B_724789951	2B	386.148	h	h	h	h	a	h	b	b	-	a	h	a	h	h	b	b	h	a	a	a	b	h	h	h	h	a	a	a	a	h	h	b	a	a	a	h	h	h	h	h	-	b	h	a	b	a	a
2B_724789963	2B	386.553	h	h	h	h	h	h	b	b	b	a	h	a	h	h	b	b	h	a	a	a	b	h	h	h	h	a	a	a	a	h	h	b	a	a	a	h	h	h	h	h	-	b	h	a	b	a	a
2B_724789984	2B	386.553	h	h	h	h	h	h	b	b	b	a	h	a	h	h	b	b	h	a	a	a	b	h	h	h	h	a	a	a	a	h	h	b	a	a	a	h	h	h	h	h	-	b	h	a	b	a	a
2B_724789992	2B	386.553	h	h	h	h	h	h	b	b	b	a	h	a	h	h	b	b	h	a	a	a	b	h	h	h	h	a	a	a	a	h	h	b	a	a	a	h	h	h	h	h	-	b	h	a	b	a	a
2B_732534186	2B	404.374	h	h	h	h	h	h	h	b	b	h	h	h	h	h	h	b	h	a	b	a	b	h	h	h	h	h	h	a	h	h	h	b	a	a	a	h	h	h	h	h	b	b	h	h	b	a	h
2B_735979942	2B	406.371	h	h	h	h	h	h	h	b	b	h	h	h	h	h	h	b	h	a	b	a	b	h	h	h	h	h	a	a	h	h	h	b	a	a	a	h	h	h	h	h	b	b	h	h	b	a	h
2B_735979851	2B	406.756	h	h	h	h	h	h	h	b	b	h	h	h	h	h	h	b	h	a	b	a	b	h	h	h	h	h	a	a	h	h	h	b	a	a	a	h	h	h	h	h	b	b	h	h	b	a	h
2B_735979899	2B	406.756	h	h	h	h	h	h	h	b	b	h	h	h	h	h	h	b	h	a	b	a	b	h	h	h	h	h	a	a	h	h	h	b	a	a	a	h	h	h	h	h	b	b	h	h	b	a	h
2B_735986745	2B	407.95	h	h	h	h	h	h	h	b	b	h	h	h	h	h	h	b	h	a	b	a	b	h	h	h	h	h	h	a	h	h	h	b	a	a	a	h	h	h	h	h	b	b	h	h	b	a	h
2B_738715395	2B	411.187	h	h	h	h	h	h	h	b	b	h	h	b	h	h	h	b	h	a	b	a	b	h	h	h	h	h	a	a	h	h	h	b	a	a	a	h	h	h	h	h	b	b	h	h	b	a	h
2B_738715343	2B	411.187	h	h	h	h	h	h	h	b	b	h	h	b	h	h	h	b	h	a	b	a	b	h	h	h	h	h	a	a	h	h	h	b	a	a	a	h	h	h	h	h	b	b	h	h	b	a	h
2B_738715443	2B	411.188	h	h	h	h	h	h	h	b	b	h	h	b	h	h	h	b	h	a	b	a	b	h	h	h	h	h	a	a	h	h	h	b	a	a	a	h	h	h	h	h	b	b	h	h	b	a	h
2B_738715320	2B	411.188	h	h	h	h	h	h	h	b	b	h	h	b	h	h	h	b	h	a	b	a	b	h	h	h	h	h	a	a	h	h	h	b	a	a	a	h	h	h	h	h	b	b	h	h	b	a	h
2B_744404516	2B	415.681	h	h	h	h	h	h	h	b	b	h	h	b	h	h	h	b	h	a	b	a	h	h	h	h	h	h	a	a	h	h	h	b	a	a	a	h	h	h	h	b	b	b	h	h	b	a	h
2B_744404586	2B	415.681	h	h	h	h	h	h	h	b	b	h	h	b	h	h	h	b	h	a	b	a	h	h	h	h	h	h	a	a	h	h	h	b	a	a	a	h	h	h	h	b	b	b	h	h	b	a	h
2B_744404555	2B	415.681	h	h	h	h	h	h	h	b	b	h	h	b	h	h	h	b	h	a	b	a	h	h	h	h	h	h	a	a	h	h	h	b	a	a	a	h	h	h	h	b	b	b	h	h	b	a	h
2B_744404580	2B	415.681	h	h	h	h	h	h	h	b	b	h	h	b	h	h	h	b	h	a	b	a	h	h	h	h	h	h	a	a	h	h	h	b	a	a	a	h	h	h	h	b	b	b	h	h	b	a	h
2B_751890611	2B	418.923	h	h	a	a	h	h	a	b	h	h	h	b	h	h	h	b	h	a	b	a	h	h	h	h	h	h	a	a	h	h	h	b	a	a	a	h	h	h	h	b	b	b	h	h	b	a	h
2B_751890661	2B	418.923	h	h	a	a	h	h	a	b	h	h	h	b	h	h	h	b	h	a	b	a	h	h	h	h	h	h	a	a	h	h	h	b	a	a	a	h	h	h	h	b	b	b	h	h	b	a	h
2B_761988327	2B	425.994	h	a	a	a	h	h	a	b	a	h	h	b	b	h	h	h	h	a	h	a	h	h	h	h	h	h	a	a	h	h	h	b	a	a	a	h	h	h	h	b	b	b	h	a	b	a	h
3A_2644493	3A	0	a	a	h	a	h	h	b	a	h	h	h	h	h	b	h	b	a	h	h	h	h	a	h	h	h	h	a	a	b	h	h	h	b	b	a	h	h	h	b	b	b	h	h	b	h	b	h
3A_11416460	3A	3.64664	a	a	h	a	h	h	b	a	h	h	b	h	h	b	h	b	a	h	h	h	h	a	h	a	h	h	a	a	b	h	a	h	b	b	a	h	h	h	b	b	b	h	h	b	b	b	h
3A_11416397	3A	3.65664	a	a	h	a	h	h	b	a	h	h	b	h	h	b	h	b	a	h	h	h	h	a	h	a	h	h	a	a	b	h	a	h	b	b	a	h	h	h	b	b	b	h	h	b	b	b	h
3A_23015510	3A	21.8035	h	a	h	a	h	h	b	a	h	h	b	a	h	a	h	b	h	h	h	a	h	a	h	a	h	h	a	a	h	h	a	h	b	h	a	h	h	b	b	b	b	-	h	b	h	b	h
3A_23015468	3A	21.8135	h	a	h	a	h	h	b	a	h	h	b	a	h	a	h	b	h	h	h	a	h	a	h	a	h	h	a	a	h	h	a	h	b	h	a	h	h	b	b	b	b	-	h	b	h	b	h
3A_23015472	3A	21.8235	h	a	h	a	h	h	b	a	h	h	b	a	h	a	h	b	h	h	h	a	h	a	h	a	h	h	a	a	h	h	a	h	b	h	a	h	h	b	b	b	b	-	h	b	h	b	h
3A_23432974	3A	22.638	h	a	a	a	h	h	b	a	h	h	b	a	h	a	h	b	h	h	h	a	h	a	h	a	h	h	a	h	h	h	a	h	b	h	a	h	h	b	-	b	b	b	h	b	h	b	h
3A_57004863	3A	43.2645	h	h	a	h	h	h	b	a	h	b	b	h	h	a	h	b	h	h	h	h	h	h	h	a	h	h	a	h	h	h	h	h	b	h	h	a	h	b	b	b	h	b	h	h	a	a	a
3A_57004939	3A	43.2745	h	h	a	h	h	h	b	a	h	b	b	h	h	a	h	b	h	h	h	h	h	h	h	a	h	h	a	h	h	h	h	h	b	h	h	a	h	b	b	b	h	b	h	h	a	a	a
3A_57004848	3A	43.2845	h	h	a	h	h	h	b	a	h	b	b	h	h	a	h	b	h	h	h	h	h	h	h	a	h	h	a	h	h	h	h	h	b	h	h	a	h	b	b	b	h	b	h	h	a	a	a
3A_90274132	3A	49.0535	h	h	a	h	h	h	h	h	h	b	b	h	h	a	h	b	h	h	h	h	h	h	h	h	h	h	h	h	h	h	h	h	b	h	h	a	h	h	b	h	h	b	h	h	a	a	h
3A_99149655	3A	50.6564	h	h	a	h	h	h	h	h	h	b	b	h	h	a	h	b	h	h	h	h	h	h	h	h	h	h	h	h	h	h	h	h	b	h	h	a	h	h	b	h	h	b	h	h	a	a	h
3A_98917066	3A	53.4857	h	h	a	h	h	h	h	h	h	h	b	h	h	a	h	b	h	h	h	h	h	h	h	h	h	h	h	h	h	h	h	h	b	h	h	a	h	h	b	h	h	b	h	h	a	a	h
3A_198295695	3A	65.3377	h	h	a	h	a	h	h	h	h	b	h	h	h	a	h	h	h	a	h	h	h	b	h	a	h	h	h	h	h	h	h	h	h	h	h	a	h	h	b	a	h	b	h	h	a	h	h
3A_187390280	3A	75.581	h	h	a	h	a	h	h	b	h	b	b	h	h	a	h	b	h	a	h	h	h	b	h	a	h	h	h	h	h	h	a	b	b	h	h	a	h	h	b	a	h	b	h	h	a	h	h
3A_192923755	3A	79.2292	h	h	a	h	a	h	h	b	h	b	b	h	h	a	h	b	h	a	h	h	h	b	h	a	h	h	h	h	h	b	h	b	b	h	h	a	h	h	b	a	h	b	h	h	a	h	h
3A_177068484	3A	79.9953	h	h	a	h	a	h	h	b	h	b	b	h	h	a	h	b	h	a	h	h	h	b	h	a	h	h	h	h	h	h	h	h	b	h	h	a	h	h	b	a	h	b	h	h	a	h	h
3A_177068469	3A	80.3642	h	h	a	h	a	h	h	b	h	b	b	h	h	a	h	b	h	a	h	h	h	b	h	a	h	h	h	h	h	h	h	b	b	h	h	a	h	h	b	a	h	b	h	h	a	h	h
3A_188355939	3A	80.3742	h	h	a	h	a	h	h	b	h	b	b	h	h	a	h	b	h	a	h	h	h	b	h	a	h	h	h	h	h	h	h	b	b	h	h	a	h	h	b	a	h	b	h	h	a	h	h
3A_188356047	3A	80.3842	h	h	a	h	a	h	h	b	h	b	b	h	h	a	h	b	h	a	h	h	h	b	h	a	h	h	h	h	h	h	h	b	b	h	h	a	h	h	b	a	h	b	h	h	a	h	h
3A_188356074	3A	80.3942	h	h	a	h	a	h	h	b	h	b	b	h	h	a	h	b	h	a	h	h	h	b	h	a	h	h	h	h	h	h	h	b	b	h	h	a	h	h	b	a	h	b	h	h	a	h	h
3A_188356063	3A	80.4042	h	h	a	h	a	h	h	b	h	b	b	h	h	a	h	b	h	a	h	h	h	b	h	a	h	h	h	h	h	h	h	b	b	h	h	a	h	h	b	a	h	b	h	h	a	h	h
3A_181437267	3A	80.4142	h	h	a	h	a	h	h	b	h	b	b	h	h	a	h	b	h	a	h	h	h	b	h	a	h	h	h	h	h	h	h	b	b	h	h	a	h	h	b	a	h	b	h	h	a	h	h
3A_203071519	3A	80.4242	h	h	a	h	a	h	h	b	h	b	b	h	h	a	h	b	h	a	h	h	h	b	h	a	h	h	h	h	h	h	h	b	b	h	h	a	h	h	b	a	h	b	h	h	a	h	h
3A_200144082	3A	80.4342	h	h	a	h	a	h	h	b	h	b	b	h	h	a	h	b	h	a	h	h	h	b	h	-	h	h	h	h	h	h	h	b	b	h	h	a	h	h	b	a	h	b	h	h	a	h	h
3A_200144031	3A	80.4442	h	h	a	h	a	h	h	b	h	b	b	h	h	a	h	b	h	a	h	h	h	b	h	-	h	h	h	h	h	h	h	b	b	h	h	a	h	h	b	a	h	b	h	h	a	h	h
3A_197766313	3A	80.4542	h	h	a	h	a	h	h	b	h	b	b	h	h	a	h	b	h	a	h	h	h	b	h	a	h	h	h	h	h	h	h	b	b	h	h	a	h	h	b	a	h	b	h	h	a	h	h
3A_197766346	3A	80.4642	h	h	a	h	a	h	h	b	h	b	b	h	h	a	h	b	h	a	h	h	h	b	h	a	h	h	h	h	h	h	h	b	b	h	h	a	h	h	b	a	h	b	h	h	a	h	h
3A_188362811	3A	80.4742	h	h	a	h	a	h	h	b	h	b	b	h	h	a	h	b	h	a	h	h	h	b	h	a	h	h	h	h	h	h	h	b	b	h	h	a	h	h	b	a	h	b	h	h	a	h	h
3A_197766331	3A	80.4842	h	h	a	h	a	h	h	b	h	b	b	h	h	a	h	b	h	a	h	h	h	b	h	a	h	h	h	h	h	h	h	b	b	h	h	a	h	h	b	a	h	b	h	h	a	h	h
3A_181437270	3A	80.4942	h	h	a	h	a	h	h	b	h	b	b	h	h	a	h	b	h	a	h	h	h	b	h	a	h	h	h	h	h	h	h	b	b	h	h	a	h	h	b	a	h	b	h	h	a	h	h
3A_162149084	3A	80.5042	h	h	a	h	a	h	h	b	h	b	b	h	h	a	h	b	h	a	h	h	h	b	h	a	h	h	h	h	h	h	h	b	b	h	h	a	h	h	b	a	h	b	h	h	a	h	h
3A_182721245	3A	80.5142	h	h	a	h	a	h	h	b	h	b	b	h	h	a	h	b	h	a	h	h	h	b	h	a	h	h	h	h	h	h	h	b	b	h	h	a	h	h	b	a	h	b	h	h	a	h	h
3A_177068498	3A	80.5242	h	h	a	h	a	h	h	b	h	b	b	h	h	a	h	b	h	a	h	h	h	b	h	a	h	h	h	h	h	h	h	b	b	h	h	a	h	h	b	a	h	b	h	h	a	h	h
3A_192190643	3A	80.5342	h	h	a	h	a	h	h	b	h	b	b	h	h	a	h	b	h	a	h	h	h	b	h	a	h	h	h	h	h	h	h	b	b	h	h	a	h	h	b	a	h	b	h	h	a	h	h
3A_188362809	3A	80.5442	h	h	a	h	a	h	h	b	h	b	b	h	h	a	h	b	h	a	h	h	h	b	h	a	h	h	h	h	h	h	h	b	b	h	h	a	h	h	b	a	h	b	h	h	a	h	h
3A_197766178	3A	80.5542	h	h	a	h	a	h	h	b	h	b	b	h	h	a	h	b	h	a	h	h	h	b	h	a	-	h	h	h	h	h	h	b	b	h	h	a	h	h	b	a	h	b	h	h	a	h	h
3A_162149090	3A	80.5642	h	h	a	h	a	h	h	b	h	b	b	h	h	a	h	b	h	a	h	h	h	b	h	a	h	h	h	h	h	h	h	b	b	h	h	a	h	h	b	a	h	b	h	h	a	h	h
3A_181123177	3A	80.5742	h	h	a	h	a	h	h	b	h	b	b	h	h	a	h	b	h	a	h	h	h	b	h	a	h	h	h	h	h	h	h	b	b	h	h	a	h	h	b	a	h	b	h	h	a	h	h
3A_177068486	3A	80.5842	h	h	a	h	a	h	h	b	h	b	b	h	h	a	h	b	h	a	h	h	h	b	h	a	h	h	h	h	h	h	h	b	b	h	h	a	h	h	b	a	h	b	h	h	a	h	h
3A_158361491	3A	80.5942	h	h	a	h	a	h	h	b	h	b	b	-	h	a	h	b	h	a	h	h	h	b	h	a	h	h	h	h	h	h	h	b	b	h	h	a	h	h	-	a	h	b	h	h	a	h	h
3A_158361474	3A	80.6042	h	h	a	h	a	h	h	b	h	b	b	-	h	a	h	b	h	a	h	h	h	b	h	a	h	h	h	h	h	h	h	b	b	h	h	a	h	h	-	a	h	b	h	h	a	h	h
3A_158361550	3A	81.002	h	h	a	h	a	h	h	b	h	b	b	h	h	a	h	b	h	a	h	h	h	b	h	a	h	h	h	h	h	h	h	b	b	h	h	a	h	h	-	a	h	b	h	h	a	h	h
3A_324091351	3A	82.6053	h	a	a	h	a	h	h	b	h	b	b	h	h	a	h	b	h	a	h	a	h	b	h	h	h	h	h	h	h	h	h	b	b	h	h	a	h	h	b	a	h	b	h	h	a	h	h
3A_324091265	3A	83.3938	h	a	a	h	a	h	h	b	h	b	b	h	h	a	h	h	h	a	h	a	h	b	h	h	h	h	h	h	h	h	h	b	b	h	h	a	h	h	b	a	h	b	h	h	a	h	h
3A_320160363	3A	84.5707	h	a	a	h	a	h	h	b	h	b	b	h	h	a	h	b	h	a	h	h	h	b	h	h	h	h	h	h	h	h	h	b	b	h	h	a	h	h	b	a	h	b	h	h	a	h	h
3A_303359125	3A	84.9559	h	a	a	h	a	h	h	b	h	b	b	h	h	a	h	b	h	a	h	h	h	b	h	h	h	h	h	h	h	h	h	b	b	h	h	a	h	h	b	a	h	b	h	h	a	h	h
3A_286586387	3A	84.9659	h	a	a	h	a	h	h	b	h	b	b	h	h	a	h	b	h	a	h	h	h	b	h	h	h	h	h	h	h	h	h	b	b	h	h	a	h	h	b	a	h	b	h	h	a	h	h
3A_356529664	3A	84.9759	h	a	a	h	a	h	h	b	h	b	b	h	h	a	h	b	h	a	h	h	h	b	h	h	h	h	h	h	h	h	h	b	b	h	h	a	h	h	b	a	h	b	h	h	a	h	h
3A_308416353	3A	84.9859	h	a	a	h	a	h	h	b	h	b	b	h	h	a	h	b	h	a	h	h	h	b	h	h	h	h	h	h	h	h	h	b	b	h	h	a	h	h	b	a	h	b	h	h	a	h	h
3A_356529737	3A	84.9959	h	a	a	h	a	h	h	b	h	b	b	h	h	a	h	b	h	a	h	h	h	b	h	h	h	h	h	h	h	h	h	b	b	h	h	a	h	h	b	a	h	b	h	h	a	h	h
3A_312038411	3A	85.0059	h	a	a	h	a	h	h	b	h	b	b	h	h	a	h	b	h	a	h	h	h	b	h	h	h	h	h	h	h	h	h	b	b	h	h	a	h	h	b	a	h	b	h	h	a	h	h
3A_262751046	3A	85.0159	h	a	a	h	a	h	h	b	h	b	b	h	h	a	h	b	h	a	h	h	h	b	h	h	h	h	h	h	h	h	h	b	b	h	h	a	h	h	b	a	h	b	h	h	a	h	h
3A_338715976	3A	85.3942	h	a	a	h	a	h	h	h	h	b	b	h	h	a	h	b	h	a	h	h	h	b	h	h	h	h	h	h	h	h	h	b	b	h	h	a	h	h	b	a	h	b	h	h	a	h	h
3A_430940193	3A	86.5599	h	a	a	h	a	h	h	b	b	b	b	h	h	a	h	b	h	a	h	h	h	b	h	h	h	h	h	h	h	h	h	b	b	h	h	a	h	h	b	a	h	b	h	h	a	h	h
3A_381539509	3A	86.9446	h	a	a	h	a	h	h	b	h	b	b	h	h	a	h	b	h	a	h	h	h	b	h	h	h	h	h	h	h	h	h	b	b	h	h	a	h	h	b	a	h	b	h	h	a	h	h
3A_396318522	3A	86.9546	h	a	a	h	a	h	h	b	h	b	b	h	h	a	h	b	h	a	h	h	h	b	h	h	h	h	h	h	h	h	h	b	b	h	h	a	h	h	b	a	h	b	h	-	a	h	h
3A_401240478	3A	86.9646	h	a	a	h	a	h	h	b	h	b	b	h	h	a	h	b	h	a	h	h	h	b	h	h	h	h	h	h	h	h	h	b	b	h	h	a	h	h	b	a	h	b	h	h	a	h	h
3A_426787824	3A	86.9746	h	a	a	h	a	h	h	b	h	b	b	h	h	a	h	b	h	a	h	h	h	b	h	h	h	h	h	h	h	h	h	b	b	h	h	a	h	h	b	a	h	b	h	h	a	h	h
3A_426787844	3A	86.9846	h	a	a	h	a	h	h	b	h	b	b	h	h	a	h	b	h	a	h	h	h	b	h	h	h	h	h	h	h	h	h	b	b	h	h	a	h	h	b	a	h	b	h	h	a	h	h
3A_426787853	3A	86.9946	h	a	a	h	a	h	h	b	h	b	b	h	h	a	h	b	h	a	h	h	h	b	h	h	h	h	h	h	h	h	h	b	b	h	h	a	h	h	b	a	h	b	h	h	a	h	h
3A_401240472	3A	87.0046	h	a	a	h	a	h	h	b	h	b	b	h	h	a	h	b	h	a	h	h	h	b	h	h	h	h	h	h	h	h	h	b	b	h	h	a	h	h	b	a	h	b	h	h	a	h	h
3A_418246323	3A	87.0146	h	a	a	h	a	h	h	b	h	b	b	h	h	a	h	b	h	a	h	h	h	b	h	h	h	h	h	h	h	h	h	b	b	h	h	a	h	h	b	a	h	b	h	h	a	h	h
3A_417459169	3A	87.0246	h	a	a	h	a	h	h	b	h	b	b	h	h	a	h	b	h	a	h	h	h	b	h	h	h	h	h	h	h	h	h	b	b	h	h	a	h	h	b	a	h	b	h	h	a	h	h
3A_391033964	3A	87.0346	h	a	a	h	a	h	h	b	h	b	b	h	h	a	h	b	h	a	h	h	h	b	h	h	h	h	h	h	h	h	h	b	b	h	h	a	h	h	b	a	h	b	h	h	a	h	h
3A_401240405	3A	87.0446	h	a	a	h	a	h	h	b	h	b	b	h	h	a	h	b	h	a	h	h	h	b	h	h	h	h	h	h	h	h	h	b	b	h	h	a	h	h	b	a	h	b	h	h	a	h	h
3A_432368032	3A	87.0546	h	a	a	h	a	h	h	b	h	b	b	h	h	a	h	b	h	a	h	h	h	b	h	h	h	h	h	h	h	h	h	b	b	h	h	a	h	h	b	a	h	b	h	h	a	h	h
3A_396641716	3A	87.0646	h	a	a	h	a	h	h	b	h	b	b	h	h	a	h	b	h	a	h	h	h	b	h	h	h	h	h	h	h	h	h	b	b	h	h	a	h	h	b	a	h	b	h	h	a	h	h
3A_374799830	3A	87.0746	h	a	a	h	a	h	h	b	h	b	b	h	h	a	h	b	h	a	h	h	h	b	h	h	h	h	h	h	h	h	h	b	b	h	h	a	h	h	b	a	h	b	h	h	a	h	h
3A_426787659	3A	87.0846	h	a	a	h	a	h	h	b	h	b	b	h	h	a	h	b	h	a	h	h	h	b	h	h	h	h	h	h	h	h	h	b	b	h	h	a	h	h	b	a	h	b	h	h	a	h	h
3A_401240538	3A	87.0946	h	a	a	h	a	h	h	b	h	b	b	h	h	a	h	b	h	a	h	h	h	b	h	h	h	h	h	h	h	h	h	b	b	h	h	a	h	h	b	a	h	b	h	h	a	h	h
3A_370709635	3A	87.1046	h	a	a	h	a	h	h	b	h	b	b	h	h	a	h	b	h	a	h	h	h	b	h	h	h	h	h	h	h	h	h	b	b	h	h	a	h	h	b	a	h	b	h	h	a	h	h
3A_376844418	3A	87.1146	h	a	a	h	a	h	h	b	h	b	b	h	h	a	h	b	h	a	h	h	h	b	h	h	h	h	h	h	h	h	h	b	b	h	h	a	h	h	b	a	h	b	h	h	a	h	h
3A_416591923	3A	87.4749	h	a	a	b	a	h	h	b	h	b	b	h	h	a	h	b	h	a	h	h	h	b	h	h	h	h	h	h	h	h	h	b	b	h	h	a	h	h	b	a	h	b	h	h	a	h	h
3A_404859879	3A	88.2266	h	a	a	h	a	h	h	b	h	b	b	h	h	a	h	b	h	a	h	h	h	b	h	h	h	h	h	h	h	h	h	b	b	h	h	a	h	h	b	a	h	b	h	h	a	h	h
3A_404859892	3A	88.2366	h	a	a	h	a	h	h	b	h	b	b	h	h	a	h	b	h	a	h	h	h	b	h	h	h	h	h	h	h	h	h	b	b	h	h	a	h	h	b	a	h	b	h	h	a	h	h
3A_381539572	3A	88.2466	h	a	a	h	a	h	h	b	h	b	b	h	h	a	h	b	h	a	h	h	h	b	h	h	h	h	h	h	h	h	h	b	b	h	h	a	h	h	b	a	h	b	h	h	a	h	h
3A_455300599	3A	91.3675	h	a	a	h	a	h	h	b	h	b	b	h	h	h	h	b	h	a	h	h	h	b	h	h	h	h	h	h	h	h	h	b	b	h	h	a	h	h	b	a	h	b	h	h	a	h	h
3A_458341043	3A	92.2419	h	a	a	h	a	h	h	b	h	b	b	h	h	h	h	b	h	a	h	h	h	b	h	h	h	h	h	h	h	h	h	b	b	h	h	a	h	h	b	a	h	b	h	h	a	h	h
3A_458341039	3A	92.2519	h	a	a	h	a	h	h	b	h	b	b	h	h	h	h	b	h	a	h	h	h	b	h	h	h	h	h	h	h	h	h	b	b	h	h	a	h	h	b	a	h	b	h	h	a	h	h
3A_458910638	3A	92.2619	h	a	a	h	a	h	h	b	h	b	b	h	h	h	h	b	h	a	h	h	h	b	h	h	h	h	h	h	h	h	h	b	b	h	h	a	h	h	b	a	h	b	h	h	a	h	h
3A_458910715	3A	92.2719	h	a	a	h	a	h	h	b	h	b	b	h	h	h	h	b	h	a	h	h	h	b	h	h	h	h	h	h	h	h	h	b	b	h	h	a	h	h	b	a	h	b	h	h	a	h	h
3A_470084358	3A	93.8585	h	a	a	h	a	h	h	b	h	b	b	h	h	h	h	b	h	a	h	h	h	b	h	h	h	h	h	h	h	h	h	b	b	h	h	a	a	h	b	a	h	b	h	h	a	h	h
3A_470084256	3A	94.2417	h	a	a	h	a	h	h	b	h	b	b	h	h	h	h	b	h	a	h	h	h	b	h	h	h	h	h	h	h	h	h	b	b	h	h	a	a	h	b	a	h	b	h	h	a	h	h
3A_462603253	3A	95.4398	h	a	a	h	a	h	h	b	h	b	b	h	h	h	h	b	h	a	h	h	h	b	h	h	h	h	h	h	h	h	h	b	b	h	h	a	a	h	b	a	h	h	h	h	a	h	h
3A_462603251	3A	95.4498	h	a	a	h	a	h	h	b	h	b	b	h	h	h	h	b	h	a	h	h	h	b	h	h	h	h	h	h	h	h	h	b	b	h	h	a	a	h	b	a	h	h	h	h	a	h	h
3A_462603239	3A	100.357	h	a	a	h	a	h	h	b	h	b	b	h	h	h	h	b	h	h	h	h	h	b	h	h	h	h	h	h	h	h	h	b	b	h	h	a	a	h	b	h	h	b	h	h	a	h	h
3A_462603267	3A	100.367	h	a	a	h	a	h	h	b	h	b	b	h	h	h	h	b	h	h	h	h	h	b	h	h	h	h	h	h	h	h	h	b	b	h	h	a	a	h	b	h	h	b	h	h	a	h	h
3A_464721992	3A	107.296	h	a	a	h	a	h	h	b	b	b	b	h	h	b	h	b	h	a	h	h	h	b	h	b	h	h	h	h	b	h	h	b	b	h	h	a	a	h	b	a	h	b	b	h	a	h	h
3A_464722000	3A	107.306	h	a	a	h	a	h	h	b	-	b	b	h	h	b	h	b	h	a	h	h	h	b	h	b	h	h	h	h	b	h	h	b	b	h	h	a	a	h	b	a	h	b	b	h	a	h	h
3A_464722102	3A	109.801	h	a	a	h	a	h	h	b	h	b	b	h	h	h	h	b	h	a	h	h	h	b	h	h	h	h	h	h	h	h	h	b	b	h	h	a	a	h	b	a	h	b	h	h	a	h	h
3A_477763219	3A	111.403	h	a	a	h	a	h	h	b	h	b	b	h	h	h	h	b	h	a	h	h	h	b	h	h	a	h	h	h	h	h	h	b	b	h	h	a	a	h	b	a	h	b	h	h	a	h	h
3A_477763196	3A	111.413	h	a	a	h	a	h	h	b	h	b	b	h	h	h	h	b	h	a	h	h	h	b	h	h	a	h	h	h	h	h	h	b	b	h	h	a	a	h	b	a	h	b	h	h	a	h	h
3A_477763156	3A	111.423	h	a	a	h	a	h	h	b	h	b	b	h	h	h	h	b	h	a	h	h	h	b	h	h	a	h	h	h	h	h	h	b	b	h	h	a	a	h	b	a	h	b	h	h	a	h	h
3A_476723243	3A	111.433	h	a	a	h	a	h	h	b	h	b	b	h	h	h	h	b	h	a	h	h	h	b	h	h	a	h	h	h	h	h	h	b	b	h	h	a	a	h	b	a	h	b	h	h	a	h	h
3A_479449513	3A	112.22	h	a	a	h	a	h	h	b	h	b	b	h	h	h	h	h	h	a	h	h	h	b	h	h	a	h	h	h	h	h	h	b	b	h	h	a	a	h	b	a	h	b	h	h	a	h	h
3A_482256625	3A	113.407	h	a	a	h	a	h	h	b	h	b	b	h	h	h	h	b	h	a	h	h	h	b	h	h	a	h	h	h	h	h	h	b	h	h	h	a	a	h	b	a	h	b	h	h	a	h	h
3A_490344924	3A	114.204	h	a	a	h	a	h	h	b	h	b	b	h	h	h	h	b	h	a	h	h	h	b	h	h	a	h	h	h	h	h	h	b	h	h	h	a	a	h	b	a	h	b	h	h	a	a	h
3A_490344834	3A	114.214	h	a	a	h	a	h	h	b	h	b	b	h	h	h	h	b	h	a	h	h	h	b	h	h	a	h	h	h	h	h	h	b	h	h	h	a	a	h	b	a	h	b	h	h	a	a	h
3A_506206689	3A	114.612	h	a	a	h	a	h	h	b	h	b	b	h	h	h	h	b	h	a	h	h	h	b	h	h	a	h	h	h	h	h	h	b	h	h	h	a	a	h	b	a	h	b	h	h	a	a	h
3A_498549713	3A	114.622	h	a	a	h	a	h	h	b	h	b	b	h	h	h	h	b	h	a	h	h	h	b	h	h	a	h	h	h	h	h	h	b	h	h	h	a	a	h	b	a	h	b	h	h	a	a	h
3A_510328601	3A	116.221	h	a	a	h	a	h	h	h	h	b	b	h	h	h	h	b	h	a	a	h	h	b	h	h	a	h	h	h	h	h	h	b	h	h	h	a	a	h	b	a	h	b	h	h	a	a	h
3A_519941646	3A	119.452	h	a	a	h	a	h	h	h	h	b	b	h	h	h	h	b	h	a	a	h	h	b	h	h	a	h	h	h	h	h	h	b	h	h	h	a	a	h	b	a	h	b	h	h	a	h	h
3A_533103363	3A	120.643	h	-	a	h	a	h	h	h	h	b	b	h	h	h	h	b	h	a	a	h	h	b	h	h	a	h	h	h	h	h	h	b	h	h	h	a	a	h	b	a	h	b	h	h	a	h	h
3A_539182317	3A	121.434	h	a	a	h	a	h	h	h	h	b	b	h	h	h	h	b	h	a	a	h	h	b	h	h	a	h	h	h	h	h	h	b	h	h	h	a	a	h	b	a	h	b	h	h	a	h	h
3A_562823884	3A	127.187	h	a	a	h	a	h	h	a	h	b	b	h	h	h	h	h	h	a	a	h	h	b	h	h	a	h	h	h	h	b	h	b	h	h	h	a	a	h	b	a	h	b	b	h	a	h	h
3A_566604141	3A	130.424	h	a	a	h	a	h	h	a	h	b	b	h	h	h	h	h	h	a	a	h	h	b	h	h	a	h	h	h	h	b	h	b	h	h	h	a	a	h	h	a	h	b	b	h	a	h	h
3A_569856799	3A	130.822	h	a	a	h	a	h	h	a	h	b	b	h	h	h	h	h	h	a	a	h	h	b	h	h	a	h	h	h	h	b	h	b	h	h	h	a	a	h	h	a	h	b	b	h	a	h	h
3A_577136344	3A	132.011	h	a	a	h	a	h	h	a	h	b	b	h	h	h	h	h	h	a	a	b	h	b	h	h	a	h	h	h	h	b	h	b	h	h	h	a	a	h	h	a	h	b	b	h	a	h	h
3A_579968696	3A	133.606	h	a	a	h	a	h	h	a	h	b	b	h	h	h	h	h	h	a	a	b	h	b	h	h	a	h	h	h	h	b	h	b	h	h	h	a	a	h	h	a	h	b	b	h	a	h	h
3A_579968736	3A	133.996	h	a	a	h	a	h	h	a	h	b	b	h	h	h	h	h	h	a	a	b	h	b	h	h	a	h	h	h	h	b	h	b	h	h	h	a	a	h	h	a	h	b	b	h	a	h	h
3A_590375918	3A	136.816	h	a	a	h	h	h	h	a	h	b	b	h	a	h	h	h	h	a	a	b	h	b	h	h	a	h	h	a	h	b	h	b	h	h	h	a	a	h	h	a	h	b	b	h	a	h	b
3A_587241665	3A	136.826	h	a	a	h	h	h	h	a	h	b	b	h	a	h	h	h	h	a	a	b	h	b	h	h	a	h	h	a	h	b	h	b	h	h	h	a	a	h	h	a	h	b	b	h	a	h	b
3A_587241713	3A	136.836	h	a	a	h	h	h	h	a	h	b	b	h	a	h	h	h	h	a	a	b	h	b	h	h	a	h	h	a	h	b	h	b	h	h	h	a	a	h	h	a	h	b	b	h	a	h	b
3A_590375981	3A	137.632	h	a	a	h	h	h	h	a	h	b	b	h	a	h	h	h	h	h	a	b	h	b	h	h	a	h	h	a	h	b	h	b	h	h	h	a	a	h	h	a	h	b	b	h	a	h	b
3A_614134768	3A	145.594	b	a	a	h	h	a	h	h	h	b	b	h	a	h	h	a	h	a	a	b	h	b	h	h	a	h	h	a	h	b	h	b	h	h	b	h	h	h	h	a	b	b	b	h	a	h	b
3A_614533326	3A	148.982	b	a	a	h	h	a	h	h	h	b	b	h	a	h	h	a	h	a	a	b	h	b	h	h	a	h	h	a	h	b	h	b	h	h	b	h	a	h	h	a	b	b	b	h	a	h	b
3A_614533266	3A	149.396	b	a	a	h	h	-	h	h	h	b	b	h	a	h	h	a	h	a	a	b	h	b	h	h	a	h	h	a	h	b	h	b	h	h	b	h	a	h	h	a	b	b	b	h	a	h	b
3A_608108313	3A	154.904	b	a	a	h	h	a	h	h	h	b	b	a	a	h	h	a	h	a	a	b	h	b	h	h	a	h	h	a	h	b	b	b	h	h	b	h	h	h	h	a	b	h	b	h	-	h	b
3A_610376156	3A	155.33	b	a	a	h	h	a	h	h	h	b	b	a	a	h	h	a	h	a	a	b	h	b	h	h	a	h	h	a	h	b	b	b	h	h	b	h	h	h	h	a	h	h	b	h	h	h	b
3A_609477821	3A	155.724	b	a	a	h	h	a	h	h	h	b	b	a	a	h	h	a	h	a	a	b	h	b	h	h	a	h	h	a	h	b	b	b	h	h	b	h	h	h	h	a	h	h	b	h	a	h	b
3A_609477876	3A	155.734	b	a	a	h	h	a	h	h	h	b	b	a	a	h	h	a	h	a	a	b	h	b	h	h	a	h	h	a	h	b	b	b	h	h	b	h	h	h	h	a	h	h	b	h	a	h	b
3A_609477836	3A	155.744	b	a	a	h	h	a	h	h	h	b	b	a	a	h	h	a	h	a	a	b	h	b	h	h	a	h	h	a	h	b	b	b	h	h	b	h	h	h	h	a	h	h	b	h	a	h	b
3A_606538626	3A	156.141	b	a	a	h	h	a	h	h	h	b	b	a	a	h	h	a	h	a	a	b	h	b	h	h	a	h	h	a	h	b	b	b	h	h	b	h	h	h	h	a	h	h	b	h	a	h	b
3A_607080106	3A	156.151	b	a	a	h	h	a	h	h	h	b	b	a	a	h	h	a	h	a	a	b	h	b	h	h	a	h	h	a	h	b	b	b	h	h	b	h	h	h	h	a	h	h	b	h	a	h	b
3A_629018669	3A	166.308	b	h	h	h	h	a	h	h	h	b	b	h	a	h	h	h	h	a	a	b	h	b	h	h	a	h	h	a	h	b	h	b	a	h	b	b	h	a	h	h	h	h	h	h	a	h	b
3A_637939546	3A	172.05	b	h	h	h	h	a	h	h	h	b	b	h	a	h	h	a	h	a	a	b	h	h	h	h	h	h	h	a	h	b	h	b	a	h	b	h	h	a	h	h	h	a	h	a	a	h	b
3A_646866078	3A	185.613	b	h	h	h	h	h	h	h	h	b	b	a	h	h	h	h	h	h	a	b	h	b	h	b	h	h	b	a	h	b	h	b	h	h	a	b	b	a	h	h	h	h	h	a	a	h	b
3A_646866067	3A	188.846	b	h	h	h	h	h	h	h	h	b	b	a	h	h	h	a	h	h	a	b	h	b	h	b	h	h	b	h	h	b	h	b	h	h	a	b	b	a	h	h	h	a	h	a	a	h	b
3A_645940904	3A	192.068	b	h	h	h	h	h	h	h	h	b	b	a	h	h	h	a	h	h	a	b	h	b	h	b	h	h	b	a	h	b	h	b	h	h	a	b	b	a	h	h	h	a	h	a	a	h	b
3A_646865938	3A	192.458	b	h	h	h	h	h	h	h	h	b	b	a	h	h	h	a	h	h	a	b	h	b	h	b	h	h	b	a	h	b	h	b	h	h	a	b	b	a	h	h	h	a	h	a	a	h	b
3A_646865953	3A	192.468	b	h	h	h	h	h	h	h	h	b	b	a	h	h	h	a	h	h	a	b	h	b	h	b	h	h	b	a	h	b	h	b	h	h	a	b	b	a	h	h	h	a	h	a	a	h	b
3A_649764400	3A	194.068	b	h	h	h	h	h	h	h	h	b	b	a	h	h	h	a	h	h	a	b	h	b	h	b	h	h	b	a	h	b	h	b	h	h	a	b	b	h	h	h	h	a	h	h	a	h	b
3A_649764442	3A	194.078	b	h	h	h	h	h	h	h	h	b	b	a	h	h	h	a	h	h	a	b	h	b	h	b	h	h	b	a	h	b	h	b	h	h	a	b	b	h	h	h	h	a	h	h	a	h	b
3A_652364990	3A	195.276	b	h	h	h	h	h	h	h	h	b	b	a	h	h	h	a	h	h	a	b	h	b	h	b	h	h	b	a	h	b	h	b	h	h	a	b	b	h	h	h	h	a	h	h	a	h	b
3A_655847690	3A	195.674	b	h	h	h	h	h	h	h	h	b	b	a	h	h	h	a	h	h	a	b	h	b	h	b	h	h	b	a	h	b	h	b	h	h	a	b	b	h	h	h	h	a	h	h	a	h	b
3A_657299399	3A	195.684	b	h	h	h	h	h	h	h	h	b	b	a	h	h	h	a	h	h	a	b	h	b	h	b	h	h	b	a	h	b	h	b	h	h	a	b	b	h	h	h	h	a	h	h	a	h	b
3A_655986654	3A	195.694	b	h	h	h	h	h	h	h	h	b	b	a	h	h	h	a	h	h	a	b	h	b	h	b	h	h	b	a	h	b	h	b	h	h	a	b	b	h	h	h	h	a	h	h	a	h	b
3A_657299432	3A	195.704	b	h	h	h	h	h	h	h	h	b	b	a	h	h	h	a	h	h	a	b	h	b	h	b	h	h	b	a	h	b	h	b	h	h	a	b	b	h	h	h	h	a	h	h	a	h	b
3A_655818071	3A	196.082	b	h	h	h	h	h	h	h	h	b	b	a	h	h	h	a	h	h	a	b	h	b	h	b	h	h	b	a	h	b	h	b	h	h	a	b	b	h	h	h	h	a	h	h	a	h	b
3A_663332652	3A	196.859	b	h	h	h	h	h	h	h	h	b	b	a	h	h	h	a	h	h	a	b	h	b	h	b	h	h	b	a	h	b	h	b	h	h	a	b	b	h	h	h	h	a	h	h	a	h	b
3A_660112681	3A	196.869	b	h	h	h	h	h	h	h	h	b	b	a	h	h	h	a	h	h	a	b	h	b	h	b	h	h	b	a	h	b	h	b	h	h	a	b	b	h	h	h	h	a	h	h	a	h	b
3A_662775455	3A	196.879	b	h	h	h	h	h	h	h	h	b	b	a	h	h	h	a	h	h	a	b	h	b	h	b	h	h	b	a	h	b	h	b	h	h	a	-	b	h	h	h	h	a	h	h	a	h	b
3A_662775452	3A	196.889	b	h	h	h	h	h	h	h	h	b	b	a	h	h	h	a	h	h	a	b	h	b	h	b	h	h	b	a	h	b	h	b	h	h	a	-	b	h	h	h	h	a	h	h	a	h	b
3A_660119667	3A	197.673	b	h	h	h	h	h	h	h	h	h	b	a	h	h	h	a	h	h	a	b	h	b	h	b	h	h	b	a	h	b	h	b	h	h	a	b	b	h	h	h	h	a	h	h	a	h	b
3A_660119720	3A	199.256	b	h	h	h	h	h	h	h	h	b	b	a	h	h	h	a	h	h	a	b	h	b	h	b	h	h	b	a	h	b	h	b	h	h	a	b	b	h	h	h	h	a	h	h	a	h	b
3A_658468547	3A	201.26	b	h	h	h	h	h	h	h	h	b	b	a	h	h	h	-	h	h	a	b	h	b	h	b	h	h	b	h	b	b	h	b	h	h	a	b	b	h	h	h	h	a	h	h	-	h	b
3A_658468671	3A	204.912	b	h	h	h	h	h	b	h	b	b	b	a	b	h	h	a	h	h	a	b	h	b	h	b	h	h	b	a	b	b	h	b	h	h	a	b	b	b	h	h	h	a	h	b	-	h	b
3A_666491706	3A	214.972	b	h	h	b	h	h	h	h	h	b	b	a	h	h	h	h	h	h	h	b	h	h	h	b	h	a	b	a	h	b	h	b	h	h	a	b	b	h	h	h	h	h	h	h	a	h	b
3A_666491814	3A	218.74	b	h	h	b	h	h	h	h	h	b	b	a	h	h	h	a	h	h	h	b	h	h	h	b	h	a	b	a	h	b	h	b	h	h	a	b	b	h	h	h	h	a	h	-	a	h	b
3A_666491816	3A	220.346	b	h	h	b	h	h	h	h	h	b	b	a	h	h	h	a	h	h	h	b	h	h	h	b	h	a	b	a	h	b	h	b	h	h	a	b	b	h	h	h	h	a	h	-	a	h	b
3A_666491741	3A	220.746	b	h	h	b	h	h	h	h	h	b	b	a	h	h	h	a	h	h	h	b	h	h	h	b	h	a	b	a	h	b	h	b	h	h	a	b	b	h	h	h	h	a	h	-	a	h	b
3A_666484888	3A	221.95	b	h	h	h	h	h	h	h	h	b	b	a	h	h	h	a	h	h	h	b	h	h	h	b	h	a	b	a	h	b	h	b	h	h	a	b	b	h	h	h	h	-	h	h	a	h	b
3A_666484834	3A	222.741	b	b	h	h	h	h	h	h	h	b	b	a	h	h	h	a	h	h	h	b	h	h	h	b	h	a	b	a	h	b	h	b	h	h	a	b	b	h	h	h	h	-	h	h	a	h	b
3A_666484786	3A	225.149	h	h	h	h	h	h	h	h	h	b	b	a	h	h	h	a	h	h	h	b	h	h	h	b	h	a	h	a	h	b	h	b	h	h	a	b	b	h	h	h	h	-	h	h	a	h	b
3A_669161806	3A	229.42	b	h	h	h	h	h	h	h	h	b	b	a	h	h	h	a	h	h	h	b	h	h	h	b	h	a	b	a	h	b	h	b	h	h	a	b	b	h	h	h	h	a	h	h	a	h	b
3A_669161842	3A	230.252	b	h	h	h	h	h	h	h	h	b	b	a	h	h	h	a	h	h	h	b	h	h	h	b	h	a	b	a	h	b	h	b	h	h	a	b	b	h	h	h	h	a	h	h	a	h	b
3A_672722666	3A	233.648	b	h	h	h	h	h	h	h	h	b	b	a	h	h	h	a	h	h	h	b	h	h	h	b	h	a	b	a	a	b	h	b	h	h	a	b	b	h	a	h	h	a	h	h	a	h	b
3A_672722650	3A	233.658	b	h	h	h	h	h	h	h	h	b	b	a	h	h	h	a	h	h	h	b	h	h	h	b	h	a	b	a	a	b	h	b	h	h	a	b	b	h	a	h	h	a	h	h	a	h	b
3A_689224407	3A	247.339	b	h	h	b	h	h	h	b	h	h	b	h	h	h	h	h	h	h	h	b	h	h	h	b	h	a	b	a	a	h	h	h	a	h	a	b	b	h	a	a	b	h	h	h	a	h	b
3A_689224544	3A	251.831	b	h	h	b	h	h	h	b	h	h	b	h	h	h	h	a	h	h	h	b	a	h	h	b	h	a	b	a	a	h	h	h	a	h	a	h	b	h	a	a	b	a	h	h	a	h	b
3A_689224395	3A	254.239	b	h	h	b	h	h	h	b	h	h	b	h	h	h	h	a	h	h	h	b	a	h	h	b	h	a	b	a	a	h	h	h	a	h	a	h	b	h	a	a	b	a	h	h	a	h	b
3A_689560498	3A	257.054	b	h	h	b	h	h	h	b	h	h	b	h	h	h	h	a	h	h	h	b	a	h	h	b	b	a	b	a	a	h	h	h	a	h	a	h	b	h	a	a	h	a	h	h	a	h	b
3A_690764884	3A	257.849	b	h	h	b	h	h	h	b	h	h	b	h	h	h	h	a	h	h	h	b	a	h	h	b	h	a	b	a	a	h	h	h	a	h	a	h	b	h	a	a	h	a	h	h	a	h	b
3A_690985802	3A	259.047	b	h	h	b	h	h	a	b	h	h	b	h	h	h	h	a	h	h	h	b	a	h	h	b	h	a	b	a	a	h	h	h	a	h	a	h	b	h	a	a	h	a	h	h	a	h	h
3A_694461817	3A	261.872	b	h	h	b	h	h	a	b	h	h	h	h	h	h	h	a	h	h	h	b	a	h	h	b	b	a	b	a	a	h	h	h	a	h	a	h	b	h	a	a	h	a	h	h	a	h	h
3A_696029934	3A	262.27	b	h	h	b	h	h	a	b	h	h	h	h	h	h	h	a	h	h	h	b	a	h	h	b	b	a	b	a	a	h	h	h	a	h	a	h	b	h	a	a	h	a	h	h	a	h	h
3A_696030017	3A	262.28	b	h	h	b	h	h	a	b	h	h	h	h	h	h	h	a	h	h	h	b	a	h	h	b	b	a	b	a	a	h	h	h	a	h	a	h	b	h	a	a	h	a	h	h	a	h	h
3A_698206084	3A	262.29	b	h	h	b	h	h	a	b	h	h	h	h	h	h	h	-	h	h	h	b	a	h	h	b	b	a	b	a	a	h	h	h	a	h	a	h	b	h	a	a	h	a	h	h	a	h	h
3A_696029908	3A	262.687	b	h	h	b	h	h	a	b	h	h	h	h	h	h	h	a	h	h	h	b	a	h	h	b	b	a	b	a	a	h	h	h	a	h	a	h	b	h	a	a	h	a	h	h	a	h	h
3A_696029923	3A	262.697	b	h	h	b	h	h	a	b	h	h	h	h	h	h	h	a	h	h	h	b	a	h	h	b	b	a	b	a	a	h	h	h	a	h	a	h	b	h	a	a	h	a	h	h	a	h	h
3A_696029890	3A	263.886	b	h	h	h	h	h	a	b	h	h	h	h	h	h	h	a	h	h	h	b	a	h	h	b	b	a	b	a	a	h	h	h	a	h	a	h	b	h	a	a	h	a	h	h	a	h	h
3A_696029969	3A	265.474	b	h	h	b	h	h	a	b	h	h	h	h	h	b	h	a	h	h	h	b	a	h	b	b	b	a	b	a	a	h	h	h	a	h	a	h	b	h	a	a	h	a	h	h	a	h	h
3A_695665102	3A	267.882	b	h	h	b	h	h	a	b	h	h	h	h	h	h	h	a	h	h	h	b	a	a	h	b	b	a	b	a	a	h	h	h	a	h	a	h	b	h	a	a	h	a	h	h	a	h	h
3A_701746061	3A	272.781	b	h	h	b	h	h	a	b	h	h	h	h	h	h	h	a	h	h	h	b	a	h	h	h	b	a	b	a	a	h	h	h	a	b	a	h	b	h	a	a	h	a	h	a	a	h	h
3A_701746153	3A	272.791	b	h	h	b	h	h	a	b	h	h	h	h	h	h	h	a	h	h	h	b	a	h	h	h	b	a	b	a	a	h	h	h	a	b	a	h	b	h	a	a	h	a	h	a	a	h	h
3A_703049210	3A	274.948	b	h	h	b	h	h	a	b	h	h	h	h	h	h	h	a	h	h	h	b	a	h	h	h	h	a	b	a	h	h	h	h	a	b	a	h	b	h	a	a	h	a	h	a	a	h	h
3A_707028033	3A	278.43	b	h	b	b	h	h	a	b	h	h	h	h	h	h	h	a	h	h	h	h	a	h	h	h	h	a	b	a	h	h	h	h	a	b	a	h	b	h	a	a	h	a	h	a	a	h	h
3A_707028206	3A	278.44	b	h	b	b	h	h	a	b	h	h	h	h	h	h	h	a	h	h	h	h	a	h	h	h	h	a	b	a	h	h	h	h	a	b	a	h	b	h	a	a	h	a	h	a	a	h	h
3A_707028149	3A	278.45	b	h	b	b	h	h	a	b	h	h	h	h	h	h	h	a	h	h	h	h	a	h	h	h	h	a	b	a	h	h	h	h	a	b	a	h	b	h	a	a	h	a	h	a	a	h	h
3A_707028044	3A	278.46	b	h	b	b	h	h	a	b	h	h	h	h	h	h	h	a	h	h	h	h	a	h	h	h	h	a	b	a	h	h	h	h	a	b	a	h	b	h	a	a	h	a	h	a	a	h	h
3A_707028153	3A	278.47	b	h	b	b	h	h	a	b	h	h	h	h	h	h	h	a	h	h	h	h	a	h	h	h	h	a	b	a	h	h	h	h	a	b	a	h	b	h	a	a	h	a	h	a	a	h	h
3A_713794318	3A	289.17	b	h	b	b	h	h	a	b	h	h	h	h	h	h	h	a	h	h	h	h	a	h	h	h	h	a	b	a	h	a	h	h	a	b	a	h	b	b	h	a	b	a	h	a	a	h	h
3A_726213603	3A	305.399	b	b	b	b	h	h	a	b	h	h	a	h	h	b	h	b	h	b	h	a	a	h	h	a	a	a	b	a	h	a	a	h	a	b	h	b	h	h	a	a	b	h	h	h	a	h	h
3A_730572053	3A	311.177	b	b	b	b	h	b	a	b	h	h	a	h	h	b	h	b	h	b	h	a	a	h	h	a	a	a	b	a	h	a	a	h	a	b	h	b	h	h	a	a	b	b	h	h	a	h	h
3A_730572133	3A	311.187	b	b	b	b	h	b	a	b	h	h	a	h	h	b	h	b	h	b	h	a	a	h	h	a	a	a	b	a	h	a	a	h	a	b	h	b	h	h	a	a	b	b	h	h	a	h	h
3A_730572125	3A	311.197	b	b	b	b	h	b	a	b	h	h	a	h	h	b	h	b	h	b	h	a	a	h	h	a	a	a	b	a	h	a	a	h	a	b	h	b	h	h	a	a	b	b	h	h	a	h	h
3A_737990938	3A	317.786	b	b	b	b	h	b	a	b	h	h	a	h	h	b	a	h	h	b	h	a	a	h	h	a	a	a	b	a	h	a	a	h	a	h	h	b	h	h	a	h	b	h	h	h	a	h	h
3B_3590474	3B	0	a	b	h	a	a	b	a	h	b	a	a	h	a	h	a	b	b	h	b	a	b	h	h	b	h	h	h	a	h	a	h	h	a	a	h	b	b	h	b	h	h	a	h	h	a	h	h
3B_3590482	3B	1e-05	a	b	h	a	a	b	a	h	b	a	a	h	a	h	a	b	b	h	b	a	b	h	h	b	h	h	h	a	h	a	h	h	a	a	h	b	b	h	b	h	h	a	h	h	a	h	h
3B_7264374	3B	4.47554	a	b	h	a	a	b	h	h	b	a	a	h	a	h	a	b	b	h	b	a	b	h	h	b	h	a	h	a	h	a	h	h	h	a	h	b	b	h	b	h	h	a	h	h	a	h	h
3B_7264387	3B	4.47555	a	b	h	a	a	b	h	h	b	a	a	h	a	h	a	b	b	h	b	a	b	h	h	b	h	a	h	a	h	a	h	h	h	a	h	b	b	h	b	h	h	a	h	h	a	h	h
3B_8285761	3B	6.47234	a	b	h	a	a	b	h	h	b	a	a	h	a	h	a	b	b	h	h	a	b	h	h	b	h	a	h	a	h	a	h	h	h	a	h	b	b	h	b	h	h	a	h	h	a	h	h
3B_8285709	3B	6.86177	a	b	h	a	a	b	h	h	b	a	a	h	a	h	a	b	b	h	h	a	b	h	h	b	h	a	h	a	h	a	h	h	h	a	h	b	b	h	b	h	h	a	h	h	a	h	h
3B_10623102	3B	12.6105	a	b	h	a	h	b	h	a	b	a	h	h	h	h	a	b	b	h	h	a	b	h	h	b	h	a	h	h	h	a	h	h	h	a	h	b	b	h	b	h	h	a	h	h	a	h	b
3B_10623047	3B	14.2077	a	b	h	a	a	b	h	a	b	a	h	h	h	h	a	b	b	h	h	a	b	h	h	b	h	a	h	a	h	a	h	h	h	a	h	b	b	h	b	h	h	a	h	h	a	h	b
3B_10622923	3B	14.2077	a	b	h	a	a	b	h	a	b	a	h	h	h	h	a	b	b	h	h	a	b	h	h	b	h	a	h	a	h	a	h	h	h	a	h	b	b	h	b	h	h	a	h	h	a	h	b
3B_10623084	3B	14.2077	a	b	h	a	a	b	h	a	b	a	h	h	h	h	a	b	b	h	h	a	b	h	h	b	h	a	h	a	h	a	h	h	h	a	h	b	b	h	b	h	h	a	h	h	a	h	b
3B_10622963	3B	14.2077	a	b	h	a	a	b	h	a	b	a	h	h	h	h	a	b	b	h	h	a	b	h	h	b	h	a	h	a	h	a	h	h	h	a	h	b	b	h	b	h	h	a	h	h	a	h	b
3B_10622957	3B	14.2077	a	b	h	a	a	b	h	a	b	a	h	h	h	h	a	b	b	h	h	a	b	h	h	b	h	a	h	a	h	a	h	h	h	a	h	b	b	h	b	h	h	a	h	h	a	h	b
3B_12406870	3B	18.2697	a	h	a	a	a	b	h	a	h	a	h	h	h	h	a	b	b	h	h	a	b	h	h	b	h	h	h	a	h	a	h	h	h	a	h	b	h	h	b	h	h	a	h	h	a	h	b
3B_12406881	3B	18.2697	a	h	a	a	a	b	h	a	h	a	h	h	h	h	a	b	b	h	h	a	b	h	h	b	h	h	h	a	h	a	h	h	h	a	h	b	h	h	b	h	h	a	h	h	a	h	b
3B_12406874	3B	18.2697	a	h	a	a	a	b	h	a	h	a	h	h	h	h	a	b	b	h	h	a	b	h	h	b	h	h	h	a	h	a	h	h	h	a	h	b	h	h	b	h	h	a	h	h	a	h	b
3B_12406872	3B	18.2697	a	h	a	a	a	b	h	a	h	a	h	h	h	h	a	b	b	h	h	a	b	h	h	b	h	h	h	a	h	a	h	h	h	a	h	b	h	h	b	h	h	a	h	h	a	h	b
3B_12406882	3B	18.2698	a	h	a	a	a	b	h	a	h	a	h	h	h	h	a	b	b	h	h	a	b	h	h	b	h	h	h	a	h	a	h	h	h	a	h	b	h	h	b	h	h	a	h	h	a	h	b
3B_12406879	3B	18.2698	a	h	a	a	a	b	h	a	h	a	h	h	h	h	a	b	b	h	h	a	b	h	h	b	h	h	h	a	h	a	h	h	h	a	h	b	h	h	b	h	h	a	h	h	a	h	b
3B_18460255	3B	21.5027	a	h	a	a	a	b	b	a	h	a	h	h	h	h	a	b	h	h	h	a	b	h	h	b	h	h	h	a	h	h	h	h	h	a	h	b	h	h	b	a	h	a	h	a	a	a	b
3B_18460447	3B	21.5027	a	h	a	a	a	b	b	a	h	a	h	h	h	h	a	b	h	h	h	a	b	h	h	b	h	h	h	a	h	h	h	h	h	a	h	b	h	h	b	a	h	a	h	a	a	a	b
3B_31606518	3B	52.2146	h	h	a	a	a	b	b	h	h	a	h	h	h	h	h	b	h	a	h	a	h	h	h	h	h	h	h	h	h	b	h	b	h	a	b	b	b	b	h	h	h	a	h	h	h	a	b
3B_31606515	3B	52.2146	h	h	a	a	a	b	b	h	h	a	h	h	h	h	h	b	h	a	h	a	h	h	h	h	h	h	h	h	h	b	h	b	h	a	b	b	b	b	h	h	h	a	h	h	h	a	b
3B_46748761	3B	60.6114	h	a	a	a	a	b	b	h	h	h	h	h	h	h	h	b	h	a	h	a	h	h	a	h	h	h	h	h	h	b	h	b	h	h	b	b	b	h	h	b	h	a	h	a	h	h	b
3B_51112673	3B	66.8028	h	a	a	a	h	b	b	h	h	h	h	h	h	h	h	b	h	a	h	a	h	h	a	h	h	b	h	a	h	b	h	b	a	h	b	b	b	h	h	b	-	-	h	a	h	h	b
3B_51112749	3B	66.8028	h	a	a	a	h	b	b	h	h	h	h	h	h	h	h	b	h	a	h	a	h	h	a	h	h	b	h	a	h	b	h	b	a	h	b	b	b	h	h	b	h	-	h	a	h	h	b
3B_49327028	3B	66.8028	h	a	a	a	h	b	b	h	h	h	h	h	h	h	h	b	h	a	h	a	h	h	a	h	h	b	h	a	h	b	h	b	a	h	b	b	b	h	h	b	h	a	h	a	h	h	b
3B_49326998	3B	66.8028	h	a	a	a	h	b	b	h	h	h	h	h	h	h	h	b	h	a	h	a	h	h	a	h	h	b	h	a	h	b	h	b	a	h	b	b	b	h	h	b	h	a	h	a	h	h	b
3B_51112594	3B	66.8028	h	a	a	a	h	b	b	h	h	h	h	h	h	h	h	b	h	a	h	a	h	h	a	h	h	b	h	a	h	b	h	b	a	h	b	b	b	h	h	b	h	a	h	a	h	h	b
3B_51112498	3B	66.8028	h	a	a	a	h	b	b	h	h	h	h	h	h	h	h	b	h	a	h	a	h	h	a	h	h	b	h	a	h	b	h	b	a	h	b	b	b	h	h	b	h	a	h	a	h	h	b
3B_49327007	3B	66.8028	h	a	a	a	h	b	b	h	h	h	h	h	h	h	h	b	h	a	h	a	h	h	a	h	h	b	h	a	h	b	h	b	a	h	b	b	b	h	h	b	h	a	h	a	h	h	b
3B_67812242	3B	76.5421	h	h	a	a	h	b	b	a	h	h	h	h	h	h	h	b	b	-	h	a	h	h	a	h	h	b	h	h	h	b	h	b	a	h	b	b	b	h	h	b	h	a	h	a	h	h	b
3B_68182671	3B	78.9579	h	h	a	a	h	b	b	a	h	h	h	h	h	h	h	b	b	a	h	a	h	h	a	h	h	b	h	h	h	b	h	b	a	h	b	b	b	h	h	b	h	a	h	a	h	h	b
3B_68130577	3B	78.9579	h	h	a	a	h	b	b	a	h	h	h	h	h	h	h	b	b	a	h	a	h	h	a	h	h	b	h	h	h	b	h	b	a	h	b	b	b	h	h	b	h	a	h	a	h	h	b
3B_68182676	3B	78.9579	h	h	a	a	h	b	b	a	h	h	h	h	h	h	h	b	b	a	h	a	h	h	a	h	h	b	h	h	h	b	h	b	a	h	b	b	b	h	h	b	h	a	h	a	h	h	b
3B_74727841	3B	83.0272	h	h	a	a	h	b	b	a	h	h	h	h	h	b	h	b	b	a	h	h	h	h	a	h	h	h	h	h	h	b	h	b	a	h	b	b	b	h	h	b	h	a	h	h	h	h	b
3B_105843686	3B	92.3304	h	a	a	a	b	b	h	a	b	h	h	a	h	h	h	b	b	a	h	h	h	h	a	h	h	h	h	h	h	b	h	b	a	h	b	b	b	h	h	h	h	a	h	h	h	a	b
3B_146196448	3B	100.259	b	a	a	a	b	b	h	a	b	h	h	a	a	h	h	b	b	a	h	a	h	h	h	h	h	h	h	h	h	h	h	b	a	h	b	b	b	h	h	h	h	-	h	h	h	a	b
3B_147268927	3B	103.083	h	a	a	a	b	b	h	a	b	h	h	a	a	h	h	b	b	a	h	a	h	h	h	h	h	h	h	h	h	h	h	b	a	h	b	b	b	h	-	h	h	a	h	-	h	a	b
3B_147268702	3B	103.083	h	a	a	a	b	b	h	a	b	h	h	a	a	h	h	b	b	a	h	a	h	h	h	h	h	h	h	h	h	h	h	b	a	h	b	b	b	h	h	h	h	a	h	h	h	a	b
3B_147268715	3B	103.083	h	a	a	a	b	b	h	a	b	h	h	a	a	h	h	b	b	a	h	a	h	h	h	h	h	h	h	h	h	h	h	b	a	h	b	b	b	h	h	h	h	a	h	h	h	a	b
3B_153001295	3B	103.48	h	a	a	a	b	b	h	a	b	h	h	a	a	h	h	b	b	a	h	a	h	h	h	h	h	h	h	h	a	h	h	b	a	h	b	b	b	h	h	h	h	a	h	h	h	a	b
3B_153001256	3B	103.48	h	a	a	a	b	b	h	a	b	h	h	a	a	h	h	b	b	a	h	a	h	h	h	h	h	h	h	h	a	h	h	b	a	h	b	b	b	h	h	h	h	a	h	h	h	a	b
3B_153001415	3B	103.48	h	a	a	a	b	b	h	a	b	h	h	a	a	h	h	b	b	a	h	a	h	h	h	h	h	h	h	h	a	h	h	b	a	h	b	b	b	h	h	h	h	a	h	h	h	a	b
3B_154608745	3B	104.679	h	a	a	a	b	b	h	a	b	h	h	a	a	h	h	b	b	a	h	a	h	h	h	h	h	h	h	h	a	h	h	-	a	h	b	b	b	h	h	h	h	a	h	h	h	a	b
3B_154608721	3B	104.679	h	a	a	a	b	b	h	a	b	h	h	a	a	h	h	b	b	a	h	a	h	h	h	h	h	h	h	h	a	h	h	-	a	h	b	b	b	h	h	h	h	a	h	h	h	a	b
3B_154608720	3B	104.679	h	a	a	a	b	b	h	a	b	h	h	a	a	h	h	b	b	a	h	a	h	h	h	h	h	h	h	h	a	h	h	-	a	h	b	b	b	h	h	h	h	a	h	h	h	a	b
3B_154711521	3B	104.679	h	a	a	a	b	b	h	a	b	h	h	a	a	h	h	b	b	a	h	a	h	h	h	h	h	h	h	h	a	h	h	b	a	h	b	b	b	h	h	h	h	a	h	h	h	a	b
3B_154753827	3B	105.875	h	a	a	a	b	b	h	a	b	h	h	a	a	h	h	b	b	a	h	a	h	h	h	h	h	h	h	h	a	h	h	b	a	h	b	b	b	h	h	h	h	a	h	h	h	a	b
3B_154746855	3B	109.943	h	a	a	a	b	b	h	h	b	h	h	a	a	h	h	b	b	a	h	a	h	h	h	h	h	h	h	h	a	h	h	b	a	h	b	b	b	h	h	h	h	a	h	h	h	h	b
3B_160624708	3B	116.587	h	a	a	a	b	b	h	a	b	h	h	a	a	h	h	b	b	a	h	a	h	h	h	h	h	h	h	h	a	h	h	b	a	h	b	b	b	h	h	h	h	a	h	h	h	a	b
3B_163089327	3B	118.592	h	a	a	a	b	b	h	a	b	h	h	a	a	h	h	b	b	a	h	a	h	h	h	h	h	h	h	h	a	h	h	b	a	h	b	b	b	h	h	h	h	a	h	h	h	a	b
3B_163089344	3B	118.592	h	a	a	a	b	b	h	a	b	h	h	a	a	h	h	b	b	a	h	a	h	h	h	h	h	h	h	h	a	h	h	b	a	h	b	b	b	h	h	h	h	a	h	h	h	a	b
3B_163089299	3B	118.592	h	a	a	a	b	b	h	a	b	h	h	a	a	h	h	b	b	a	h	a	h	h	h	h	h	h	h	h	a	h	h	b	a	h	b	b	b	h	h	h	h	a	h	h	h	a	b
3B_160624617	3B	119.389	h	a	a	a	b	b	h	a	b	h	h	a	a	h	h	b	b	a	h	a	h	h	h	h	h	h	h	h	a	h	h	b	a	h	b	b	b	h	h	h	h	a	h	h	h	a	b
3B_160624679	3B	120.176	h	a	a	a	b	b	h	a	b	h	h	a	a	h	h	b	b	a	h	a	h	h	h	h	h	h	h	h	a	h	h	b	a	h	b	b	b	h	h	h	h	a	h	h	h	a	b
3B_164275537	3B	122.573	h	a	a	a	b	b	h	a	b	h	h	a	a	h	h	b	b	a	h	a	h	h	h	a	h	h	h	h	a	h	h	b	a	h	b	b	b	a	h	-	h	a	h	h	h	a	b
3B_164275546	3B	122.964	h	a	a	a	b	b	h	a	b	h	h	a	a	h	h	b	b	a	h	a	h	h	h	h	h	h	h	h	a	h	h	b	a	h	b	b	b	a	h	-	h	a	h	h	h	a	b
3B_172355082	3B	124.567	h	a	a	a	b	b	h	a	b	h	h	a	a	h	h	b	b	a	h	a	h	h	h	h	h	h	h	h	a	h	h	b	a	h	b	b	b	h	h	h	h	a	h	a	h	a	b
3B_175807354	3B	125.751	h	a	a	a	b	b	h	a	b	h	h	a	a	h	h	b	b	a	h	a	h	h	h	h	h	h	h	h	a	h	h	b	a	h	b	b	b	h	h	h	h	a	h	a	h	a	b
3B_175601105	3B	126.135	h	a	a	a	b	b	h	a	b	h	h	a	a	h	h	b	b	a	h	a	h	h	h	h	h	h	h	h	a	h	h	b	a	h	b	b	b	h	h	h	h	a	h	a	h	a	b
3B_175600955	3B	126.135	h	a	a	a	b	b	h	a	b	h	h	a	a	h	h	b	b	a	h	a	h	h	h	h	h	h	h	h	a	h	h	b	a	h	b	b	b	h	h	h	h	a	h	a	h	a	b
3B_180305157	3B	126.533	h	a	a	a	b	b	h	a	b	h	h	a	a	h	h	b	b	a	h	a	h	h	h	h	h	h	h	h	a	h	h	b	a	h	b	b	b	h	h	h	h	a	h	a	h	a	b
3B_192196122	3B	130.588	h	a	a	a	b	b	h	a	b	h	h	a	a	h	h	b	b	a	h	a	h	h	h	h	h	h	h	h	a	h	h	b	a	h	b	b	b	a	h	b	a	a	h	a	h	a	b
3B_192196109	3B	131.382	h	a	a	a	b	b	h	a	b	h	h	a	a	h	h	b	b	a	h	a	h	h	h	h	h	h	h	h	a	h	h	b	a	h	b	b	b	h	h	b	a	a	h	a	h	a	b
3B_189778582	3B	133.79	h	a	a	a	b	b	h	a	b	h	h	a	a	h	h	b	b	a	h	a	h	h	h	h	h	h	h	h	a	h	h	b	a	h	b	b	b	h	h	b	a	a	h	a	h	a	b
3B_183484963	3B	134.968	h	a	a	a	b	b	h	a	b	h	h	a	a	h	h	b	b	a	h	a	h	h	h	h	h	h	h	h	a	h	h	b	a	h	b	b	b	h	h	b	a	a	h	a	a	a	b
3B_183464913	3B	135.351	h	a	a	a	b	b	h	a	b	h	h	a	a	h	h	b	b	a	h	a	h	h	h	h	h	h	h	h	a	h	h	b	a	h	b	b	b	h	h	b	a	a	h	a	h	a	b
3B_185089940	3B	135.351	h	a	a	a	b	b	h	a	b	h	h	a	a	h	h	b	b	a	h	a	h	h	h	h	h	-	h	h	a	h	h	b	a	h	b	b	b	h	h	b	a	a	h	a	h	a	b
3B_183464896	3B	135.351	h	a	a	a	b	b	h	a	b	h	h	a	a	h	h	b	b	a	h	a	h	h	h	h	h	h	h	h	a	h	h	b	a	h	b	b	b	h	h	b	a	a	h	a	h	a	b
3B_189979908	3B	135.351	h	a	a	a	b	b	h	a	b	h	h	a	a	h	h	b	b	a	h	a	h	h	h	h	h	h	h	h	a	h	h	b	a	h	b	b	b	h	h	b	a	a	h	a	h	a	b
3B_186044518	3B	135.351	h	a	a	a	b	b	h	a	b	h	h	a	a	h	h	b	b	a	h	a	h	h	h	h	h	h	h	h	a	h	h	b	a	h	b	b	b	h	h	b	a	a	h	a	h	a	b
3B_189979971	3B	135.351	h	a	a	a	b	b	h	a	b	h	h	a	a	h	h	b	b	a	h	a	h	h	h	h	h	h	h	h	a	h	h	b	a	h	b	b	b	h	h	b	a	a	h	a	h	a	b
3B_186648807	3B	135.351	h	a	a	a	b	b	h	a	b	h	h	a	a	h	h	b	b	a	h	a	h	h	h	h	h	h	h	h	a	h	h	b	a	h	b	b	b	h	h	b	a	a	h	a	h	a	b
3B_183485057	3B	135.351	h	a	a	a	b	b	h	a	b	h	h	a	a	h	h	b	b	a	h	a	h	h	h	h	h	h	h	h	a	h	h	b	a	h	b	b	b	h	h	b	a	a	h	a	h	a	b
3B_183485026	3B	135.352	h	a	a	a	b	b	h	a	b	h	h	a	a	h	h	b	b	a	h	a	h	h	h	h	h	h	h	h	a	h	h	b	a	h	b	b	b	h	h	b	a	a	h	a	h	a	b
3B_183485021	3B	135.352	h	a	a	a	b	b	h	a	b	h	h	a	a	h	h	b	b	a	h	a	h	h	h	h	h	h	h	h	a	h	h	b	a	h	b	b	b	h	h	b	a	a	h	a	h	a	b
3B_189778494	3B	135.352	h	a	a	a	b	b	h	a	b	h	h	a	a	h	h	b	b	a	h	a	h	h	h	h	h	h	h	h	a	h	h	b	a	h	b	b	b	h	h	b	a	a	h	a	h	a	b
3B_189778391	3B	135.749	h	a	a	a	b	b	h	a	b	h	h	a	a	h	h	b	b	a	h	a	h	h	h	h	h	h	h	h	a	h	h	b	a	h	b	b	b	h	h	b	a	a	h	a	h	a	b
3B_183464823	3B	137.345	h	a	h	a	b	b	h	a	b	h	h	a	a	h	h	b	b	a	h	a	h	h	h	h	h	h	h	h	a	h	h	b	a	h	b	b	b	h	b	b	a	a	h	a	h	h	b
3B_217644228	3B	139.752	h	a	a	a	b	b	h	a	b	h	h	a	a	h	h	b	b	a	h	a	h	h	h	h	h	h	h	h	a	h	h	-	a	h	b	b	b	h	-	b	a	a	b	a	h	a	b
3B_211707199	3B	139.752	h	a	a	a	b	b	h	a	b	h	h	a	a	h	h	b	b	a	h	a	h	h	h	h	h	h	h	h	a	h	h	b	a	h	b	b	b	h	h	b	a	a	b	a	h	a	b
3B_211707233	3B	139.752	h	a	a	a	b	b	h	a	b	h	h	a	a	h	h	b	b	a	h	a	h	h	h	h	h	h	h	h	a	h	h	b	a	h	b	b	b	h	h	b	a	a	b	a	h	a	b
3B_202045484	3B	139.752	h	a	a	a	b	b	h	a	b	h	h	a	a	h	h	b	b	a	h	a	h	h	h	h	h	h	h	h	a	h	h	b	a	h	b	b	b	h	h	b	a	a	b	a	h	a	b
3B_202045547	3B	139.752	h	a	a	a	b	b	h	a	b	h	h	a	a	h	h	b	b	a	h	a	h	h	h	h	h	h	h	h	a	h	h	b	a	h	b	b	b	h	h	b	a	a	b	a	h	a	b
3B_230064053	3B	140.549	h	a	a	a	b	b	h	a	b	h	h	a	a	h	h	b	h	a	h	a	h	h	h	h	h	h	h	h	a	h	h	b	a	h	b	b	b	h	h	b	a	a	b	a	h	a	b
3B_242027534	3B	140.947	h	a	a	a	b	b	h	a	b	h	h	a	a	h	h	b	h	a	h	a	h	h	h	h	h	h	h	h	a	h	h	b	a	h	b	b	b	h	h	b	a	a	b	a	h	a	b
3B_237584212	3B	140.947	h	a	a	a	b	b	h	a	b	h	h	a	a	h	h	b	h	a	h	a	h	h	h	h	h	h	h	h	a	h	h	b	a	h	b	b	b	h	h	b	a	a	b	a	h	a	b
3B_232614864	3B	140.947	h	a	a	a	b	b	h	a	b	h	h	a	a	h	h	b	h	a	h	a	h	h	h	h	h	h	h	h	a	h	h	b	a	h	b	b	b	h	h	b	a	a	b	a	h	a	b
3B_232614831	3B	140.947	h	a	a	a	b	b	h	a	b	h	h	a	a	h	h	b	h	a	h	a	h	h	h	h	h	h	h	h	a	h	h	b	a	h	b	b	b	h	h	b	a	a	b	a	h	a	b
3B_234970270	3B	140.947	h	a	a	a	b	b	h	a	b	h	h	a	a	h	h	b	h	a	h	a	h	h	h	h	h	h	h	h	a	h	h	b	a	h	b	b	b	h	h	b	a	a	b	a	h	a	b
3B_234970263	3B	140.947	h	a	a	a	b	b	h	a	b	h	h	a	a	h	h	b	h	a	h	a	h	h	h	h	h	h	h	h	a	h	h	b	a	h	b	b	b	h	h	b	a	a	b	a	h	a	b
3B_237584245	3B	140.947	h	a	a	a	b	b	h	a	b	h	h	a	a	h	h	b	h	a	h	a	h	h	h	h	h	h	h	h	a	h	h	b	a	h	b	b	b	h	h	b	a	a	b	a	h	a	b
3B_232614716	3B	140.947	h	a	a	a	b	b	h	a	b	h	h	a	a	h	h	b	h	a	h	a	h	h	h	h	h	h	h	h	a	h	h	b	a	h	b	b	b	h	h	b	a	a	b	a	h	a	b
3B_232614729	3B	140.947	h	a	a	a	b	b	h	a	b	h	h	a	a	h	h	b	h	a	h	a	h	h	h	h	h	h	h	h	a	h	h	b	a	h	b	b	b	h	h	b	a	a	b	a	h	a	b
3B_235254861	3B	141.312	h	a	a	a	b	b	h	a	b	h	h	a	a	h	h	b	h	a	h	a	h	h	h	h	h	h	h	h	a	h	h	b	a	h	b	b	b	h	h	b	a	a	b	a	h	a	b
3B_242133412	3B	142.074	h	a	a	a	b	b	h	a	b	h	h	a	a	h	h	b	h	a	h	a	h	h	h	h	h	h	h	h	a	h	h	b	a	h	b	b	b	h	h	b	a	a	b	h	h	a	b
3B_232798691	3B	142.935	h	a	a	a	b	b	h	a	b	h	h	a	a	h	h	b	h	a	h	a	h	h	h	h	h	h	h	h	a	h	h	b	a	h	b	b	b	h	h	-	a	a	b	-	h	a	b
3B_230283073	3B	147.362	h	a	h	h	b	b	h	a	b	h	h	a	a	h	h	b	h	a	h	h	h	h	h	h	h	h	h	h	h	h	h	b	a	h	b	b	b	h	h	b	a	a	b	a	h	h	b
3B_242133536	3B	154.462	h	a	a	a	b	b	h	a	b	h	h	a	a	h	h	b	h	a	h	a	h	h	h	h	h	h	h	h	a	h	h	b	a	h	b	h	b	h	h	b	a	a	b	a	h	a	b
3B_389989912	3B	163.651	h	a	a	a	b	b	h	a	b	h	a	a	a	h	h	b	a	a	a	a	h	h	h	a	a	h	h	h	a	h	h	b	a	h	b	-	b	a	h	b	a	a	b	a	h	a	b
3B_389989933	3B	165.312	h	a	a	a	b	b	h	a	b	h	a	a	a	h	h	b	a	a	a	a	h	h	h	a	a	h	h	h	a	h	h	b	a	h	b	b	b	a	h	b	a	a	b	a	h	a	b
3B_392601482	3B	173.215	h	a	a	a	b	b	h	a	b	h	h	a	h	h	h	b	h	a	a	a	h	h	h	h	h	h	b	h	a	h	h	b	a	h	b	b	b	h	h	b	a	a	b	a	h	a	b
3B_392601506	3B	173.611	h	a	a	a	b	b	h	a	b	h	h	a	h	h	h	b	h	a	a	a	h	h	h	h	h	h	b	h	a	h	h	b	a	h	b	b	b	h	h	b	a	a	b	a	h	a	b
3B_262284219	3B	176.02	h	a	a	a	b	b	h	-	b	h	h	a	a	h	h	b	h	a	h	a	h	h	h	h	h	b	b	h	-	h	h	b	a	h	b	b	b	h	h	b	a	a	b	a	-	a	b
3B_397001287	3B	178.019	h	a	a	a	b	b	h	a	b	h	h	a	a	h	h	b	h	a	a	a	h	h	b	h	h	h	h	h	a	h	h	b	a	h	b	b	b	h	h	b	a	a	b	a	h	a	b
3B_408476051	3B	178.812	h	a	a	a	b	b	h	a	b	h	h	a	a	h	h	b	h	a	a	a	h	h	h	h	h	h	h	h	a	h	h	b	a	h	b	b	b	h	h	b	a	a	b	a	h	a	b
3B_408476109	3B	178.812	h	a	a	a	b	b	h	a	b	h	h	a	a	h	h	b	h	a	a	a	h	h	h	h	h	h	h	h	a	h	h	b	a	h	b	b	b	h	h	b	a	a	b	a	h	a	b
3B_401301139	3B	179.577	h	a	a	a	b	b	-	a	b	h	h	a	a	h	h	b	h	a	a	a	h	h	h	h	h	h	h	h	a	h	h	b	a	h	b	b	b	h	h	b	h	a	b	a	h	a	b
3B_382871886	3B	179.942	h	a	a	a	b	b	h	a	b	h	h	a	a	h	h	b	h	a	a	a	h	h	h	h	h	h	h	h	a	h	h	b	a	h	b	b	b	h	h	b	a	a	b	a	h	a	b
3B_405193914	3B	179.942	h	a	a	a	b	-	h	a	b	h	h	a	a	h	h	b	h	a	a	a	h	h	h	h	h	h	h	h	a	h	h	b	a	h	b	b	b	h	h	b	a	a	b	-	h	a	b
3B_411526618	3B	179.942	h	a	a	a	b	b	h	a	b	h	h	a	a	h	h	b	h	a	a	a	h	h	h	h	h	h	h	h	a	h	h	b	a	h	b	b	b	h	h	b	a	a	b	a	h	a	b
3B_384810069	3B	179.942	h	a	a	a	b	b	h	a	b	h	h	a	a	h	h	b	h	a	a	a	h	h	h	h	h	h	h	h	a	h	h	b	a	h	b	b	b	h	h	b	a	a	b	a	h	a	b
3B_392414278	3B	179.942	h	a	a	a	b	b	h	a	b	h	h	a	a	h	h	b	h	a	a	a	h	h	h	h	h	h	h	h	a	h	h	b	a	h	b	b	b	h	h	b	a	a	b	a	h	a	b
3B_384810029	3B	179.942	h	a	a	a	b	b	h	a	b	h	h	a	a	h	h	b	h	a	a	a	h	h	h	h	h	h	h	h	a	h	h	b	a	h	b	b	b	h	h	b	a	a	b	a	h	a	b
3B_405454552	3B	179.942	h	a	a	a	b	b	h	a	b	h	h	a	a	h	h	b	h	a	a	a	h	h	h	h	h	h	h	h	a	h	h	b	a	h	b	b	b	h	h	b	a	a	b	a	h	a	b
3B_394816932	3B	179.942	h	a	a	a	b	b	h	a	b	h	h	a	a	h	h	b	h	a	a	a	h	h	h	h	h	h	h	h	a	h	h	b	a	h	b	b	b	h	h	b	a	a	b	a	h	a	b
3B_390265243	3B	179.942	h	a	a	a	b	b	h	a	b	h	h	a	a	h	h	b	h	a	a	a	h	h	h	h	h	h	h	h	a	h	h	b	a	h	b	b	b	h	h	b	a	a	b	a	h	a	b
3B_390265272	3B	179.942	h	a	a	a	b	b	h	a	b	h	h	a	a	h	h	b	h	a	a	a	h	h	h	h	h	h	h	h	a	h	h	b	a	h	b	b	b	h	h	b	a	a	b	a	h	a	b
3B_411526621	3B	179.942	h	a	a	a	b	b	h	a	b	h	h	a	a	h	h	b	h	a	a	a	h	h	h	h	h	h	h	h	a	h	h	b	a	h	b	b	b	h	h	b	a	a	b	a	h	a	b
3B_406619387	3B	179.942	h	a	a	a	b	b	h	a	b	h	h	a	a	h	h	b	h	a	a	a	h	h	h	h	h	h	h	h	a	h	h	b	a	h	b	b	b	h	h	b	a	a	b	a	h	a	b
3B_384542309	3B	179.942	h	a	a	a	b	b	h	a	b	h	h	a	a	h	h	b	h	a	a	a	h	h	h	h	h	h	h	h	a	h	h	b	a	h	b	b	b	h	h	b	a	a	b	a	h	a	b
3B_414681552	3B	180.319	h	a	a	a	b	b	h	a	b	h	h	a	a	h	h	b	h	a	a	a	h	h	h	h	h	h	h	h	a	h	h	b	a	h	b	b	b	h	h	b	a	a	b	a	h	a	b
3B_281216452	3B	181.094	h	a	a	a	b	b	h	a	b	h	h	a	a	h	h	b	h	a	h	a	h	h	h	h	h	h	h	h	a	h	h	b	a	h	b	b	b	h	h	b	a	a	b	a	h	a	b
3B_325092312	3B	181.492	h	a	a	a	b	b	h	a	b	h	h	a	a	h	h	b	h	a	h	a	h	h	h	h	h	h	h	h	a	h	h	b	a	h	b	b	b	h	h	b	a	a	b	a	h	a	b
3B_344917714	3B	181.492	h	a	a	a	b	b	h	a	b	h	h	a	a	h	h	b	h	a	h	a	h	h	h	h	-	-	h	h	a	h	h	b	a	h	b	b	b	h	h	b	a	a	b	a	h	a	-
3B_259025285	3B	182.681	h	a	a	a	b	b	h	a	b	h	h	a	a	h	h	b	h	a	b	a	h	h	h	h	h	h	h	h	a	h	h	b	a	h	b	b	b	h	h	b	a	a	b	a	h	a	b
3B_242133414	3B	183.87	h	a	a	a	b	b	h	a	b	h	h	a	a	h	h	b	h	a	h	a	h	h	h	h	h	h	h	h	a	h	h	b	a	h	b	b	b	h	h	b	a	a	b	a	h	a	b
3B_257069219	3B	183.87	h	a	a	a	b	b	h	a	b	h	h	a	a	h	h	b	h	a	h	a	h	h	h	h	h	h	h	h	a	h	h	b	a	h	b	b	b	h	h	b	a	a	b	a	h	a	b
3B_257069241	3B	183.87	h	a	a	a	b	b	h	a	b	h	h	a	a	h	h	b	h	a	h	a	h	h	h	h	h	h	h	h	a	h	h	b	a	h	b	b	b	h	h	b	a	a	b	a	h	a	b
3B_257069340	3B	184.662	h	a	a	a	b	b	h	a	b	h	h	a	a	h	h	b	h	a	h	a	h	h	h	h	h	h	h	h	a	h	h	b	a	h	b	b	b	h	h	b	a	a	b	a	h	a	b
3B_427053725	3B	189.145	h	a	a	a	b	b	b	a	b	h	h	h	a	h	h	b	h	h	h	a	h	h	h	h	h	h	h	h	a	h	h	b	a	h	b	b	h	h	h	b	a	h	b	a	h	a	b
3B_452243490	3B	191.152	h	a	a	a	b	b	b	a	b	h	h	h	a	h	h	b	h	h	h	a	h	h	h	h	h	h	h	h	a	h	h	b	a	h	b	b	h	h	h	b	a	h	b	a	h	h	b
3B_474688464	3B	195.633	h	a	a	a	b	b	b	a	h	b	h	h	a	h	h	b	h	h	h	a	h	h	h	a	b	h	b	h	a	h	h	b	a	b	b	b	h	h	h	b	a	h	b	a	h	h	b
3B_472543594	3B	198.867	h	a	a	a	b	b	b	a	h	h	h	h	a	h	h	b	h	h	h	a	b	h	h	a	b	h	b	h	a	h	h	b	a	h	b	b	h	h	h	b	a	h	b	a	h	h	b
3B_472543608	3B	198.867	h	a	a	a	b	b	b	a	h	h	h	h	a	h	h	b	h	h	h	a	b	h	h	a	b	h	b	h	a	h	h	b	a	h	b	b	h	h	h	b	a	h	b	a	h	h	b
3B_472543478	3B	199.265	h	a	a	a	b	b	b	a	h	h	h	h	a	h	h	b	h	h	h	a	h	h	h	a	b	h	b	h	a	h	h	b	a	h	b	b	h	h	h	b	a	h	b	a	h	h	b
3B_467709699	3B	200.86	h	a	a	a	b	b	b	a	h	h	h	h	a	h	h	b	h	h	h	a	h	h	h	a	h	h	b	h	a	h	h	b	a	h	b	b	h	h	h	b	a	h	b	a	h	h	b
3B_461800307	3B	203.263	h	a	a	a	b	b	b	a	h	h	h	h	a	h	h	b	h	h	h	a	h	h	h	a	h	h	b	h	a	h	h	b	a	h	b	b	h	h	h	b	a	h	b	h	h	h	b
3B_464657668	3B	204.456	h	a	a	a	b	b	b	a	h	h	h	h	a	h	h	b	h	h	h	a	h	h	h	a	h	h	b	h	a	h	h	b	a	h	b	b	h	h	h	b	a	h	b	a	h	h	b
3B_464657689	3B	204.456	h	a	a	a	b	b	b	a	h	h	h	h	a	h	h	b	h	h	h	a	h	h	h	a	h	h	b	h	a	h	h	b	a	h	b	b	h	h	h	b	a	h	b	a	h	h	b
3B_464657712	3B	204.456	h	a	a	a	b	b	b	a	h	h	h	h	a	h	h	b	h	h	h	a	h	h	h	a	h	h	b	h	a	h	h	b	a	h	b	b	h	h	h	b	a	h	b	a	h	h	b
3B_464657673	3B	204.456	h	a	a	a	b	b	b	a	h	h	h	h	a	h	h	b	h	h	h	a	h	h	h	a	h	h	b	h	a	h	h	b	a	h	b	b	h	h	h	b	a	h	b	a	h	h	b
3B_464657691	3B	204.456	h	a	a	a	b	b	b	a	h	h	h	h	a	h	h	b	h	h	h	a	h	h	h	a	h	h	b	h	a	h	h	b	a	h	b	b	h	h	h	b	a	h	b	a	h	h	b
3B_467709515	3B	205.221	h	a	a	a	b	b	b	a	h	h	h	h	a	h	h	b	h	h	h	a	h	h	h	a	h	h	b	h	a	h	h	b	a	h	b	b	h	h	h	b	a	h	b	a	h	h	b
3B_464657728	3B	205.586	h	a	a	a	b	b	b	a	h	h	h	h	a	h	h	b	h	h	h	a	h	h	h	a	h	h	b	h	a	h	h	b	a	h	b	b	h	h	h	b	a	h	b	a	h	h	b
3B_461800269	3B	205.586	h	a	a	a	b	b	b	a	h	h	h	h	a	h	h	b	h	h	h	a	h	h	h	a	h	h	b	h	a	h	h	b	a	h	b	b	h	h	h	b	a	h	b	a	h	h	b
3B_466374938	3B	205.586	h	a	a	a	b	b	b	a	h	h	h	h	a	h	h	b	h	h	h	a	h	h	h	a	h	h	b	h	a	h	h	b	a	h	b	b	h	h	h	b	a	h	b	a	h	h	b
3B_461800338	3B	205.586	h	a	a	a	b	b	b	a	h	h	h	h	a	h	h	b	h	h	h	a	h	h	h	a	h	h	b	h	a	h	h	b	a	h	b	b	h	h	h	b	a	h	b	a	h	h	b
3B_464657622	3B	205.586	h	a	a	a	b	b	b	a	h	h	h	h	a	h	h	b	h	h	h	a	h	h	h	a	h	h	b	h	a	h	h	b	a	h	b	b	h	h	h	b	a	h	b	a	h	h	b
3B_472543507	3B	205.984	h	a	a	a	b	b	b	a	h	h	h	h	a	h	h	b	h	h	h	a	h	h	h	a	b	h	b	h	a	h	h	b	a	h	b	b	h	h	h	b	a	h	b	a	h	h	b
3B_472352708	3B	205.984	h	a	a	a	b	b	b	a	h	h	h	h	a	h	h	b	h	h	h	a	h	h	h	a	b	h	b	h	a	h	h	b	a	h	b	b	h	h	h	b	a	h	b	a	h	h	b
3B_472352577	3B	205.984	h	a	a	a	b	b	b	a	h	h	h	h	a	h	h	b	h	h	h	a	h	h	h	a	b	h	b	h	a	h	h	b	a	h	b	b	h	h	h	b	a	h	b	a	h	h	b
3B_472352742	3B	206.769	h	a	a	h	b	b	b	a	h	h	h	h	a	h	h	b	h	h	h	a	h	h	h	a	b	h	b	h	a	h	h	b	a	h	b	b	h	h	h	b	a	h	b	a	h	h	b
3B_500100416	3B	208.765	h	a	a	a	b	b	b	h	h	h	h	h	a	h	h	b	h	h	h	a	h	h	h	a	b	h	b	h	a	h	h	b	a	h	b	b	h	h	b	b	a	h	b	a	h	h	b
3B_500100456	3B	208.765	h	a	a	a	b	b	b	h	h	h	h	h	a	h	h	b	h	h	h	a	h	h	h	a	b	h	b	h	a	h	h	b	a	h	b	b	h	h	b	b	a	h	b	a	h	h	b
3B_491214823	3B	210.767	h	a	a	a	b	b	h	h	h	h	h	h	a	h	h	b	h	h	h	a	h	h	h	a	b	h	b	h	a	h	h	b	a	h	b	b	h	h	b	b	a	h	b	a	h	h	b
3B_512353777	3B	214.832	b	a	a	a	b	b	b	h	h	h	h	h	a	h	h	b	h	h	h	a	h	h	h	a	b	b	b	h	a	h	h	b	a	h	b	b	h	h	b	b	a	h	b	a	h	h	b
3B_516880260	3B	215.622	b	a	a	a	b	b	b	h	h	h	h	h	a	h	h	b	h	h	h	a	h	b	h	a	b	h	b	h	a	h	h	b	a	h	b	b	h	h	b	b	a	h	b	a	h	h	b
3B_518298488	3B	217.446	b	a	a	a	b	b	b	h	h	h	h	h	a	h	h	b	h	h	h	a	h	h	h	a	b	h	b	h	a	h	h	b	-	h	b	b	h	-	b	b	a	h	b	h	h	h	b
3B_524170571	3B	218.811	b	a	a	a	b	b	b	h	h	h	h	h	a	h	h	b	h	h	h	a	h	h	h	a	b	h	b	h	a	h	h	b	h	h	b	b	h	h	b	b	a	h	b	a	h	h	b
3B_539447697	3B	221.218	b	a	a	h	b	b	b	h	h	h	h	h	a	h	h	b	h	h	h	a	h	h	h	a	b	h	b	h	a	h	h	b	a	h	b	b	h	h	b	b	a	h	b	a	h	h	b
3B_534393350	3B	221.609	b	a	a	h	b	b	b	h	h	h	h	h	a	h	h	b	h	h	h	a	h	h	h	a	b	h	b	h	a	h	h	b	a	h	b	b	h	h	b	b	a	h	b	a	h	h	b
3B_533053192	3B	221.992	b	a	a	h	b	b	b	h	h	h	h	h	a	h	h	b	h	h	h	a	h	h	h	a	b	h	b	h	a	h	h	b	a	h	b	b	h	h	b	b	a	h	b	a	h	h	b
3B_557225616	3B	223.579	b	a	a	h	b	b	b	h	h	h	h	h	a	h	h	b	a	h	h	a	h	h	h	a	b	h	b	h	a	h	h	b	a	h	b	b	h	h	b	b	a	h	b	a	h	h	b
3B_557225632	3B	223.579	b	a	a	h	b	b	b	h	h	h	h	h	a	h	h	b	a	h	h	a	h	h	h	a	b	h	b	h	a	h	h	b	a	h	b	b	h	h	b	b	a	h	b	a	h	h	b
3B_558465587	3B	224.343	b	a	a	h	b	b	b	h	h	h	h	h	a	h	h	b	a	h	h	a	h	h	h	a	b	h	b	h	a	h	h	b	a	h	b	b	h	h	b	b	a	h	b	a	h	h	b
3B_553584951	3B	224.709	b	a	a	h	b	b	b	h	h	h	h	h	a	h	h	b	a	h	h	a	h	h	h	a	b	h	b	h	a	h	h	b	a	h	b	b	h	h	b	b	a	h	b	a	h	h	b
3B_553584973	3B	224.709	b	a	a	h	b	b	b	h	h	h	h	h	a	h	h	b	a	h	h	a	h	h	h	a	b	h	b	h	a	h	h	b	a	h	b	b	h	h	b	b	a	h	b	a	h	h	b
3B_558465507	3B	224.709	b	a	a	h	b	b	b	h	h	h	h	h	a	h	h	b	a	h	h	a	h	h	h	a	b	h	b	h	a	h	h	b	a	h	b	b	h	h	b	b	a	h	b	a	h	h	b
3B_553581035	3B	224.709	b	a	a	h	b	b	b	h	h	h	h	h	a	h	h	b	a	h	h	a	h	h	h	a	b	h	b	h	a	h	h	b	a	h	b	b	h	h	b	b	a	h	b	a	h	h	b
3B_553584944	3B	224.709	b	a	a	h	b	b	b	h	h	h	h	h	a	h	h	b	a	h	h	a	h	h	h	a	b	h	b	h	a	h	h	b	a	h	b	b	h	h	b	b	a	h	b	a	h	h	b
3B_553581062	3B	224.709	b	a	a	h	b	b	b	h	h	h	h	h	a	h	h	b	a	h	h	a	h	h	h	a	b	h	b	h	a	h	h	b	a	h	b	b	h	h	b	b	a	h	b	a	h	h	b
3B_554902189	3B	224.709	b	a	a	h	b	b	b	h	h	h	h	h	a	h	h	b	a	h	h	a	h	h	h	a	b	h	b	h	a	h	h	b	a	h	b	b	h	h	b	b	a	h	b	a	h	h	b
3B_553585101	3B	224.709	b	a	a	h	b	b	b	h	h	h	h	h	a	h	h	b	a	h	h	a	h	h	h	a	b	h	b	h	a	h	h	b	a	h	b	b	h	h	b	b	a	h	b	a	h	h	b
3B_553623319	3B	224.709	b	a	a	h	b	b	b	h	h	h	h	h	a	h	h	b	a	h	h	a	h	h	h	a	b	h	b	h	a	h	h	b	a	h	b	b	h	h	b	b	a	h	b	a	h	h	b
3B_553585052	3B	224.709	b	a	a	h	b	b	b	h	h	h	h	h	a	h	h	b	a	h	h	a	h	h	h	a	b	h	b	h	a	h	h	b	a	h	b	b	h	h	b	b	a	h	b	a	h	h	b
3B_553623396	3B	224.709	b	a	a	h	b	b	b	h	h	h	h	h	a	h	h	b	a	h	h	a	h	h	h	a	b	h	b	h	a	h	h	b	a	h	b	-	h	h	b	b	a	h	b	a	h	h	b
3B_553623381	3B	224.709	b	a	a	h	b	b	b	h	h	h	h	h	a	h	h	b	a	h	h	a	h	h	h	a	b	h	b	h	a	h	h	b	a	h	b	-	h	h	b	b	a	h	b	a	h	h	b
3B_553368748	3B	224.709	b	a	a	h	b	b	b	h	h	h	h	h	a	h	h	b	a	h	h	a	h	h	h	a	b	h	b	h	a	h	h	b	a	h	b	b	h	h	b	b	a	h	b	a	h	h	b
3B_550741683	3B	225.107	b	a	a	h	b	b	b	h	h	h	h	h	a	h	h	b	a	h	h	a	h	h	h	a	b	h	b	h	a	h	h	b	a	h	b	b	h	h	b	b	a	h	b	a	h	h	b
3B_550741644	3B	225.107	b	a	a	h	b	b	b	h	h	h	h	h	a	h	h	b	a	h	h	a	h	h	h	a	b	h	b	h	a	h	h	b	a	h	b	b	h	h	b	b	a	h	b	a	h	h	b
3B_546330041	3B	225.904	b	a	a	h	b	b	b	h	h	h	h	h	a	h	h	b	a	h	h	a	h	h	h	a	b	h	b	h	a	h	h	b	a	h	b	b	h	h	b	b	a	h	b	a	h	h	b
3B_546330127	3B	225.904	b	a	a	h	b	b	b	h	h	h	h	h	a	h	h	b	a	h	h	a	h	h	h	a	b	h	b	h	a	h	h	b	a	h	b	b	h	h	b	b	a	h	b	a	h	h	b
3B_564196533	3B	226.289	b	a	a	h	b	b	b	h	h	h	h	h	a	h	h	b	a	h	h	a	h	h	h	a	b	h	b	h	a	h	h	b	a	h	b	b	h	h	b	b	a	h	b	a	h	h	b
3B_570254614	3B	228.283	b	a	a	h	b	b	b	h	h	h	h	h	a	h	h	b	a	h	h	a	h	h	h	a	b	h	b	a	a	h	h	b	a	h	b	b	h	h	b	b	a	h	b	a	h	h	b
3B_572911044	3B	228.681	b	a	a	h	b	b	b	h	h	h	h	h	a	h	h	b	a	h	h	a	h	h	h	a	b	h	b	a	a	h	h	b	a	h	b	b	b	h	b	b	a	h	b	a	h	h	b
3B_572911029	3B	228.681	b	a	a	h	b	b	b	h	h	h	h	h	a	h	h	b	a	h	h	a	h	h	h	a	b	h	b	a	a	h	h	b	a	h	b	b	b	h	b	b	a	h	b	a	h	h	b
3B_583780921	3B	231.501	b	a	a	b	b	b	b	h	h	h	h	h	a	b	a	b	a	h	h	a	h	h	h	a	b	h	b	a	a	h	h	b	a	h	b	b	b	h	h	b	a	h	b	a	h	h	b
3B_587417009	3B	231.501	b	a	a	b	b	b	b	h	h	h	h	h	a	b	a	b	a	h	h	a	h	h	h	a	b	h	b	a	a	h	h	b	a	h	b	b	b	h	h	b	a	h	b	a	h	h	b
3B_596643600	3B	231.501	b	a	a	b	b	b	b	h	h	h	h	h	a	b	a	b	a	h	h	a	h	h	h	a	b	h	b	a	a	h	h	b	a	h	b	b	b	h	h	b	a	h	b	a	h	h	b
3B_625940974	3B	237.24	b	a	h	b	b	b	b	h	h	h	h	h	a	b	a	b	a	h	a	h	h	h	h	a	b	h	b	h	a	h	h	b	a	h	b	b	b	h	h	b	a	h	b	-	a	h	b
3B_628415921	3B	238.429	b	a	a	b	b	b	b	h	h	h	h	h	a	b	a	b	a	h	a	h	h	h	h	a	b	h	b	h	a	h	h	b	a	h	b	b	b	h	h	b	a	h	b	a	a	h	b
3B_625940939	3B	239.22	b	a	a	b	b	b	b	h	h	h	h	h	a	b	a	b	a	h	a	h	h	h	h	a	b	h	b	h	a	h	h	b	a	h	b	b	b	h	h	b	a	h	b	-	a	h	b
3B_629163071	3B	239.22	b	a	a	b	b	b	b	h	h	h	h	h	a	b	a	b	a	h	a	h	h	h	h	a	b	h	b	h	a	h	h	b	a	h	b	b	b	h	h	b	a	h	b	a	a	h	b
3B_633096646	3B	239.22	b	a	a	b	b	b	b	h	h	h	h	h	a	b	a	b	a	h	a	h	h	h	h	a	b	h	b	h	a	h	h	b	a	h	b	b	b	h	h	b	a	h	b	a	a	h	b
3B_633096508	3B	239.22	b	a	a	b	b	b	b	h	h	h	h	h	a	b	a	b	a	h	a	h	h	h	h	a	b	h	b	h	a	h	h	b	a	h	b	b	b	h	h	b	a	h	b	a	a	h	b
3B_633096616	3B	239.22	b	a	a	b	b	b	b	h	h	h	h	h	a	b	a	b	a	h	a	h	h	h	h	a	b	h	b	h	a	h	h	b	a	h	b	b	b	h	h	b	a	h	b	a	a	h	b
3B_633096488	3B	239.22	b	a	a	b	b	b	b	h	h	h	h	h	a	b	a	b	a	h	a	h	h	h	h	a	b	h	b	h	a	h	h	b	a	h	b	b	b	h	h	b	a	h	b	a	a	h	b
3B_633096471	3B	239.22	b	a	a	b	b	b	b	h	h	h	h	h	a	b	a	b	a	h	a	h	h	h	h	a	b	h	b	h	a	h	h	b	a	h	b	b	b	h	h	b	a	h	b	a	a	h	b
3B_633096463	3B	239.22	b	a	a	b	b	b	b	h	h	h	h	h	a	b	a	b	a	h	a	h	h	h	h	a	b	h	b	h	a	h	h	b	a	h	b	b	b	h	h	b	a	h	b	a	a	h	b
3B_633096480	3B	239.22	b	a	a	b	b	b	b	h	h	h	h	h	a	b	a	b	a	h	a	h	h	h	h	a	b	h	b	h	a	h	h	b	a	h	b	b	b	h	h	b	a	h	b	a	a	h	b
3B_631559399	3B	239.22	b	a	a	b	b	b	b	h	h	h	h	h	a	b	a	b	a	h	a	h	h	h	h	a	b	h	b	h	a	h	h	b	a	h	b	b	b	h	h	b	a	h	b	a	a	h	b
3B_631559365	3B	239.22	b	a	a	b	b	b	b	h	h	h	h	h	a	b	a	b	a	h	a	h	h	h	h	a	b	h	b	h	a	h	h	b	a	h	b	b	b	h	h	b	a	h	b	a	a	h	b
3B_629163204	3B	239.22	b	a	a	b	b	b	b	h	h	h	h	h	a	b	a	b	a	h	a	h	h	h	h	a	b	h	b	h	a	h	h	b	a	h	b	b	b	h	h	b	a	h	b	a	a	h	b
3B_637863943	3B	239.612	b	a	a	b	b	b	b	h	h	h	h	h	a	b	a	b	a	h	a	h	h	h	h	a	b	h	b	h	a	h	h	b	a	h	b	b	b	h	h	b	a	h	b	a	a	h	b
3B_645468779	3B	244.079	b	a	a	b	b	b	b	h	h	h	h	h	a	b	a	h	a	a	a	h	h	b	h	a	b	h	h	h	a	h	h	b	a	h	b	b	b	a	h	b	a	h	h	a	a	h	b
3B_654858287	3B	245.677	b	a	a	b	b	b	b	h	h	h	h	h	a	b	a	h	a	a	a	h	a	b	h	a	b	h	h	h	a	h	h	b	a	h	b	b	b	a	h	b	a	h	h	a	a	h	b
3B_659440008	3B	253.577	b	a	h	b	b	b	b	h	h	b	h	h	h	b	h	h	a	a	a	h	a	h	h	a	b	a	h	h	h	h	-	b	h	h	b	b	b	a	h	b	a	h	a	a	a	h	b
3B_659439945	3B	253.973	b	a	h	b	b	b	b	h	h	b	h	h	h	b	h	h	a	a	a	h	a	b	h	a	b	a	h	h	h	h	h	b	h	h	b	b	b	a	h	b	a	h	a	a	a	h	b
3B_658913667	3B	253.973	b	a	h	b	b	b	-	h	h	b	h	h	h	b	h	h	a	a	a	h	a	b	h	a	b	a	h	h	h	h	h	b	h	h	b	b	b	a	h	b	a	h	a	a	a	h	b
3B_658913617	3B	254.371	b	a	h	b	b	b	-	h	h	b	h	h	h	b	h	h	a	a	a	h	a	b	h	a	b	a	h	h	h	h	h	b	h	h	b	b	b	a	h	b	a	h	a	a	a	h	b
3B_658913650	3B	254.371	b	a	h	b	b	b	-	h	h	b	h	h	h	b	h	h	a	a	a	h	a	b	h	a	b	a	h	h	h	h	h	b	h	h	b	b	b	a	h	b	a	h	a	a	a	h	b
3B_668325088	3B	255.964	b	a	h	b	b	b	b	h	h	b	h	h	h	b	h	h	a	a	a	h	a	b	h	a	b	a	h	h	h	h	h	b	h	h	b	b	b	a	h	b	a	h	a	h	a	h	b
3B_670966652	3B	256.755	b	a	h	b	b	b	b	h	h	b	h	h	h	b	h	h	a	a	a	h	a	b	h	a	b	a	h	h	h	h	h	b	h	h	b	b	b	a	h	b	a	h	a	a	a	h	b
3B_695854106	3B	268.677	b	a	h	b	h	b	b	h	b	b	h	h	h	b	h	h	a	a	h	a	a	b	h	a	b	a	h	b	h	h	h	b	h	h	b	b	h	a	h	b	a	b	a	a	h	h	h
3B_695919615	3B	269.473	b	a	h	b	h	b	b	h	b	b	h	h	a	b	h	h	a	a	h	a	a	b	h	a	b	a	h	b	h	h	h	b	h	h	b	b	h	a	h	b	a	b	a	a	h	h	h
3B_695919669	3B	269.473	b	a	h	b	h	b	b	h	b	b	h	h	a	b	h	h	a	a	h	a	a	b	h	a	b	a	h	b	h	h	h	b	h	h	b	b	h	a	h	b	a	b	a	a	h	h	h
3B_714455596	3B	271.475	b	a	h	b	h	b	b	h	b	b	h	h	a	b	h	h	a	a	h	a	a	b	h	a	b	a	h	b	h	h	h	b	h	h	b	b	h	a	h	h	a	b	a	a	h	h	h
3B_714455593	3B	271.475	b	a	h	b	h	b	b	h	b	b	h	h	a	b	h	h	a	a	h	a	a	b	h	a	b	a	h	b	h	h	h	b	h	h	b	b	h	a	h	h	a	b	a	a	h	h	h
3B_714455590	3B	271.475	b	a	h	b	h	b	b	h	b	b	h	h	a	b	h	h	a	a	h	a	a	b	h	a	b	a	h	b	h	h	h	b	h	h	b	b	h	a	h	h	a	b	a	a	h	h	h
3B_728949276	3B	274.693	b	a	h	b	h	b	b	h	b	b	h	h	a	b	h	b	a	a	h	a	a	b	h	a	b	a	h	b	h	h	h	b	h	h	h	b	h	a	h	b	a	b	a	a	h	h	h
3B_728949255	3B	275.083	b	a	h	b	h	b	b	h	b	b	h	h	a	b	h	b	a	a	h	a	a	b	h	a	b	a	h	b	h	h	h	b	h	h	b	b	h	a	h	b	a	b	a	a	h	h	h
3B_728949265	3B	275.083	b	a	h	b	h	b	b	h	b	b	h	h	a	b	h	b	a	a	h	a	a	b	h	a	b	a	h	b	h	h	h	b	h	h	b	b	h	a	h	b	a	b	a	a	h	h	h
3B_721768384	3B	275.864	b	a	h	b	h	b	b	h	b	b	h	h	a	b	h	b	a	a	h	a	a	b	h	-	b	a	h	b	h	h	h	h	-	h	b	b	h	a	h	b	a	b	a	a	h	h	h
3B_723909580	3B	276.646	b	a	h	b	h	b	b	h	b	b	h	h	a	b	h	b	a	a	h	a	a	b	h	a	b	a	h	b	h	h	h	b	h	h	b	b	h	a	h	h	a	b	a	a	h	h	h
3B_728142448	3B	276.646	b	a	h	b	h	b	b	h	b	b	h	h	a	b	h	b	a	a	h	a	a	b	h	a	b	a	h	b	h	h	h	b	h	h	b	b	h	a	h	h	a	b	a	a	-	h	h
3B_723101144	3B	277.834	b	a	h	b	h	b	b	h	b	b	h	h	a	b	h	b	a	a	h	a	a	b	h	h	b	a	h	b	h	h	h	b	h	h	b	b	h	a	h	h	h	b	a	a	h	h	h
3B_733276368	3B	280.644	b	a	h	b	h	b	b	h	h	b	h	b	a	b	h	b	a	a	h	a	a	b	h	a	b	a	h	b	h	h	h	b	h	h	b	b	h	h	h	h	a	b	a	a	h	h	h
3B_733276312	3B	280.644	b	a	h	b	h	b	b	h	h	b	h	b	a	b	h	b	a	a	h	a	a	b	h	a	b	a	h	b	h	h	h	b	h	h	b	b	h	h	h	h	a	b	a	a	h	h	h
3B_773024461	3B	297.566	b	a	h	b	a	b	b	h	h	b	a	b	a	b	h	b	a	a	h	a	h	h	h	h	b	a	h	h	h	h	h	b	h	a	h	b	h	h	h	h	a	b	a	a	a	a	h
3B_755931270	3B	300.295	b	a	h	b	a	b	b	h	h	b	a	b	a	b	h	b	a	a	h	a	h	h	h	a	b	a	h	h	h	h	h	b	h	a	h	b	h	h	h	h	a	b	a	a	a	a	h
3B_770092322	3B	301.156	b	a	h	b	a	b	b	h	h	b	a	b	a	b	h	b	a	a	h	a	h	h	h	a	b	a	h	h	h	h	h	b	h	a	h	b	h	h	h	h	a	b	a	a	h	a	h
3B_756038946	3B	301.525	b	a	h	b	a	b	b	h	h	b	a	b	a	b	h	b	a	a	h	a	h	h	h	a	b	a	h	h	h	h	h	b	h	a	h	b	h	h	h	h	a	b	a	a	h	a	h
3B_761644063	3B	301.525	b	a	h	b	a	b	b	h	h	b	a	b	a	b	h	b	a	a	h	a	h	h	h	a	b	a	h	h	h	h	h	b	h	a	h	b	h	h	h	h	a	b	a	a	h	a	h
3B_756038944	3B	301.525	b	a	h	b	a	b	b	h	h	b	a	b	a	b	h	b	a	a	h	a	h	h	h	a	b	a	h	h	h	h	h	b	h	a	h	b	h	h	h	h	a	b	a	a	h	a	h
3B_750021557	3B	301.923	b	a	h	b	h	b	b	h	h	b	a	b	a	b	h	b	a	a	h	a	h	h	h	a	b	a	h	h	h	h	h	b	h	a	h	b	h	h	h	h	a	b	a	a	h	a	h
3B_749875122	3B	301.923	b	a	h	b	h	b	b	h	h	b	a	b	a	b	h	b	a	a	h	a	h	h	h	a	b	a	h	h	h	h	h	b	h	a	h	b	h	h	h	h	a	b	a	a	h	a	h
3B_749875148	3B	301.923	b	a	h	b	h	b	b	h	h	b	a	b	a	b	h	b	a	a	h	a	h	h	h	a	b	a	h	h	h	h	h	b	h	a	h	b	h	h	h	h	a	b	a	a	h	a	h
3B_749875196	3B	301.923	b	a	h	b	h	b	b	h	h	b	a	b	a	b	h	b	a	a	h	a	h	h	h	a	b	a	h	h	h	h	h	b	h	a	h	b	h	h	h	h	a	b	a	a	h	a	h
3B_749875128	3B	301.923	b	a	h	b	h	b	b	h	h	b	a	b	a	b	h	b	a	a	h	a	h	h	h	a	b	a	h	h	h	h	h	b	h	a	h	b	h	h	h	h	a	b	a	a	h	a	h
3B_749875143	3B	301.923	b	a	h	b	h	b	b	h	h	b	a	b	a	b	h	b	a	a	h	a	h	h	h	a	b	a	h	h	h	h	h	b	h	a	h	b	h	h	h	h	a	b	a	a	h	a	h
3B_750021613	3B	301.923	b	a	h	b	h	b	b	h	h	b	a	b	a	b	h	b	a	a	h	a	h	h	h	a	b	a	h	h	h	h	h	b	h	a	h	b	h	h	h	h	a	b	a	a	h	a	h
3B_761644086	3B	303.117	b	a	h	b	a	b	b	h	h	b	a	b	a	b	h	b	a	a	h	a	h	h	h	a	b	a	h	h	h	h	h	b	h	a	h	b	h	h	h	h	a	b	a	a	h	a	h
3B_756039048	3B	305.932	b	a	h	b	a	b	b	h	h	b	a	b	a	b	h	b	a	a	h	a	h	h	h	a	b	h	h	h	h	h	h	b	h	a	h	b	h	h	h	h	h	b	a	a	h	a	h
3B_749875082	3B	311.271	b	h	h	b	h	b	b	h	h	b	a	b	a	b	h	b	a	a	h	a	h	h	h	a	b	h	h	h	h	h	h	b	h	a	h	b	h	h	h	h	a	b	h	h	h	a	h
3B_778176280	3B	328.555	h	a	h	b	a	b	b	h	h	b	a	h	a	b	h	b	a	h	h	a	h	h	h	h	h	a	h	b	h	h	h	b	h	h	h	b	h	h	h	h	a	b	h	h	a	a	b
3B_786427258	3B	336.448	h	a	b	b	a	b	b	b	h	b	a	h	a	b	h	b	a	h	b	a	b	h	h	h	h	a	b	b	h	h	a	h	h	b	h	b	h	h	h	a	a	b	h	h	a	a	b
3B_789294183	3B	339.927	h	a	b	b	a	b	b	b	h	b	a	h	a	b	h	b	a	h	b	a	b	h	h	h	h	a	b	b	h	h	h	h	-	b	h	b	h	h	h	a	h	b	h	h	a	h	b
3B_789294251	3B	340.348	h	a	b	b	a	b	b	b	h	b	a	h	a	b	h	b	a	h	b	a	b	h	h	h	h	a	b	b	h	h	a	h	-	b	h	b	h	h	h	a	h	b	h	h	a	h	b
3B_789925597	3B	342.072	h	a	b	b	a	b	b	b	h	b	a	h	a	b	h	b	a	h	b	a	b	h	b	h	h	a	b	b	h	h	a	h	a	b	h	b	h	h	h	a	h	b	h	h	a	h	b
3B_790723542	3B	342.869	h	a	b	b	a	b	b	b	h	b	a	h	a	b	h	b	a	h	b	a	b	h	b	h	h	a	b	b	h	h	a	h	a	b	h	b	h	h	h	a	h	b	h	h	a	h	b
3B_790723566	3B	342.869	h	a	b	b	a	b	b	b	h	b	a	h	a	b	h	b	a	h	b	a	b	h	b	h	h	a	b	b	h	h	a	h	a	b	h	b	h	h	h	a	h	b	h	h	a	h	b
3B_790723537	3B	342.869	h	a	b	b	a	b	b	b	h	b	a	h	a	b	h	b	a	h	b	a	b	h	b	h	h	a	b	b	h	h	a	h	a	b	h	b	h	h	h	a	h	b	h	h	a	h	b
3B_792203627	3B	348.601	h	a	b	b	a	b	b	b	h	b	a	h	a	b	h	b	a	a	b	h	h	h	b	h	h	a	b	b	h	h	a	h	a	b	h	b	h	h	h	a	h	b	h	h	a	b	b
3B_797666908	3B	353.492	a	a	b	b	a	b	b	b	h	b	a	h	a	b	a	b	a	a	b	h	h	h	b	h	h	a	b	b	h	b	a	h	a	h	h	b	h	h	h	a	a	b	h	h	a	b	b
3B_797666731	3B	355.903	a	a	b	b	a	h	b	b	h	b	a	h	a	b	a	b	a	a	b	h	h	h	b	h	h	a	b	b	h	b	a	h	a	h	h	b	h	h	h	a	a	b	h	h	a	b	b
3B_815631567	3B	370.367	h	a	h	h	a	b	b	b	b	b	a	h	a	b	a	b	a	a	b	h	h	h	b	h	h	a	b	b	b	b	h	a	a	h	h	h	h	a	a	a	a	b	h	h	a	h	b
3B_815335653	3B	371.571	h	a	h	h	a	b	h	b	b	b	a	h	a	b	a	b	a	a	b	h	h	h	b	h	h	a	b	b	h	b	h	a	a	h	h	h	h	a	a	a	a	b	h	h	a	h	b
3B_815335682	3B	371.571	h	a	h	h	a	b	h	b	b	b	a	h	a	b	a	b	a	a	b	h	h	h	b	h	h	a	b	b	h	b	h	a	a	h	h	h	h	a	a	a	a	b	h	h	a	h	b
3B_815335654	3B	371.571	h	a	h	h	a	b	h	b	b	b	a	h	a	b	a	b	a	a	b	h	h	h	b	h	h	a	b	b	h	b	h	a	a	h	h	h	h	a	a	a	a	b	h	h	a	h	b
3B_832840544	3B	379.485	b	a	h	h	a	b	h	b	h	b	a	h	a	b	a	h	a	a	b	b	h	h	b	h	h	a	b	b	h	b	h	h	a	a	h	h	h	a	a	a	a	b	h	h	h	h	b
3B_832840522	3B	379.485	b	a	h	h	a	b	h	b	h	b	a	h	a	b	a	h	a	a	b	b	h	h	b	h	h	a	b	b	h	b	h	h	a	a	h	h	h	a	a	a	a	b	h	h	h	h	b
4A_785822	4A	0	h	b	b	h	b	h	a	a	a	b	h	h	h	h	h	h	h	b	b	b	b	b	b	h	a	b	h	a	a	a	b	h	a	h	b	h	h	b	h	a	h	h	h	h	a	a	b
4A_14415780	4A	21.2956	h	b	b	h	h	a	h	a	h	b	h	a	h	h	a	b	h	b	b	b	h	b	h	h	a	b	a	a	a	h	b	a	a	b	h	h	h	b	a	a	b	h	h	h	a	a	b
4A_17462734	4A	32.5238	h	b	b	h	h	a	b	a	h	b	b	a	h	h	a	b	b	h	b	b	a	b	h	h	h	b	a	h	a	h	b	a	a	b	h	h	h	b	h	h	b	h	h	h	a	a	b
4A_17462735	4A	32.5338	h	b	b	h	h	a	b	a	h	b	b	a	h	h	a	b	b	h	b	b	a	b	h	h	h	b	a	h	a	h	b	a	a	b	h	h	h	b	h	h	b	h	h	h	a	a	b
4A_17462797	4A	32.5438	h	b	b	h	h	a	b	a	h	b	b	a	h	h	a	b	b	h	b	b	a	b	h	h	h	b	a	h	a	h	b	a	a	b	h	h	h	b	h	h	b	h	h	h	a	a	b
4A_17462855	4A	32.9415	h	b	b	h	h	a	b	a	h	b	b	a	h	h	a	b	b	h	b	b	a	b	h	h	h	b	a	h	a	h	b	a	a	b	h	h	h	b	h	h	b	h	h	h	a	a	b
4A_17462868	4A	32.9515	h	b	b	h	h	a	b	a	h	b	b	a	h	h	a	b	b	h	b	b	a	b	h	h	h	b	a	h	a	h	b	a	a	b	h	h	h	b	h	h	b	h	h	h	a	a	b
4A_25104315	4A	41.3186	b	h	b	h	h	a	b	a	h	b	b	a	h	h	a	b	b	b	b	b	a	b	h	h	h	b	a	h	a	h	h	a	a	b	h	h	h	b	h	h	b	h	a	b	h	a	b
4A_25104363	4A	41.3286	b	h	b	h	h	a	b	a	h	b	b	a	h	h	a	b	b	b	b	b	a	b	h	h	h	b	a	h	-	h	h	a	a	b	h	h	h	b	h	h	b	h	a	b	h	a	b
4A_25104361	4A	41.3386	b	h	b	h	h	a	b	a	h	b	b	a	h	h	a	b	b	b	b	b	a	b	h	h	h	b	a	h	-	h	h	a	a	b	h	h	h	b	h	h	b	h	a	b	h	a	b
4A_25104354	4A	41.3486	b	h	b	h	h	a	b	a	h	b	b	a	h	h	a	b	b	b	b	b	a	b	h	h	h	b	a	h	-	h	h	a	a	b	h	h	h	b	h	h	b	h	a	b	h	a	b
4A_25104339	4A	41.3586	b	h	b	h	h	a	b	a	h	b	b	a	h	h	a	b	b	b	b	b	a	b	h	h	h	b	a	h	-	h	h	a	a	b	h	h	h	b	h	h	b	h	a	b	h	a	b
4A_26706321	4A	41.3686	b	h	b	h	h	a	b	a	h	b	b	a	h	h	a	b	b	b	b	b	a	b	h	h	h	b	a	h	a	h	h	a	a	b	h	h	h	b	h	h	b	h	a	b	h	a	b
4A_26706282	4A	41.3786	b	h	b	h	h	a	b	a	h	b	b	a	h	h	a	b	b	b	b	b	a	b	h	h	h	b	a	h	a	h	h	a	a	b	h	h	h	b	h	h	b	h	a	b	h	a	b
4A_31472410	4A	42.5821	b	h	b	h	h	a	b	a	h	b	b	a	h	h	a	b	b	b	b	b	a	b	h	h	h	b	a	h	a	h	h	a	a	b	h	h	h	b	h	h	b	h	a	b	h	a	b
4A_38660431	4A	58.8195	b	h	h	h	h	a	b	b	h	a	b	h	a	b	a	b	b	b	b	b	h	a	h	h	h	h	h	b	h	h	b	h	a	b	h	b	h	h	h	h	b	h	a	b	h	a	h
4A_38658242	4A	58.8295	b	h	h	h	h	a	b	b	h	a	b	h	a	b	a	b	b	b	b	b	h	a	h	h	h	h	h	b	h	h	b	h	a	b	h	b	h	h	h	h	b	h	a	b	h	a	h
4A_44726095	4A	60.4292	b	h	h	a	h	a	b	b	b	a	b	h	a	b	a	b	b	b	b	b	h	a	h	h	h	h	h	b	h	h	b	h	a	b	h	b	h	h	h	h	b	h	a	b	h	a	h
4A_65361814	4A	63.4855	b	h	h	a	h	a	b	b	b	a	b	h	a	b	h	b	b	b	b	h	h	a	h	h	h	h	h	b	h	h	b	h	a	h	h	b	h	h	h	h	b	h	a	b	h	a	h
4A_65361640	4A	65.6535	b	h	h	a	h	a	b	b	b	a	b	h	a	b	h	b	b	b	b	h	h	a	h	h	h	h	h	b	h	h	b	h	a	h	h	b	h	h	h	h	b	h	a	b	h	a	h
4A_54193162	4A	68.0618	b	h	h	a	h	a	b	b	b	a	b	h	a	b	h	b	b	b	b	h	h	a	h	h	h	h	h	b	h	h	b	h	a	h	h	b	h	h	h	h	b	h	a	b	h	a	h
4A_62353094	4A	70.0646	b	h	h	a	h	-	b	b	b	a	b	h	a	b	h	b	b	b	b	h	h	a	h	b	h	h	h	b	h	h	b	h	a	h	h	b	h	h	h	h	b	h	a	b	h	-	h
4A_62353153	4A	70.0746	b	h	h	a	h	-	b	b	b	a	b	h	a	b	h	b	b	b	b	h	h	a	h	b	h	h	h	b	h	h	b	h	a	h	h	b	h	h	h	h	b	h	a	b	h	a	h
4A_62353187	4A	70.0846	b	h	h	a	h	a	b	b	b	a	b	h	a	b	h	b	b	b	b	h	h	a	h	b	h	h	h	b	h	h	b	h	a	h	h	b	h	h	h	h	b	h	a	b	h	a	h
4A_65361789	4A	70.8821	b	h	h	a	h	a	b	b	b	a	b	h	a	b	h	b	b	b	b	h	h	a	h	h	h	h	h	b	h	h	b	h	a	h	h	b	h	h	h	h	b	h	a	b	h	a	h
4A_57894391	4A	70.8921	b	h	h	a	h	a	b	b	b	a	b	h	a	b	h	b	b	b	b	h	h	a	h	h	h	h	h	b	h	h	b	h	a	h	h	b	h	h	h	h	b	h	a	b	h	a	h
4A_57894484	4A	70.9021	b	h	h	a	h	a	b	b	b	a	b	h	a	b	h	b	b	b	b	h	h	a	h	h	h	h	h	b	h	h	b	h	a	h	h	b	h	h	h	h	b	h	a	b	h	a	h
4A_48401416	4A	70.9121	b	h	h	a	h	a	b	b	b	a	b	h	a	b	h	b	b	b	b	h	h	a	h	h	h	h	h	b	h	h	b	h	a	h	h	b	h	h	h	h	b	h	a	b	h	a	h
4A_62353035	4A	70.9221	b	h	h	a	h	a	b	b	b	a	b	h	a	b	h	b	b	b	b	h	h	a	h	h	h	h	h	b	h	h	b	h	a	h	h	b	h	h	h	h	b	h	a	b	h	a	h
4A_54759596	4A	70.9321	b	h	h	a	h	a	b	b	b	a	b	h	a	b	h	b	b	b	b	h	h	a	h	h	h	h	h	b	h	h	b	h	a	h	h	b	h	h	h	h	b	h	a	b	h	a	h
4A_48401434	4A	70.9421	b	h	h	a	h	a	b	b	b	a	b	h	a	b	h	b	b	b	b	h	h	a	h	h	h	h	h	b	h	h	b	h	a	h	h	b	h	h	h	h	b	h	a	b	h	a	h
4A_48401422	4A	70.9521	b	h	h	a	h	a	b	b	b	a	b	h	a	b	h	b	b	b	b	h	h	a	h	h	h	h	h	b	h	h	b	h	a	h	h	b	h	h	h	h	b	h	a	b	h	a	h
4A_63572995	4A	70.9621	b	h	h	a	h	a	b	b	b	a	b	h	a	b	h	b	b	b	b	h	h	a	h	h	h	h	h	b	h	h	b	h	a	h	h	b	h	h	h	h	b	h	a	b	h	a	h
4A_58483654	4A	71.3598	b	h	h	a	h	a	b	b	b	a	b	h	a	b	h	b	b	b	b	h	h	a	h	h	h	h	h	b	h	h	b	h	a	h	h	b	h	h	h	h	b	h	a	b	h	a	h
7B_335349153	4A	72.1569	b	h	h	a	h	a	b	b	b	a	b	h	a	b	h	b	b	b	b	h	h	a	h	b	h	h	h	b	h	h	b	h	a	h	h	b	h	h	h	h	b	h	a	b	h	a	h
7B_335356086	4A	72.5546	b	h	h	a	h	a	b	b	b	a	b	h	a	b	h	b	b	b	b	h	h	a	h	b	h	h	h	b	h	h	b	h	a	h	h	b	h	h	h	h	b	h	a	b	h	a	h
7B_335349230	4A	72.5646	b	h	h	a	h	a	b	b	b	a	b	h	a	b	h	b	b	b	b	h	h	a	h	b	h	h	h	b	h	h	b	h	a	h	h	b	h	h	h	h	b	h	a	b	h	a	h
4A_73597051	4A	72.9623	b	h	h	a	h	a	b	b	b	a	b	h	a	b	h	b	b	b	b	h	h	a	h	b	h	h	h	b	h	h	b	h	a	h	h	h	h	h	h	h	b	h	a	b	h	a	h
4A_73597066	4A	74.1511	b	h	h	a	h	a	b	b	b	a	b	h	a	b	h	b	b	b	b	h	h	a	h	b	h	h	h	h	h	h	b	h	a	h	h	h	h	h	h	h	b	h	a	b	h	a	h
4A_78869398	4A	76.5566	b	h	b	a	h	a	b	b	h	a	b	h	a	b	h	b	b	b	b	h	h	a	h	b	h	h	h	b	h	h	b	h	a	h	h	h	h	h	h	h	b	h	a	b	h	a	h
4A_78869335	4A	76.5666	b	h	b	a	h	a	b	b	h	a	b	h	a	b	h	b	b	b	b	h	h	a	h	b	h	h	h	b	h	h	b	h	a	h	h	h	h	h	h	h	b	h	a	b	h	a	h
4A_78869394	4A	76.5766	b	h	b	a	h	a	b	b	h	a	b	h	a	b	h	b	b	b	b	h	h	a	h	b	h	h	h	b	h	h	b	h	a	h	h	h	h	h	h	h	b	h	a	b	h	a	h
4A_88324864	4A	77.3713	b	h	b	a	h	a	b	b	h	a	b	h	a	b	h	b	b	b	b	h	h	a	h	b	h	h	a	b	h	h	b	h	a	h	h	h	h	h	h	h	b	h	a	b	h	a	h
4A_81321416	4A	80.6018	b	h	b	a	h	a	b	b	h	a	b	h	a	b	h	b	b	b	b	h	h	a	h	b	h	h	h	b	h	h	b	h	a	h	h	h	h	h	h	h	b	h	a	b	h	a	h
4A_96286807	4A	84.2491	b	h	b	a	h	a	b	b	h	a	b	h	a	b	h	b	b	b	b	h	h	a	h	b	h	h	a	b	h	h	b	h	a	h	h	h	h	h	h	h	b	h	a	b	h	a	h
4A_96286956	4A	84.2591	b	h	b	a	h	a	b	b	h	a	b	h	a	b	h	b	b	b	b	h	h	a	h	b	h	h	a	b	h	h	b	h	a	h	h	h	h	h	h	h	b	h	a	b	h	a	h
4A_118621395	4A	87.4885	b	h	b	a	h	a	b	b	h	a	b	h	a	b	h	b	h	b	b	h	h	a	h	b	h	h	a	b	h	h	b	h	a	h	h	h	h	h	h	h	b	h	a	b	h	a	a
4A_118478736	4A	89.4837	b	h	b	a	h	a	b	b	h	a	b	h	a	b	h	b	h	b	b	h	h	a	h	b	h	h	a	b	h	h	b	h	a	h	h	h	h	h	h	h	b	h	a	b	h	a	h
4A_120979827	4A	90.2461	b	h	b	a	h	a	b	b	h	a	b	h	a	b	h	b	h	b	b	h	h	a	h	b	h	h	a	b	h	h	b	h	a	h	h	h	h	h	h	h	b	h	a	b	h	a	a
4A_120973066	4A	90.6151	b	h	b	a	h	a	b	b	h	a	b	h	a	b	h	b	h	b	b	h	h	a	h	b	h	h	a	b	h	h	b	h	a	h	h	h	h	h	h	h	b	h	a	b	h	a	a
4A_126969258	4A	90.6251	b	h	b	a	h	a	b	b	h	a	b	h	a	b	h	b	h	b	b	h	h	a	h	b	h	h	a	b	h	h	b	h	a	h	h	h	h	h	h	h	b	h	a	b	h	a	a
4A_126969233	4A	90.6351	b	h	b	a	h	a	b	b	h	a	b	h	a	b	h	b	h	b	b	h	h	a	h	b	h	h	a	b	h	h	b	h	a	h	h	h	h	h	h	h	b	h	a	b	h	a	a
4A_118621324	4A	90.6451	b	h	b	a	h	a	b	b	h	a	b	h	a	b	h	b	h	b	b	h	h	a	h	b	h	h	a	b	h	h	b	h	a	h	h	h	h	h	h	h	b	h	a	b	h	a	a
4A_126969420	4A	90.6551	b	h	b	a	h	a	b	b	h	a	b	h	a	b	h	b	h	b	b	h	h	a	h	b	h	h	a	b	h	h	b	h	a	h	h	h	h	h	h	h	b	h	a	b	h	a	a
4A_129061514	4A	90.6651	b	h	b	a	h	a	b	b	h	a	b	h	a	b	h	b	h	b	b	h	h	a	h	b	h	h	a	b	h	h	b	h	a	h	h	h	h	h	h	h	b	h	a	b	h	a	a
4A_128882200	4A	90.6751	b	h	b	a	h	a	b	b	h	a	b	h	a	b	h	b	h	b	b	h	h	a	h	b	h	h	a	b	h	h	b	h	a	h	h	h	h	h	h	h	b	h	a	b	h	a	a
4A_126969424	4A	90.6851	b	h	b	a	h	a	b	b	h	a	b	h	a	b	h	b	h	b	b	h	h	a	h	b	h	h	a	b	h	h	b	h	a	h	h	h	h	h	h	h	b	h	a	b	h	a	a
4A_121391637	4A	90.6951	b	h	b	a	h	a	b	b	h	a	b	h	a	b	h	b	h	b	b	h	h	a	h	b	h	h	a	b	h	h	b	h	a	h	h	h	h	h	h	h	b	h	a	b	h	a	a
4A_113060686	4A	90.7051	b	h	b	a	h	a	b	b	h	a	b	h	a	b	h	b	h	b	b	h	h	a	h	b	h	h	a	b	h	h	b	h	a	h	h	h	h	h	h	h	b	h	a	b	h	a	a
4A_127164870	4A	90.7151	b	h	b	a	h	a	b	b	h	a	b	h	a	b	h	b	h	b	b	h	h	a	h	b	h	h	a	b	h	h	b	h	a	h	h	h	h	h	h	h	b	h	a	b	h	a	a
4A_127164755	4A	90.7251	b	h	b	a	h	a	b	b	h	a	b	h	a	b	h	b	h	b	b	h	h	a	h	b	h	h	a	b	h	h	b	h	a	h	h	h	h	h	h	h	b	h	a	b	h	a	a
4A_127164741	4A	90.7351	b	h	b	a	h	a	b	b	h	a	b	h	a	b	h	b	h	b	b	h	h	a	h	b	h	h	a	b	h	h	b	h	a	h	h	h	h	h	h	h	b	h	a	b	h	a	a
4A_120979976	4A	91.1044	b	h	b	a	h	a	b	b	h	a	b	h	a	b	h	b	h	b	b	h	h	a	h	b	h	h	a	b	h	h	b	h	a	h	h	h	h	h	h	h	b	h	a	b	h	a	a
4A_127164932	4A	91.8596	b	h	b	a	h	a	b	b	h	a	b	h	a	b	h	b	h	b	b	h	h	a	h	b	h	h	a	b	h	h	b	h	a	h	h	h	h	h	h	h	h	h	a	b	h	a	a
4A_112937018	4A	92.6291	b	h	b	a	h	-	b	b	h	a	b	h	a	b	h	b	h	b	b	h	h	a	h	b	h	h	a	b	h	h	b	h	a	h	h	h	h	h	h	h	b	h	a	b	h	h	a
4A_112936984	4A	93.4131	b	h	b	a	h	-	b	b	h	a	b	h	a	b	h	b	h	b	b	h	h	a	h	b	h	h	a	b	h	h	b	h	a	h	h	h	h	h	h	h	b	h	h	b	h	a	a
4A_112937084	4A	95.0102	b	h	b	a	h	-	b	b	h	a	b	h	a	b	h	b	h	b	b	h	h	h	h	b	h	h	a	b	h	h	b	h	a	h	h	h	h	h	h	h	b	h	h	b	h	a	a
4A_137393940	4A	98.2357	b	h	b	a	h	a	b	b	h	a	b	h	a	b	h	b	h	b	b	h	h	a	h	b	h	h	a	b	h	h	b	h	a	h	h	h	h	h	h	h	b	h	a	b	h	a	a
4A_136204029	4A	98.6261	b	h	b	a	h	a	b	b	h	a	b	h	a	b	h	b	h	b	b	h	h	a	h	b	h	h	a	b	h	h	b	h	a	h	h	h	h	h	h	h	b	h	a	b	h	a	a
4A_137616660	4A	98.6361	b	h	b	a	h	a	b	b	h	a	b	h	a	b	h	b	h	b	b	h	h	a	h	b	h	h	a	b	h	h	b	h	a	h	h	h	h	h	h	h	b	h	a	b	h	a	a
4A_136204018	4A	98.6461	b	h	b	a	h	a	b	b	h	a	b	h	a	b	h	b	h	b	b	h	h	a	h	b	h	h	a	b	h	h	b	h	a	h	h	h	h	h	h	h	b	h	a	b	h	a	a
4A_137393794	4A	98.6561	b	h	b	a	h	a	b	b	h	a	b	h	a	b	h	b	h	b	b	h	h	a	h	b	h	h	a	b	h	h	b	h	a	h	h	h	h	h	h	h	b	h	a	b	h	a	a
4A_137616640	4A	98.6661	b	h	b	a	h	a	b	b	h	a	b	h	a	b	h	b	h	b	b	h	h	a	h	b	h	h	a	b	h	h	b	h	a	h	h	h	h	h	h	h	b	h	a	b	h	a	a
4A_137616553	4A	99.0602	b	h	b	a	h	a	b	b	h	a	b	h	a	b	h	b	h	b	b	h	h	a	h	b	h	h	a	b	h	h	b	h	a	h	h	h	h	h	h	h	b	h	a	b	h	a	a
4A_148289049	4A	103.112	h	h	b	a	h	a	b	b	h	h	b	h	a	b	h	b	h	b	b	h	h	a	h	b	h	h	a	b	h	h	b	h	a	h	a	h	h	h	h	h	b	h	a	b	h	a	a
4A_246887895	4A	103.905	h	h	b	a	h	a	b	b	h	h	b	h	a	b	h	b	h	b	b	h	h	a	h	b	h	h	a	b	h	h	b	h	a	h	a	h	h	h	h	h	b	h	a	b	h	a	a
4A_288171725	4A	103.915	h	h	b	a	h	a	b	b	h	h	b	h	a	b	h	b	h	b	b	h	h	a	h	b	h	h	a	b	h	h	b	h	a	h	a	h	h	h	h	h	b	h	a	b	h	a	a
4A_396651837	4A	103.925	h	h	b	a	h	a	b	b	h	h	b	h	a	b	h	b	h	b	b	h	h	a	h	b	h	h	a	b	h	h	b	h	a	h	a	h	h	h	h	h	b	h	a	b	h	a	a
4A_148289154	4A	103.935	h	h	b	a	h	a	b	b	h	h	b	h	a	b	h	b	h	b	b	h	h	a	h	b	h	h	a	b	h	h	b	h	a	h	a	h	h	h	h	h	b	h	a	b	h	a	a
4A_349495435	4A	103.945	h	h	b	a	h	a	b	b	h	h	b	h	a	b	h	b	h	b	b	h	h	a	h	b	h	h	a	b	h	h	b	h	a	h	a	h	h	h	h	h	b	h	a	b	h	a	a
4A_393226785	4A	103.955	h	h	b	a	h	a	b	b	h	h	b	h	a	b	h	b	h	b	b	h	h	a	h	b	h	h	a	b	h	h	b	h	a	h	a	h	h	h	h	h	b	h	a	b	h	a	a
4A_297058005	4A	103.965	h	h	b	a	h	a	b	b	h	h	b	h	a	b	h	b	h	b	b	h	h	a	h	b	h	h	a	b	h	h	b	h	a	h	a	h	h	h	h	h	b	h	a	b	h	a	a
4A_422649418	4A	103.975	h	h	b	a	h	a	b	b	h	h	b	h	a	b	h	b	h	b	b	h	h	a	h	b	h	h	a	b	h	h	b	h	a	h	a	h	h	h	h	h	b	h	a	b	h	a	a
4A_149933608	4A	103.985	h	h	b	a	h	a	b	b	h	h	b	h	a	b	h	b	h	b	b	h	h	a	h	b	h	h	a	b	h	h	b	h	a	h	a	h	h	h	h	h	b	h	a	b	h	a	a
4A_174310541	4A	103.995	h	h	b	a	h	a	b	b	h	h	b	h	a	b	h	b	h	b	b	h	h	a	h	b	h	h	a	b	h	h	b	h	a	h	a	h	h	h	h	h	b	h	a	b	h	a	a
4A_277259126	4A	104.005	-	h	b	a	h	a	b	b	h	h	b	h	a	b	h	b	h	b	b	h	h	a	h	b	h	h	a	b	h	h	b	h	a	h	a	h	h	h	h	h	b	h	a	b	h	a	a
4A_280733416	4A	104.015	h	h	b	a	h	a	b	b	h	h	b	h	a	b	h	b	h	b	b	h	h	a	h	b	h	h	a	b	h	h	b	h	a	h	a	h	h	h	h	h	b	h	a	b	-	a	a
4A_439483211	4A	104.805	h	h	b	h	h	a	b	b	h	h	b	h	h	b	h	b	h	b	b	h	h	a	h	b	h	h	a	b	h	h	b	h	a	h	a	h	h	h	h	h	b	h	a	b	h	a	a
4A_502634905	4A	108.03	h	h	b	a	h	a	b	b	h	h	b	h	a	b	h	b	h	b	h	h	h	a	h	b	h	h	a	b	h	h	b	h	a	h	a	h	h	h	h	h	b	h	a	b	h	a	a
4A_485595012	4A	109.622	h	h	b	a	h	a	b	b	h	h	b	h	a	b	h	b	h	b	h	h	h	a	h	b	h	h	a	b	h	h	b	h	a	h	a	h	h	h	h	h	b	h	a	b	h	a	a
4A_516607858	4A	110.813	h	h	b	a	h	a	b	b	h	h	b	h	a	b	h	b	h	b	h	h	h	a	h	-	h	h	a	b	h	h	b	h	a	h	a	h	h	h	h	h	b	b	a	-	h	a	a
4A_516607817	4A	110.823	h	h	b	a	h	a	b	b	h	h	b	h	a	b	h	b	h	b	h	h	h	a	h	-	h	h	a	b	h	h	b	h	a	h	a	h	h	h	h	h	b	b	a	-	h	a	a
4A_545687426	4A	114.062	h	h	b	a	h	a	b	b	h	h	b	h	a	b	h	b	h	b	h	b	h	a	h	b	h	-	a	h	h	h	h	h	a	h	a	h	a	h	h	h	b	b	a	b	h	a	a
4A_547106803	4A	114.46	h	h	b	a	h	a	b	b	h	h	b	h	a	b	h	b	h	b	h	b	h	a	h	b	h	h	a	h	h	h	h	h	a	h	a	h	a	h	h	h	b	b	a	b	h	a	a
4A_548313830	4A	114.857	h	h	b	a	h	a	b	b	h	h	b	h	a	b	h	b	h	b	h	b	h	a	h	b	h	h	a	h	h	h	h	h	a	h	a	h	a	h	-	h	b	b	a	b	h	a	a
4A_564119804	4A	122.354	h	h	b	a	h	a	b	b	h	a	b	a	a	b	h	b	b	b	h	h	h	a	h	b	h	h	a	h	h	h	h	h	h	h	a	a	a	h	h	h	b	h	a	b	h	a	a
4A_572540416	4A	126.831	h	h	b	a	h	a	b	b	h	a	b	h	a	b	h	b	b	b	h	h	h	a	a	b	h	h	a	h	h	h	h	h	h	b	a	a	h	a	h	b	b	h	a	b	h	a	a
4A_572540279	4A	128.419	h	h	b	a	h	a	b	b	h	a	b	a	a	b	h	b	b	b	h	h	h	a	a	b	h	h	a	h	h	h	h	h	h	b	a	a	h	a	h	b	b	h	a	b	h	a	a
4A_572540312	4A	128.807	h	h	b	a	h	a	b	b	h	a	b	a	a	b	h	b	b	b	h	h	h	a	a	b	h	h	a	h	h	h	h	h	h	b	a	a	h	a	h	-	b	h	a	b	h	a	a
4A_572540395	4A	129.186	h	h	b	a	h	a	b	b	h	a	b	a	a	b	h	b	b	b	h	h	h	a	a	b	h	h	a	h	h	h	h	h	h	b	a	a	h	a	h	b	b	h	a	b	h	a	a
4A_575197093	4A	130.365	h	h	b	a	h	a	b	b	h	h	b	a	a	b	h	b	b	b	h	h	h	a	a	b	h	h	a	h	h	h	h	h	h	b	a	a	h	a	h	b	b	h	a	b	h	a	a
4A_575197094	4A	130.375	h	h	b	a	h	a	b	b	h	h	b	a	a	b	h	b	b	b	h	h	h	a	a	b	h	h	a	h	h	h	h	h	h	b	a	a	h	a	h	b	b	h	a	b	h	a	a
4A_576034587	4A	131.173	h	h	b	a	h	a	b	-	h	h	b	a	a	b	h	b	b	b	h	h	h	a	a	-	h	h	a	h	h	h	h	h	h	b	a	a	h	a	h	b	b	h	a	b	h	a	a
4A_577533296	4A	136.082	h	b	b	a	b	a	b	b	h	h	b	a	a	b	h	b	b	b	h	a	h	a	a	b	h	b	a	h	h	h	h	h	h	b	a	a	h	-	h	b	h	h	a	b	h	a	b
4A_577533381	4A	137.682	h	b	b	a	b	a	b	b	h	h	b	a	a	b	h	b	b	b	h	a	h	a	a	b	h	b	a	h	h	h	h	h	h	b	a	a	h	a	a	b	b	h	a	b	h	a	h
4A_586879940	4A	146.021	h	b	b	a	h	a	b	b	h	h	b	a	a	b	h	b	b	b	b	h	h	a	a	b	h	b	a	h	h	b	h	h	h	b	a	a	h	a	a	h	b	a	a	b	h	a	h
4A_591273709	4A	154.373	h	b	b	a	h	a	b	b	h	h	b	a	h	b	h	h	b	b	h	b	h	a	h	b	h	b	a	h	a	b	h	h	h	b	a	a	h	a	a	h	h	a	a	b	h	a	h
4A_591273688	4A	154.383	h	b	b	a	h	a	b	b	h	h	b	a	h	b	h	h	b	b	h	b	h	a	h	b	h	b	a	h	a	b	h	h	h	b	a	a	h	a	a	h	h	a	a	b	h	a	h
4A_593350692	4A	155.18	h	b	b	a	h	a	b	b	h	h	b	a	h	b	h	h	b	b	h	b	h	a	h	b	h	b	a	h	a	b	h	h	h	b	a	a	h	a	a	h	h	a	a	b	h	a	h
4A_600949124	4A	164.445	a	b	b	a	h	a	h	b	h	h	b	a	h	b	h	h	b	h	h	b	h	a	h	b	h	b	a	h	a	h	h	h	a	b	a	a	h	h	a	a	h	h	a	b	-	a	h
4A_600949289	4A	164.455	a	b	b	a	h	a	h	b	h	h	b	a	h	b	h	h	b	h	h	b	h	a	h	b	h	b	a	h	a	h	h	h	a	b	a	a	h	h	a	a	h	h	a	b	h	a	h
4A_600949321	4A	164.465	a	b	b	a	h	a	h	b	h	h	b	a	h	b	h	h	b	h	h	b	h	a	h	b	h	b	a	h	a	h	h	h	a	b	a	a	h	h	a	a	h	h	a	b	h	a	h
4A_602403178	4A	166.472	a	b	h	a	h	a	h	b	h	h	b	a	h	h	h	h	b	h	h	b	h	a	h	b	h	b	a	h	a	h	h	h	a	b	a	a	a	h	a	a	h	h	a	b	h	a	h
4A_602403156	4A	168.074	a	b	h	a	h	a	h	b	h	h	b	a	h	h	h	h	b	h	h	b	h	a	h	b	h	b	a	h	a	h	h	h	a	b	a	h	a	h	a	a	h	h	a	b	h	a	h
4A_610187439	4A	177.342	a	b	h	a	h	a	h	h	b	h	b	a	h	h	h	h	b	h	h	b	h	a	b	b	h	b	a	h	a	h	h	h	a	b	h	h	a	b	a	a	h	h	h	h	h	a	h
4A_609693253	4A	178.138	a	b	h	a	h	a	h	h	b	h	b	a	h	h	h	h	b	h	h	b	h	a	b	b	h	b	a	h	a	h	h	h	a	b	h	h	a	b	a	a	h	h	h	h	h	a	h
4A_623050423	4A	197.426	a	b	h	h	h	a	h	a	b	h	b	h	h	h	h	h	h	a	h	b	h	h	b	b	b	b	a	h	a	b	h	h	a	h	h	h	a	b	h	h	h	h	h	h	h	a	h
4A_623050245	4A	199.36	a	b	h	a	h	a	h	a	b	h	b	h	h	h	h	h	h	a	h	b	h	h	b	b	b	b	a	h	a	b	h	h	a	h	h	h	a	b	h	h	h	h	h	h	h	a	h
4A_623064112	4A	199.828	a	b	h	a	h	a	h	a	b	h	b	h	h	h	h	h	h	a	h	b	h	h	b	b	b	b	a	h	a	b	h	h	a	h	h	h	a	b	h	h	h	h	h	h	h	a	h
4A_623181281	4A	200.62	a	b	h	a	h	a	h	a	b	h	b	h	h	h	h	h	h	a	h	b	h	h	b	b	b	b	a	h	a	b	h	h	a	h	h	h	h	b	h	h	h	h	h	h	h	a	h
4A_623181251	4A	204.678	a	b	h	a	h	a	h	a	h	h	b	h	h	h	h	h	h	a	h	b	h	h	b	b	b	b	a	h	a	h	h	h	a	h	h	h	a	b	h	h	h	h	h	h	h	a	h
4A_632061577	4A	213.541	a	b	h	a	h	a	h	a	h	h	b	a	h	h	b	a	h	a	h	b	h	h	b	b	b	b	a	h	a	b	h	h	a	h	b	h	a	b	h	h	h	h	h	-	h	a	h
4A_635319284	4A	216.669	a	b	h	a	h	a	h	a	h	h	b	a	h	h	b	a	h	a	h	b	a	h	b	b	b	b	a	h	a	b	h	h	a	h	b	h	a	b	h	h	h	h	h	h	h	a	h
4A_640050827	4A	221.69	a	b	h	a	h	a	h	a	h	h	b	h	h	h	b	a	h	a	h	b	a	h	b	b	b	b	a	h	a	b	h	h	a	h	b	h	a	h	h	h	h	h	h	h	h	a	b
4A_640050830	4A	221.7	a	b	h	a	h	a	h	a	h	h	b	h	h	h	b	a	h	a	h	b	a	h	b	b	b	b	a	h	a	b	h	h	a	h	b	h	a	h	h	h	h	h	h	h	h	a	b
4A_648147484	4A	232.447	a	b	h	a	h	a	h	a	h	h	h	h	h	h	h	a	h	a	h	b	a	h	b	h	h	b	a	h	a	b	-	h	h	h	b	h	a	h	h	b	h	h	a	h	h	a	b
4A_653529552	4A	237.058	a	b	h	a	h	a	h	a	h	h	h	h	h	h	h	h	a	a	h	b	a	h	b	h	a	b	h	h	a	b	a	b	h	h	b	h	a	h	h	b	h	h	a	h	h	a	b
4A_653529518	4A	237.068	a	b	h	a	h	a	h	a	h	h	h	h	h	h	h	h	a	a	h	b	a	h	b	h	a	b	h	h	a	b	a	b	h	h	b	h	a	h	h	b	h	h	a	h	h	a	b
4A_653529604	4A	237.078	a	b	h	a	h	a	h	a	h	h	h	h	h	h	h	h	a	a	h	b	a	h	b	h	a	b	h	h	a	b	a	b	h	h	b	h	a	h	h	b	h	h	a	h	h	a	b
4A_653529510	4A	237.088	a	b	h	a	h	a	h	a	h	h	h	h	h	h	h	h	a	a	h	b	a	h	b	h	a	b	h	h	a	b	a	b	h	h	b	h	a	h	h	b	h	h	a	h	h	a	b
4A_653529692	4A	237.502	a	b	h	a	h	a	h	a	h	h	h	h	h	h	h	h	a	a	h	b	a	h	b	h	a	b	h	h	a	b	a	b	h	h	b	h	a	h	h	b	h	h	a	-	h	a	b
4A_663027653	4A	245.398	h	h	h	a	h	a	h	a	a	h	a	h	h	h	h	h	a	a	a	b	a	h	b	b	a	b	h	h	a	b	a	b	h	h	b	b	a	h	h	b	h	h	a	a	h	a	h
4A_664755363	4A	246.195	b	h	h	a	h	a	h	a	a	h	a	h	h	h	h	h	a	a	a	b	a	h	b	b	a	b	h	h	a	b	a	b	h	h	b	b	a	h	h	b	h	h	a	a	h	a	h
4A_672467306	4A	247.394	b	h	h	a	h	a	h	a	a	h	a	h	h	h	h	h	a	a	a	b	a	h	b	b	a	b	h	h	a	b	a	b	h	h	b	b	a	h	h	b	h	h	a	a	h	a	h
4A_674419222	4A	248.995	b	h	a	a	h	a	h	a	a	h	a	h	h	h	h	h	h	a	a	b	a	h	b	b	a	b	h	h	a	b	a	b	h	h	b	b	a	h	h	b	h	h	a	a	h	a	h
4A_683215771	4A	257.82	b	h	a	a	h	h	b	a	a	h	h	h	h	a	h	h	h	a	h	h	a	h	b	b	a	b	h	h	a	h	a	b	b	a	b	b	a	h	h	b	h	b	h	a	h	a	h
4A_683215785	4A	258.215	b	h	a	a	h	h	b	a	a	h	h	h	h	a	h	h	h	a	h	h	a	h	b	b	a	b	h	h	a	h	a	b	b	a	b	b	a	h	h	b	h	b	h	a	h	a	h
4A_683215864	4A	258.225	b	h	a	a	h	h	b	a	a	h	h	h	h	a	h	h	h	a	h	h	a	h	b	b	a	b	h	h	a	h	a	b	b	a	b	b	a	h	h	b	h	b	h	-	h	a	h
4A_683215890	4A	258.235	b	h	a	a	h	h	b	a	a	h	h	h	h	a	h	h	h	a	h	h	a	h	b	b	a	b	h	h	a	h	a	b	b	a	b	b	a	h	h	b	h	b	h	-	h	a	h
4A_683215926	4A	258.245	b	h	a	a	h	h	b	a	a	h	h	h	h	a	h	h	h	a	h	h	a	h	b	b	a	b	h	h	a	h	a	b	b	a	b	b	a	h	h	b	h	b	h	-	h	a	h
4A_683215788	4A	259.438	b	h	a	a	h	h	b	a	a	h	h	h	h	a	h	h	h	a	h	h	a	h	b	b	a	b	h	h	a	h	h	b	b	a	b	b	a	h	h	b	h	b	h	a	h	a	h
4A_686232003	4A	262.264	b	h	a	a	h	h	b	a	a	a	h	h	h	a	h	h	h	a	h	h	a	h	b	b	a	b	h	h	a	h	a	b	b	a	b	b	a	h	h	b	h	b	h	a	h	a	h
4A_693231164	4A	267.175	b	h	a	a	h	h	h	a	a	a	h	h	h	a	h	h	h	a	h	h	a	h	b	b	a	h	h	h	a	h	a	b	b	a	h	b	h	a	h	b	h	b	h	a	h	a	h
4A_693231186	4A	267.185	b	h	a	a	h	h	h	a	a	a	h	h	h	a	h	h	h	a	h	h	a	h	b	b	a	h	h	h	a	h	a	b	b	a	h	b	h	a	h	b	h	b	h	a	h	a	h
4A_693231147	4A	267.195	b	h	a	a	h	h	h	a	a	a	h	h	h	a	h	h	h	a	h	h	a	h	b	b	a	h	h	h	a	h	a	b	b	a	h	b	h	a	h	b	h	b	h	a	h	a	h
4A_694998567	4A	271.257	b	h	a	a	h	h	b	a	a	a	h	h	h	a	h	h	h	a	h	h	a	h	b	b	a	h	h	a	a	a	a	b	b	h	h	b	h	a	h	b	h	b	h	a	h	a	h
4A_694998580	4A	271.267	b	h	a	a	h	h	b	a	a	a	h	h	h	a	h	h	h	a	h	h	a	h	b	b	a	h	h	a	a	a	a	b	b	h	h	b	h	a	h	b	h	b	h	a	h	a	h
4A_697553169	4A	274.491	b	h	a	a	h	h	b	a	a	a	h	h	h	a	h	h	h	a	h	h	a	h	b	b	a	h	h	a	a	h	a	b	b	h	h	h	h	a	h	b	h	b	h	a	h	a	h
4A_697553159	4A	274.881	b	h	a	a	h	h	b	a	a	a	h	h	h	a	h	h	h	a	h	h	a	h	b	b	a	h	h	a	a	a	a	b	b	h	h	h	h	a	h	b	h	b	h	a	h	a	h
4A_697553025	4A	275.906	b	b	a	a	h	h	b	a	a	a	h	h	h	a	h	h	h	a	h	h	-	h	b	b	a	h	h	a	a	a	a	b	b	h	h	h	h	a	h	b	h	b	h	a	h	a	h
4A_698889837	4A	279.568	b	h	a	a	h	h	h	a	a	a	h	h	h	a	h	b	h	a	h	h	a	h	b	b	a	h	h	a	a	a	a	b	b	h	h	h	h	a	h	b	h	h	h	a	h	a	h
4A_698889870	4A	279.578	b	h	a	a	h	h	h	a	a	a	h	h	h	a	h	b	h	a	h	h	a	h	b	b	a	h	h	a	a	a	a	b	b	h	h	h	h	a	h	b	h	h	h	a	h	a	h
5B_283773592	4A	282.399	h	h	a	a	h	h	h	a	a	a	h	h	h	a	h	b	b	a	h	h	a	h	h	b	a	h	h	a	a	a	a	b	h	h	h	h	h	a	h	b	h	h	h	a	h	a	h
4A_701085618	4A	283.192	h	h	a	a	h	h	h	a	a	a	h	h	h	a	h	b	b	a	h	h	a	h	h	b	a	h	h	a	a	a	a	b	h	h	h	h	h	a	h	b	h	h	h	a	h	a	h
4A_701085579	4A	283.202	h	h	a	a	h	h	h	a	a	a	h	h	h	a	h	b	b	a	h	h	a	h	h	b	a	h	h	a	a	a	a	b	h	h	h	h	h	a	h	b	h	h	h	a	h	a	h
4A_701085669	4A	283.212	h	h	a	a	h	h	h	a	a	a	h	h	h	a	h	b	b	a	h	h	a	h	h	b	a	h	h	a	a	a	a	b	h	h	h	h	h	a	h	b	h	h	h	a	h	a	h
4A_705449555	4A	286.859	h	h	a	a	h	h	h	a	a	a	a	h	b	a	h	b	b	a	b	h	a	h	a	b	a	h	h	h	a	a	a	b	h	h	h	h	h	a	h	b	a	h	h	a	h	a	h
4A_705449446	4A	287.257	h	h	a	a	h	h	h	a	a	a	a	h	b	a	h	b	b	a	b	h	a	h	a	b	a	h	h	h	a	a	a	b	h	h	h	h	h	a	h	b	a	h	h	a	h	a	h
4A_705449460	4A	287.267	h	h	a	a	h	h	h	a	a	a	a	h	b	a	h	b	b	a	b	h	a	h	a	b	a	h	h	h	a	a	a	b	h	h	h	h	h	a	h	b	a	h	h	a	h	a	h
4A_705449432	4A	287.277	h	h	a	a	h	h	h	a	a	a	a	h	b	a	h	b	b	a	b	h	a	h	a	b	a	h	h	-	a	a	a	b	h	h	h	h	h	a	h	b	a	h	h	a	h	a	h
4A_717093549	4A	298.313	h	h	a	a	h	b	h	a	a	a	a	a	b	a	h	b	b	a	b	a	h	h	h	b	a	h	h	b	a	h	a	b	h	h	h	h	h	h	h	h	a	h	h	a	h	a	h
4A_717093530	4A	298.323	h	h	a	a	h	b	h	a	a	a	a	a	b	a	h	b	b	a	b	a	h	h	h	b	a	h	h	b	a	h	a	b	h	h	h	h	h	h	h	h	a	h	h	a	h	a	h
4A_717093571	4A	298.333	h	h	a	a	h	b	h	a	a	a	a	a	b	a	h	b	b	a	b	a	h	h	h	b	a	h	h	b	a	h	a	b	h	h	h	h	h	h	h	h	a	h	h	a	h	a	h
4A_717093577	4A	298.343	h	h	a	a	h	b	h	a	a	a	a	a	b	a	h	b	b	a	b	a	h	h	h	b	a	h	h	b	a	h	a	b	h	h	h	h	h	h	h	h	a	h	h	a	h	a	h
4A_717093540	4A	298.353	h	h	a	a	h	b	h	a	a	a	a	a	b	a	h	b	b	a	b	a	h	h	h	b	a	h	h	b	a	h	a	b	h	h	h	h	h	h	h	h	a	h	h	a	h	a	h
7A_6055204	4A	304.942	h	h	a	a	a	b	h	a	a	a	a	a	b	a	-	b	b	a	b	a	h	b	h	b	a	h	h	b	h	h	a	h	h	h	h	b	h	h	h	h	a	b	h	a	h	a	h
4A_733768288	4A	311.072	h	h	a	a	a	b	h	a	a	a	a	a	h	a	b	b	b	a	b	a	h	b	h	h	a	h	h	b	h	h	a	h	h	h	a	h	h	h	h	h	a	b	h	a	h	a	h
4A_733768251	4A	311.082	h	h	a	a	a	b	h	a	a	a	a	a	h	a	b	b	b	a	b	a	h	b	h	h	a	h	h	b	h	h	a	h	h	h	a	h	h	h	h	h	a	b	h	a	h	a	h
4A_733768196	4A	311.092	h	h	a	a	a	b	h	a	a	a	a	a	h	a	b	b	b	a	b	a	h	b	h	h	a	h	h	b	h	h	a	h	h	h	a	h	h	h	h	h	a	b	h	a	h	a	h
4B_4194799	4B	0	h	b	h	h	b	b	h	h	a	a	a	a	h	h	b	h	h	a	b	a	b	h	h	h	h	a	a	b	a	b	b	b	a	h	h	h	h	a	h	a	h	a	b	h	h	h	h
4B_4194780	4B	1e-05	h	b	h	h	b	b	h	h	a	a	a	a	h	h	b	h	h	a	b	a	b	h	h	h	h	a	a	b	a	b	b	b	a	h	h	h	h	a	h	a	h	a	b	h	h	h	h
4B_22434658	4B	29.2183	b	b	a	b	b	b	b	a	h	a	h	h	a	h	b	b	b	a	a	h	h	h	h	h	h	a	h	b	h	h	b	h	a	h	h	h	a	a	h	b	h	h	b	a	h	h	h
4B_22434575	4B	29.2183	b	b	a	b	b	b	b	a	h	a	h	h	a	h	b	b	b	a	a	h	h	h	h	h	h	a	h	b	h	h	b	h	a	h	h	h	a	a	h	b	h	h	b	a	h	h	h
4B_22434697	4B	29.2183	b	b	a	b	b	b	b	a	h	a	h	h	a	h	b	b	b	a	a	h	h	h	h	h	h	a	h	b	h	h	b	h	a	h	h	h	a	a	h	b	h	h	b	a	h	h	h
4B_27996983	4B	38.0876	h	b	a	b	b	h	b	a	h	a	h	h	a	h	b	b	b	a	a	h	h	h	h	h	h	a	h	h	h	h	b	h	a	h	h	h	a	h	h	b	h	-	b	a	-	h	h
4B_27997058	4B	38.0876	h	b	a	b	b	h	b	a	h	a	h	h	a	h	b	b	b	a	a	h	h	h	h	h	h	a	h	h	h	h	b	h	a	h	h	h	a	h	h	b	h	h	b	a	h	h	h
4B_27997043	4B	38.0876	h	b	a	b	b	h	b	a	h	a	h	h	a	h	b	b	b	a	a	h	h	h	h	h	h	a	h	h	h	h	b	h	a	h	h	h	a	h	h	b	h	h	b	a	h	h	h
4B_36040837	4B	40.5054	h	b	a	b	b	h	b	a	h	a	h	h	a	h	h	b	b	a	a	h	h	h	h	h	h	a	b	h	h	h	h	h	a	h	h	h	a	h	h	b	h	h	b	h	h	h	h
4B_36040867	4B	40.5055	h	b	a	b	b	h	b	a	h	a	h	h	a	h	h	b	b	a	a	h	h	h	h	h	h	a	b	h	h	h	h	h	a	h	h	h	a	h	h	b	h	h	b	h	h	h	h
4B_35765921	4B	40.5055	h	b	a	b	b	h	b	a	h	a	h	h	a	h	h	b	b	a	a	h	h	h	h	h	h	a	b	h	h	h	h	h	a	h	h	h	a	h	h	b	h	h	b	h	h	h	h
4B_35860177	4B	40.5055	h	b	a	b	b	h	b	a	h	a	h	h	a	h	h	b	b	a	a	h	h	h	h	h	h	a	b	h	h	h	h	h	a	h	h	h	a	h	h	b	h	h	b	h	h	h	h
4B_35448532	4B	40.9185	h	b	a	b	b	h	b	a	h	a	h	h	a	h	h	b	b	a	a	h	h	h	h	h	h	a	b	h	h	h	h	h	a	h	h	h	a	h	h	b	h	h	b	h	h	h	h
4B_41774015	4B	50.9036	h	b	a	b	b	h	b	a	h	h	h	h	a	h	a	b	h	a	a	h	h	h	h	h	h	a	b	h	h	a	a	h	a	a	h	h	a	h	h	b	h	h	b	h	h	a	h
4B_43321337	4B	67.3392	h	b	a	b	b	b	b	a	b	h	h	h	a	h	h	b	b	h	a	h	h	h	h	h	h	a	b	b	h	b	h	h	a	h	h	h	a	h	h	b	h	h	b	h	h	a	h
4B_43321304	4B	73.101	h	h	a	b	b	h	b	a	h	h	h	h	a	h	h	b	b	h	a	h	h	h	h	h	h	a	b	h	h	b	h	h	h	h	h	h	a	h	h	b	h	h	b	h	h	a	h
4B_43321305	4B	74.2998	h	h	a	b	b	h	b	a	h	h	h	h	a	h	h	b	b	h	a	h	h	h	h	h	h	a	b	h	h	b	h	h	h	h	h	h	a	b	h	b	h	h	b	h	h	a	h
4B_63579817	4B	82.7321	h	h	a	b	b	h	b	a	h	h	h	h	a	h	h	b	b	h	a	h	h	h	h	h	h	a	b	h	h	h	h	h	a	b	h	h	a	h	b	b	h	b	b	h	h	h	h
4B_64515591	4B	83.9299	h	h	a	b	b	h	b	a	h	h	h	h	a	h	h	b	b	h	a	h	h	h	h	h	h	a	b	h	h	h	h	h	a	b	h	h	a	h	b	b	h	b	b	h	h	h	h
4B_64515475	4B	83.9299	h	h	a	b	b	h	b	a	h	h	h	h	a	h	h	b	b	h	a	h	h	h	h	h	h	a	b	h	h	h	h	h	a	b	h	h	a	h	b	b	h	b	b	h	h	h	h
4B_64143996	4B	83.9299	h	h	a	b	b	h	b	a	h	h	h	h	a	h	h	b	b	h	a	h	h	h	h	h	h	a	b	h	h	h	h	h	a	b	h	h	a	h	b	b	h	b	b	h	h	h	h
4B_70124525	4B	85.5278	h	h	a	b	b	h	b	a	h	h	h	a	a	h	h	b	b	h	a	h	h	h	h	h	a	h	b	h	h	h	h	h	a	b	h	h	a	h	b	b	h	b	b	h	h	h	h
4B_81299233	4B	86.3203	h	h	a	b	b	h	b	a	h	h	h	h	a	h	h	b	b	h	a	h	h	h	h	h	a	h	b	h	h	h	h	h	a	b	h	h	a	h	b	b	h	b	b	h	h	h	h
4B_77744081	4B	86.3203	h	h	a	b	b	h	b	a	h	h	h	h	a	h	h	b	b	h	a	h	h	h	h	h	a	h	b	h	h	h	h	h	a	b	h	h	a	h	b	b	h	b	b	h	h	h	h
4B_80869128	4B	87.1077	h	h	a	b	b	h	b	a	h	h	h	h	a	h	h	b	b	h	a	h	h	h	h	h	a	h	b	h	h	h	h	h	a	b	h	h	a	h	b	b	h	b	b	h	h	h	h
4B_82099165	4B	88.6989	h	h	a	b	b	h	b	a	h	h	h	h	a	h	h	b	b	h	a	h	h	h	h	-	a	h	b	h	h	h	h	h	a	b	h	h	a	h	b	b	h	b	b	b	h	h	h
4B_91688678	4B	90.7055	h	h	a	b	b	h	b	a	h	h	b	h	a	h	h	b	b	h	a	h	h	h	a	h	a	h	b	h	h	h	h	h	a	b	h	h	a	h	b	b	h	b	b	h	h	h	h
4B_91688674	4B	90.7055	h	h	a	b	b	h	b	a	h	h	b	h	a	h	h	b	b	h	a	h	h	h	a	h	a	h	b	h	h	h	h	h	a	b	h	h	a	h	b	b	h	b	b	h	h	h	h
4B_89402021	4B	90.7055	h	h	a	b	b	h	b	a	h	h	b	h	a	h	h	b	b	h	a	h	h	h	a	h	a	h	b	h	h	h	h	h	a	b	h	h	a	h	b	b	h	b	b	h	h	h	h
4B_89331155	4B	90.7055	h	h	a	b	b	h	b	a	h	h	b	h	a	h	h	b	b	h	a	h	h	h	a	h	a	h	b	h	h	h	h	h	a	b	h	h	a	h	b	b	h	b	b	h	h	h	h
4B_93555345	4B	90.7056	h	h	a	b	b	h	b	a	h	h	b	h	a	h	h	b	b	h	a	h	h	h	a	h	a	h	b	h	h	h	h	h	a	b	h	h	a	h	b	b	h	b	b	h	h	h	h
4B_93841071	4B	93.5251	h	h	a	b	b	h	b	a	h	h	b	h	a	h	h	b	b	h	a	h	h	h	a	h	a	h	b	h	h	h	h	h	a	b	h	h	a	h	b	b	h	b	b	h	h	h	h
4B_103250534	4B	96.757	h	h	a	b	b	h	b	a	h	h	b	h	a	h	h	-	b	h	a	h	h	h	a	h	a	h	b	h	h	h	h	h	a	b	h	h	a	h	b	b	h	b	b	h	h	h	h
4B_100179360	4B	96.757	h	h	a	b	b	h	b	a	h	h	b	h	a	h	h	b	b	h	a	h	h	h	a	h	a	h	b	h	h	h	h	h	a	b	h	h	a	h	b	b	h	b	b	h	h	h	h
4B_100172453	4B	96.757	h	h	a	b	b	h	b	a	h	h	b	h	a	h	h	b	b	h	a	h	h	h	a	h	a	h	b	h	h	h	h	h	a	b	h	h	a	h	b	b	h	b	b	h	h	h	h
4B_100179310	4B	96.757	h	h	a	b	b	h	b	a	h	h	b	h	a	h	h	b	b	h	a	h	h	h	a	h	a	h	b	h	h	h	h	h	a	b	h	h	a	h	b	b	h	b	b	h	h	h	h
4B_100179261	4B	96.757	h	h	a	b	b	h	b	a	h	h	b	h	a	h	h	b	b	h	a	h	h	h	a	h	a	h	b	h	h	h	h	h	a	b	h	h	a	h	b	b	h	b	b	h	h	h	h
4B_94356384	4B	96.7571	h	h	a	b	b	h	b	a	h	h	b	h	a	h	h	b	b	h	a	h	h	h	a	h	a	h	b	h	h	h	h	h	a	b	h	h	a	h	b	b	h	b	b	h	h	h	h
4B_94356382	4B	96.7571	h	h	a	b	b	h	b	a	h	h	b	h	a	h	h	b	b	h	a	h	h	h	a	h	a	h	b	h	h	h	h	h	a	b	h	h	a	h	b	b	h	b	b	h	h	h	h
4B_100179334	4B	96.7571	h	h	a	b	b	h	b	a	h	h	b	h	a	h	h	b	b	h	a	h	h	h	a	h	a	h	b	h	h	h	h	h	a	b	h	h	a	h	b	b	h	b	b	h	h	h	h
4B_100179212	4B	96.7571	h	h	a	b	b	h	b	a	h	h	b	h	a	h	h	b	b	h	a	h	h	h	a	h	a	h	b	h	h	h	h	h	a	b	h	h	a	h	b	b	h	b	b	h	h	h	h
4B_94356386	4B	96.7571	h	h	a	b	b	h	b	a	h	h	b	h	a	h	h	b	b	h	a	h	h	h	a	h	a	h	b	h	h	h	h	h	a	b	h	h	a	h	b	b	h	b	b	h	h	h	h
4B_103250506	4B	96.7571	h	h	a	b	b	h	b	a	h	h	b	h	a	h	h	b	b	h	a	h	h	h	a	h	a	h	b	h	h	h	h	h	a	b	h	h	a	h	b	b	h	b	b	h	h	h	h
4B_100172525	4B	96.7571	h	h	a	b	b	h	b	a	h	h	b	h	a	h	h	b	b	h	a	h	h	h	a	h	a	h	b	h	h	h	h	h	a	b	h	h	a	h	b	b	h	b	b	h	h	h	h
4B_100172467	4B	96.7571	h	h	a	b	b	h	b	a	h	h	b	h	a	h	h	b	b	h	a	h	h	h	a	h	a	h	b	h	h	h	h	h	a	b	h	h	a	h	b	b	h	b	b	h	h	h	h
4B_102228471	4B	98.3497	h	h	a	b	b	h	b	a	h	h	b	h	a	h	h	b	b	h	a	h	h	h	a	h	a	h	b	h	h	a	h	h	a	b	h	h	a	h	b	b	h	b	b	h	h	h	h
4B_120140776	4B	99.9368	h	h	a	b	b	h	b	a	h	h	b	h	a	a	h	b	b	h	a	h	h	h	a	h	a	h	b	h	h	h	h	h	a	b	h	h	a	h	b	b	h	b	b	h	h	h	h
4B_120717331	4B	100.719	h	h	a	b	b	h	b	a	h	h	b	h	a	h	h	b	b	h	a	h	h	h	a	h	a	h	b	h	h	h	-	h	a	b	h	h	a	h	b	b	h	b	b	h	h	h	h
4B_148060069	4B	101.907	h	h	a	b	b	h	b	a	h	h	b	h	a	h	h	b	b	h	a	h	h	h	a	h	a	h	b	h	h	h	h	h	a	b	a	h	a	h	b	b	h	b	b	h	h	h	h
4B_138815802	4B	101.907	h	h	a	b	b	h	b	a	h	h	b	h	a	h	h	b	b	h	a	h	h	h	a	h	a	h	b	h	h	h	h	h	a	b	a	h	a	h	b	b	h	b	b	h	h	h	h
4B_168242548	4B	101.907	h	h	a	b	b	h	b	a	h	h	b	h	a	h	h	b	b	h	a	h	h	h	a	h	a	h	b	h	h	h	h	h	a	b	a	h	a	h	b	b	h	b	b	h	h	h	h
4B_153191128	4B	101.907	h	h	a	b	b	h	b	a	h	h	b	h	a	h	h	b	b	h	a	h	h	h	a	h	a	h	b	h	h	h	h	h	a	b	a	h	a	h	b	b	h	b	b	h	h	h	h
4B_153826993	4B	101.907	h	h	a	b	b	h	b	a	h	h	b	h	a	h	h	b	b	h	a	h	h	h	a	h	a	h	b	h	h	h	h	h	a	b	a	h	a	h	b	b	h	b	b	h	h	h	h
4B_149376323	4B	101.907	h	h	a	b	b	h	b	a	h	h	b	h	a	h	h	b	b	h	a	h	h	h	a	h	a	h	b	h	h	h	h	h	a	b	a	h	a	h	b	b	h	b	b	h	h	h	h
4B_173114156	4B	103.105	h	h	a	b	b	h	b	a	h	h	b	h	a	h	h	b	b	h	a	h	h	h	a	h	a	h	b	h	a	h	h	h	a	b	a	h	a	h	b	b	h	b	b	h	h	h	h
4B_173114217	4B	103.105	h	h	a	b	b	h	b	a	h	h	b	h	a	h	h	b	b	h	a	h	h	h	a	h	a	h	b	h	a	h	h	h	a	b	a	h	a	h	b	b	h	b	b	h	h	h	h
4B_177941152	4B	103.503	h	h	a	b	b	h	b	a	h	h	b	h	a	h	h	b	b	h	a	h	h	h	a	h	a	h	b	h	h	h	h	h	a	b	a	h	a	h	b	b	h	b	b	h	h	h	h
4B_176556036	4B	103.503	h	h	a	b	b	h	b	a	h	h	b	h	a	h	h	b	b	h	a	h	h	h	a	h	a	h	b	h	h	h	h	h	a	b	a	h	a	h	b	b	h	b	b	h	h	h	h
4B_177941098	4B	103.503	h	h	a	b	b	h	b	a	h	h	b	h	a	h	h	b	b	h	a	h	h	h	a	h	a	h	b	h	h	h	h	h	a	b	a	h	a	h	b	b	h	b	b	h	h	h	h
4B_177941101	4B	103.503	h	h	a	b	b	h	b	a	h	h	b	h	a	h	h	b	b	h	a	h	h	h	a	h	a	h	b	h	h	h	h	h	a	b	a	h	a	h	b	b	h	b	b	h	h	h	h
4B_181099097	4B	103.9	h	h	a	b	b	h	b	a	h	h	b	h	a	h	h	b	b	h	a	h	h	h	a	h	a	h	b	h	h	h	h	h	a	b	a	h	a	h	b	b	h	b	b	h	h	h	h
4B_183644775	4B	104.29	h	h	a	b	b	h	b	a	h	h	b	h	a	h	h	b	b	h	a	h	h	h	a	h	a	h	b	h	h	h	h	h	a	b	a	h	a	h	b	b	h	b	b	h	h	h	h
4B_310812139	4B	106.28	h	h	a	b	b	h	b	a	h	h	b	h	a	h	h	b	b	h	a	h	h	h	a	a	a	h	b	h	h	h	h	h	a	b	a	h	a	h	b	b	h	b	b	h	h	h	h
4B_257027037	4B	106.669	h	h	a	b	b	h	b	a	h	h	b	h	a	h	h	b	b	h	a	h	h	h	a	h	a	h	b	h	h	h	h	h	a	b	a	h	a	h	b	b	h	b	b	h	h	h	h
4B_340372271	4B	106.669	h	h	a	b	b	h	b	a	h	h	b	h	a	h	h	b	b	h	a	h	h	h	a	h	a	h	b	h	h	h	h	h	a	b	a	h	a	h	b	b	h	b	b	h	h	h	h
4B_275577504	4B	106.669	h	h	a	b	b	h	b	a	h	h	b	h	a	h	h	b	b	h	a	h	h	h	a	h	a	h	b	h	h	h	h	h	a	b	a	h	a	h	b	b	h	b	b	h	h	h	h
4B_293884231	4B	106.669	h	h	a	b	b	h	b	a	h	h	b	h	a	h	h	b	b	h	a	h	h	h	a	h	a	h	b	h	h	h	h	h	a	b	a	h	a	h	b	b	h	b	b	h	h	h	h
4B_364984064	4B	107.053	h	h	a	b	b	h	b	a	h	h	b	h	a	h	h	b	b	h	a	h	h	h	a	h	a	h	b	h	h	h	h	h	a	b	a	h	a	h	b	b	h	b	b	h	h	h	h
4B_393606759	4B	108.237	h	h	a	b	b	h	-	a	h	h	b	h	a	h	h	b	b	h	a	h	h	h	a	h	a	h	b	h	h	h	h	h	a	b	a	h	a	h	b	b	h	b	b	h	h	h	h
4B_393606807	4B	108.237	h	h	a	b	b	h	-	a	h	h	b	h	a	h	h	b	b	h	a	h	h	h	a	h	a	h	b	h	h	h	h	h	a	b	a	h	a	h	b	b	h	b	b	h	h	h	h
4B_393606691	4B	108.237	h	h	a	b	b	h	b	a	h	h	b	h	a	h	h	b	b	h	a	h	h	h	a	h	a	h	b	h	h	h	h	h	a	b	a	h	a	h	b	b	h	b	b	h	h	h	h
4B_408594561	4B	108.237	h	h	a	b	b	h	b	a	h	h	b	h	a	h	h	b	b	h	a	h	h	h	a	h	a	h	b	h	h	h	h	h	a	b	a	h	a	h	b	b	h	b	b	h	h	h	h
4B_391885589	4B	108.237	h	h	a	b	b	h	b	a	h	h	b	h	a	h	h	b	b	h	a	h	h	h	a	h	a	h	b	h	h	h	h	h	a	b	a	h	a	h	b	b	h	b	b	h	h	h	h
4B_404409022	4B	108.237	h	h	a	b	b	h	b	a	h	h	b	h	a	h	h	b	b	h	a	h	h	h	a	h	a	h	b	h	h	h	h	h	a	b	a	h	a	h	b	b	h	b	b	h	h	h	h
4B_392949734	4B	108.237	h	h	a	b	b	h	b	a	h	h	b	h	a	h	h	b	b	h	a	h	h	h	a	h	a	h	b	h	h	h	h	h	a	b	a	h	a	h	b	b	h	b	b	h	h	h	h
4B_408594648	4B	108.237	h	h	a	b	b	h	b	a	h	h	b	h	a	h	h	b	b	h	a	h	h	h	a	h	a	h	b	h	h	h	h	h	a	b	a	h	a	h	b	b	h	b	b	h	h	h	h
4B_393756541	4B	108.237	h	h	a	b	b	h	b	a	h	h	b	h	a	h	h	b	b	h	a	h	h	h	a	h	a	h	b	h	h	h	h	h	a	b	a	h	a	h	b	b	h	b	b	h	h	h	h
4B_392949674	4B	108.237	h	h	a	b	b	h	b	a	h	h	b	h	a	h	h	b	b	h	a	h	h	h	a	h	a	h	b	h	h	h	h	h	a	b	a	h	a	h	b	b	h	b	b	h	h	h	h
4B_408594644	4B	108.237	h	h	a	b	b	h	b	a	h	h	b	h	a	h	h	b	b	h	a	h	h	h	a	h	a	h	b	h	h	h	h	h	a	b	a	h	a	h	b	b	h	b	b	h	h	h	h
4B_407265324	4B	108.237	h	h	a	b	b	h	b	a	h	h	b	h	a	h	h	b	b	h	a	h	h	h	a	h	a	h	b	h	h	h	h	h	a	b	a	h	a	h	b	b	h	b	b	h	h	h	h
4B_408896213	4B	109.034	h	h	a	b	b	h	b	a	h	h	b	h	a	h	h	h	b	h	h	h	h	h	a	h	a	h	b	h	h	h	h	h	a	b	a	h	a	h	b	b	h	b	b	h	h	h	h
4B_409864076	4B	111.04	h	h	a	b	b	h	b	a	h	h	b	h	a	h	h	h	b	h	h	h	h	h	a	h	a	h	b	h	h	h	h	h	a	b	a	h	a	h	b	b	h	b	b	h	h	h	h
4B_437519896	4B	114.684	h	h	a	b	b	h	b	a	h	h	b	h	a	h	h	h	b	h	h	h	h	h	a	h	a	h	h	h	h	h	h	h	a	b	a	h	a	h	b	b	h	b	b	h	h	h	h
4B_432409261	4B	118.325	h	h	a	b	h	h	b	a	h	h	b	h	a	h	h	h	h	h	h	h	h	h	a	h	a	h	h	h	h	h	h	h	a	b	a	b	a	h	b	b	h	b	b	h	h	h	h
4B_432409433	4B	118.716	h	h	a	b	h	h	b	a	h	h	b	h	a	h	h	h	h	h	h	h	h	h	a	h	a	h	h	h	h	h	h	h	a	b	a	b	a	h	b	b	h	b	b	h	h	h	h
4B_432409434	4B	118.716	h	h	a	b	h	h	b	a	h	h	b	h	a	h	h	h	h	h	h	h	h	h	a	h	a	h	h	h	h	h	h	h	a	b	a	b	a	h	b	b	h	b	b	h	h	h	h
4B_432409385	4B	119.114	h	h	a	b	h	h	b	a	h	h	b	h	a	h	h	h	h	h	h	h	h	h	a	h	a	h	h	h	h	h	h	h	h	b	a	b	a	h	b	b	h	b	b	h	h	h	h
4B_432409400	4B	119.114	h	h	a	b	h	h	b	a	h	h	b	h	a	h	h	h	h	h	h	h	h	h	a	h	a	h	h	h	h	h	h	h	h	b	a	b	a	h	b	b	h	b	b	h	h	h	h
4B_432409369	4B	119.114	h	h	a	b	h	h	b	a	h	h	b	h	a	h	h	h	h	h	h	h	h	h	a	h	a	h	h	h	h	h	h	h	h	b	a	b	a	h	b	b	h	b	b	h	h	h	h
4B_429454198	4B	119.911	h	h	a	b	h	h	b	a	h	h	b	h	a	h	h	h	h	h	h	h	h	h	a	h	a	h	h	h	h	h	h	h	a	b	a	b	a	h	b	b	h	b	b	h	h	h	h
4B_432409278	4B	119.911	h	h	a	b	h	h	b	a	h	h	b	h	a	h	h	h	h	h	h	h	h	h	a	h	a	h	h	h	h	h	h	h	a	b	a	b	a	h	b	b	h	b	b	h	h	h	h
4B_433122732	4B	120.694	h	h	a	b	h	h	b	a	h	h	b	h	a	h	h	h	h	h	h	h	h	h	a	h	a	h	h	h	h	h	h	h	a	h	a	b	a	h	b	b	h	b	b	h	h	h	h
4B_433122749	4B	121.477	h	h	a	b	h	h	b	a	h	h	b	h	a	h	h	h	h	h	h	h	h	h	a	h	a	h	h	h	h	h	h	h	a	b	a	b	a	h	b	b	h	b	b	h	h	h	h
4B_433122750	4B	121.477	h	h	a	b	h	h	b	a	h	h	b	h	a	h	h	h	h	h	h	h	h	h	a	h	a	h	h	h	h	h	h	h	a	b	a	b	a	h	b	b	h	b	b	h	h	h	h
4B_433449293	4B	126.822	h	h	a	b	h	h	b	a	h	h	b	h	a	h	h	h	b	h	h	h	h	h	a	h	a	h	h	h	h	h	h	h	a	h	a	b	a	h	h	b	h	h	b	h	h	h	h
4B_443062423	4B	133.816	h	h	a	b	h	h	b	a	h	h	b	h	a	h	h	h	h	h	h	h	h	b	a	h	-	h	h	h	h	h	h	h	a	b	a	b	a	h	b	b	-	-	b	h	h	h	h
4B_443062380	4B	133.816	h	h	a	b	h	h	b	a	h	h	b	h	a	h	h	h	h	h	h	h	h	b	a	h	a	h	h	h	h	h	h	h	a	b	a	b	a	h	b	b	-	-	b	h	h	h	h
4B_449235304	4B	135.495	h	a	a	b	h	h	b	a	h	h	b	h	a	h	h	h	h	h	h	h	h	b	a	h	a	h	h	h	h	h	h	h	a	b	a	b	a	h	h	b	h	b	b	h	h	a	h
4B_463513005	4B	137.501	h	a	a	b	h	h	b	a	h	h	b	h	a	h	h	h	h	h	h	h	h	b	a	h	a	h	h	h	h	h	h	h	a	b	a	b	a	h	h	b	h	b	b	h	h	a	h
4B_481700999	4B	140.733	h	a	a	b	h	h	b	a	h	h	b	h	a	h	h	h	h	h	h	h	h	b	a	h	a	a	h	h	h	h	h	h	h	b	a	b	a	a	h	b	h	b	b	h	h	a	h
4B_481701015	4B	140.734	h	a	a	b	h	h	b	a	h	h	b	h	a	h	h	h	h	h	h	h	h	b	a	h	a	a	h	h	h	h	h	h	h	b	a	b	a	a	h	b	h	b	b	h	h	a	h
4B_481701014	4B	140.734	h	a	a	b	h	h	b	a	h	h	b	h	a	h	h	h	h	h	h	h	h	b	a	h	a	a	h	h	h	h	h	h	h	b	a	b	a	a	h	b	h	b	b	h	h	a	h
4B_494590715	4B	143.556	h	a	a	b	h	h	b	a	h	h	b	a	a	h	h	h	h	h	h	h	h	b	a	h	a	a	h	b	h	h	h	a	h	b	a	b	a	a	h	b	h	b	b	h	h	a	h
4B_499761873	4B	144.353	h	a	a	b	h	h	b	a	h	h	b	a	a	h	h	h	h	h	h	h	h	b	a	h	a	a	h	b	-	h	h	a	h	b	a	a	a	a	h	b	h	b	b	h	h	a	h
4B_521035641	4B	148.419	h	a	a	b	h	h	b	a	h	h	b	a	a	h	h	h	h	h	h	h	h	b	a	h	a	a	h	b	h	h	h	h	h	b	a	a	a	a	h	b	h	b	h	h	h	h	a
4B_521165879	4B	148.419	h	a	a	b	h	h	b	a	h	h	b	a	a	h	h	h	h	h	h	h	h	b	a	h	a	a	h	b	h	h	h	h	h	b	a	a	a	a	h	b	h	b	h	h	h	h	a
4B_532097438	4B	152.904	h	a	a	b	h	h	b	a	h	h	b	a	a	b	h	h	h	h	h	h	h	b	a	h	a	a	h	h	h	h	h	h	h	b	a	a	a	a	h	b	h	h	h	h	h	h	a
4B_533707675	4B	153.695	h	a	a	b	h	h	b	a	h	h	b	a	a	b	h	h	h	h	h	h	h	b	a	a	a	a	h	h	h	h	h	h	h	b	a	a	a	h	h	b	-	h	h	h	h	h	a
4B_536707251	4B	155.693	h	a	a	b	h	h	b	a	h	h	b	a	a	b	h	h	h	h	h	h	h	h	a	a	a	a	h	h	h	h	h	h	h	b	a	a	a	a	h	b	h	h	h	h	h	h	a
4B_535353485	4B	156.885	h	a	a	b	h	h	b	a	h	h	b	a	a	b	h	h	h	h	h	h	h	h	a	a	a	a	h	h	h	h	h	h	h	b	a	a	a	a	h	b	h	h	h	h	h	h	a
4B_535353594	4B	157.368	h	a	a	b	h	h	b	a	h	h	b	a	a	b	h	h	h	h	h	b	h	h	a	a	a	a	h	h	h	h	h	h	h	b	a	a	a	a	h	b	h	h	h	h	h	h	a
4B_535353538	4B	157.846	h	a	a	b	h	h	b	a	h	h	b	a	a	b	h	h	h	h	h	b	h	h	a	a	a	a	h	h	b	h	h	h	h	b	a	a	a	a	h	b	h	h	h	h	h	h	a
4B_543032290	4B	161.312	h	a	a	b	h	h	b	a	h	h	b	a	a	b	h	h	h	h	h	h	h	h	a	-	a	a	h	h	h	h	h	h	h	b	a	h	a	a	h	b	h	h	h	h	h	h	a
4B_543032265	4B	161.312	h	a	a	b	h	h	b	a	h	h	b	a	a	b	h	h	h	h	h	h	h	h	a	a	a	a	h	h	h	h	h	h	h	b	a	h	a	a	h	b	h	h	h	h	h	h	a
4B_539877064	4B	161.312	h	a	a	b	h	h	b	a	h	h	b	a	a	b	h	h	h	h	h	h	h	h	a	a	a	a	h	h	h	h	h	h	h	b	a	h	a	a	h	b	h	h	h	h	h	h	a
4B_562177099	4B	162.109	h	a	a	b	h	h	b	a	h	h	b	h	a	b	h	h	h	h	h	h	h	h	a	a	a	a	h	h	h	h	h	h	h	b	a	h	a	a	h	b	h	h	h	h	h	h	a
4B_556721063	4B	162.109	h	a	a	b	h	h	b	a	h	h	b	h	a	b	h	h	h	h	h	h	h	h	a	a	a	a	h	h	h	h	h	h	h	b	a	h	a	a	h	b	h	h	h	h	h	h	a
4B_562177121	4B	162.109	h	a	a	b	h	h	b	a	h	h	b	h	a	b	h	h	h	h	h	h	h	h	a	a	a	a	h	h	h	h	h	h	h	b	a	h	a	a	h	b	h	h	h	h	h	h	a
4B_562177092	4B	162.109	h	a	a	b	h	h	b	a	h	h	b	h	a	b	h	h	h	h	h	h	h	h	a	a	a	a	h	h	h	h	h	h	h	b	a	h	a	a	h	b	h	h	h	h	h	h	a
4B_550534917	4B	162.109	h	a	a	b	h	h	b	a	h	h	b	h	a	b	h	h	h	h	h	h	h	h	a	a	a	a	h	h	h	h	h	h	h	b	a	h	a	a	h	b	h	h	h	h	h	h	a
4B_578958569	4B	170.049	h	a	a	b	a	h	b	a	h	h	b	a	a	h	h	b	h	h	h	h	h	h	a	h	a	a	h	h	h	h	h	h	h	b	a	h	a	a	a	b	h	h	h	h	h	h	a
4B_578958363	4B	171.649	h	a	a	b	a	h	b	a	h	h	b	a	a	h	h	b	h	h	h	h	h	h	a	h	a	a	h	h	h	h	h	h	h	b	a	h	a	a	a	b	h	h	h	h	h	h	a
4B_592725777	4B	182.115	h	a	a	b	a	h	b	h	h	h	b	a	a	h	h	b	h	h	h	h	a	h	a	h	a	a	h	h	h	a	h	h	h	b	a	h	a	a	a	h	h	h	h	h	h	h	a
4B_592725695	4B	185.003	h	a	a	b	a	h	b	h	h	h	b	a	a	h	h	b	h	h	h	h	a	h	a	h	a	a	h	h	h	a	h	h	h	b	a	h	a	a	a	h	h	h	h	h	h	h	a
4B_592725683	4B	185.817	h	a	a	b	a	h	b	h	h	h	b	a	a	h	h	b	h	h	h	h	a	h	a	h	a	a	h	h	h	a	h	h	h	b	a	h	a	a	a	h	h	h	h	h	h	h	a
4B_589363913	4B	189.125	h	a	a	b	h	h	b	h	h	h	b	a	a	h	h	b	h	h	h	h	a	h	a	h	a	a	h	h	h	a	h	h	h	b	a	h	a	a	a	b	h	h	h	h	h	h	a
4B_591108597	4B	190.317	h	a	a	b	a	h	b	h	h	h	b	a	a	h	h	b	h	h	h	h	a	h	a	h	a	-	h	h	h	a	h	h	h	b	a	h	a	a	a	h	h	h	h	h	h	h	a
4B_601766924	4B	191.919	h	a	a	b	a	h	b	h	h	h	b	a	a	h	h	b	h	h	h	a	a	h	a	h	a	a	h	h	h	a	h	h	h	b	a	h	a	a	a	h	h	h	h	h	h	h	a
4B_601766976	4B	191.919	h	a	a	b	a	h	b	h	h	h	b	a	a	h	h	b	h	h	h	a	a	h	a	h	a	a	h	h	h	a	h	h	h	b	a	h	a	a	a	h	h	h	h	h	h	h	a
4B_601766862	4B	191.919	h	a	a	b	a	h	b	h	h	h	b	a	a	h	h	b	h	h	h	a	a	h	a	h	a	a	h	h	h	a	h	h	h	b	a	h	a	a	a	h	h	h	h	h	h	h	a
4B_609634624	4B	194.333	h	a	h	b	a	h	b	h	h	h	h	a	a	h	h	b	h	h	h	a	a	h	a	a	a	a	h	h	h	a	h	h	h	b	a	h	a	a	a	h	h	h	h	h	h	h	a
4B_609634630	4B	194.333	h	a	h	b	a	h	b	h	h	h	h	a	a	h	h	b	h	h	h	a	a	h	a	a	a	a	h	h	h	a	h	h	h	b	a	h	a	a	a	h	h	h	h	h	h	h	a
4B_609634708	4B	194.731	h	a	h	b	a	h	b	h	h	h	h	a	a	h	h	b	h	h	h	a	a	h	a	a	a	a	h	h	h	a	h	h	h	b	a	h	a	a	a	h	h	h	h	h	h	h	a
4B_625536882	4B	195.517	h	a	h	b	a	h	b	h	h	h	h	a	a	h	h	b	h	h	h	a	a	h	a	a	a	a	h	h	h	a	h	h	h	b	a	h	a	a	a	h	h	h	h	h	a	h	a
4B_648653630	4B	196.27	h	a	h	b	a	h	b	h	h	h	h	a	a	h	h	b	h	h	h	a	a	h	a	a	a	a	h	h	h	a	h	h	h	b	a	h	a	a	a	h	h	h	h	h	h	h	a
4B_630417604	4B	196.635	h	a	h	b	a	h	b	h	h	h	h	a	a	h	h	b	h	h	h	a	a	h	a	a	a	a	h	h	h	a	h	h	h	b	a	h	a	a	a	h	h	h	h	h	h	h	a
4B_630417617	4B	196.635	h	a	h	b	a	h	b	h	h	h	h	a	a	h	h	b	h	h	h	a	a	h	a	a	a	a	h	h	h	a	h	h	h	b	a	h	a	a	a	h	h	h	h	h	h	h	a
4B_630417474	4B	196.635	h	a	h	b	a	h	b	h	h	h	h	a	a	h	h	b	h	h	h	a	a	h	a	a	a	a	h	h	h	a	h	h	h	b	a	h	a	a	a	h	h	h	h	h	h	h	a
4B_612973793	4B	196.635	h	a	h	b	a	h	b	h	h	h	h	a	a	h	h	b	h	h	h	a	a	h	a	a	a	a	h	h	h	a	h	h	h	b	a	h	a	a	a	h	h	h	h	h	h	h	a
4B_648653546	4B	196.635	h	a	h	b	a	h	b	h	h	h	h	a	a	h	h	b	h	h	h	a	a	h	a	a	a	a	h	h	h	a	h	h	h	b	a	h	a	a	a	h	h	h	h	h	h	h	a
4B_612973743	4B	196.635	h	a	h	b	a	h	b	h	h	h	h	a	a	h	h	b	h	h	h	a	a	h	a	a	a	a	h	h	h	a	h	h	h	b	a	h	a	a	a	h	h	h	h	h	h	h	a
4B_612064229	4B	196.635	h	a	h	b	a	h	b	h	h	h	h	a	a	h	h	b	h	h	h	a	a	h	a	a	a	a	h	h	h	a	h	h	h	b	a	h	a	a	a	h	h	h	h	h	h	h	a
4B_630242483	4B	196.635	h	a	h	b	a	h	b	h	h	h	h	a	a	h	h	b	h	h	h	a	a	h	a	a	a	a	h	h	h	a	h	h	h	b	a	h	a	a	a	h	h	h	h	h	h	h	a
4B_612055558	4B	196.635	h	a	h	b	a	h	b	h	h	h	h	a	a	h	h	b	h	h	h	a	a	h	a	a	a	a	h	h	h	a	h	h	h	b	a	h	a	a	a	h	h	h	h	h	h	h	a
4B_630417472	4B	196.635	h	a	h	b	a	h	b	h	h	h	h	a	a	h	h	b	h	h	h	a	a	h	a	a	a	a	h	h	h	a	h	h	h	b	a	h	a	a	a	h	h	h	h	h	h	h	a
4B_648181363	4B	197.033	h	a	h	b	a	h	b	h	h	h	h	a	a	h	h	b	h	h	h	a	a	h	a	a	a	a	h	h	h	a	h	h	h	b	a	h	a	a	a	h	h	h	h	h	h	h	a
4B_648181361	4B	197.033	h	a	h	b	a	h	b	h	h	h	h	a	a	h	h	b	h	h	h	a	a	h	a	a	a	a	h	h	h	a	h	h	h	b	a	h	a	a	a	h	h	h	h	h	h	h	a
4B_648181359	4B	197.033	h	a	h	b	a	h	b	h	h	h	h	a	a	h	h	b	h	h	h	a	a	h	a	a	a	a	h	h	h	a	h	h	h	b	a	h	a	a	a	h	h	h	h	h	h	h	a
4B_611569178	4B	197.815	h	a	h	b	a	h	b	h	h	h	h	a	h	h	h	b	h	h	h	a	a	h	a	a	a	a	h	h	h	a	h	h	h	b	a	h	a	a	a	h	h	h	h	-	h	h	a
4B_648660483	4B	198.597	h	a	h	b	a	h	b	h	h	h	h	a	a	h	h	b	h	h	h	a	a	h	a	a	a	a	h	h	h	a	h	h	h	b	a	h	a	a	a	h	h	h	h	h	h	h	a
4B_648660488	4B	198.597	h	a	h	b	a	h	b	h	h	h	h	a	a	h	h	b	h	h	h	a	a	h	a	a	a	a	h	h	h	a	h	h	h	b	a	h	a	a	a	h	h	h	h	h	h	h	a
4B_659313554	4B	201.01	h	a	h	b	a	h	b	h	h	h	h	a	a	h	h	h	h	h	h	a	a	h	a	a	a	a	h	b	h	a	h	h	h	b	a	h	a	a	a	h	h	h	h	h	h	h	a
4B_659313547	4B	201.01	h	a	h	b	a	h	b	h	h	h	h	a	a	h	h	h	h	h	h	a	a	h	a	a	a	a	h	b	h	a	h	h	h	b	a	h	a	a	a	h	h	h	h	h	h	h	a
4B_659313413	4B	201.011	h	a	h	b	a	h	b	h	h	h	h	a	a	h	h	h	h	h	h	a	a	h	a	a	a	a	h	b	h	a	h	h	h	b	a	h	a	a	a	h	h	h	h	h	h	h	a
4B_659313418	4B	201.011	h	a	h	b	a	h	b	h	h	h	h	a	a	h	h	h	h	h	h	a	a	h	a	a	a	a	h	b	h	a	h	h	h	b	a	h	a	a	a	h	h	h	h	h	h	h	a
4B_660503182	4B	201.406	h	a	h	b	a	h	b	h	h	h	h	a	a	h	h	h	h	h	h	a	a	h	a	-	a	a	b	b	h	a	h	h	h	b	a	h	a	a	a	h	h	h	h	h	h	h	a
4B_643096940	4B	209.312	h	a	h	b	a	h	b	b	b	h	h	a	a	h	h	b	h	h	h	a	a	h	a	a	a	a	h	h	h	a	h	h	b	b	a	h	a	a	a	h	h	h	h	h	h	h	a
5A_379192	5A	0	h	h	a	h	a	a	h	b	b	h	a	h	h	b	h	h	b	h	b	a	b	h	h	h	h	h	h	h	a	h	b	h	a	b	h	h	h	a	a	h	h	a	h	a	h	b	h
5A_6777279	5A	16.9542	h	h	b	a	h	b	h	b	b	h	a	a	h	b	b	h	b	h	h	h	b	h	h	h	h	h	a	h	a	b	b	a	a	b	h	b	h	a	a	b	h	a	b	a	h	b	h
5A_6842842	5A	18.5546	h	h	b	a	a	b	h	b	b	h	a	a	h	b	b	h	b	h	h	h	b	h	h	h	h	h	a	h	a	b	b	a	a	b	h	b	h	a	a	b	h	a	b	a	h	b	h
5A_6842765	5A	19.362	h	h	b	a	a	b	h	b	b	h	a	a	h	b	b	h	b	h	h	h	b	h	h	h	b	h	a	h	a	b	b	a	a	b	h	b	h	a	a	b	h	a	b	-	h	b	h
5A_6842705	5A	21.4459	h	h	b	a	a	b	h	b	b	h	a	a	h	b	b	h	b	h	h	h	b	h	h	h	b	b	a	h	a	b	b	a	-	b	h	b	h	a	a	b	b	a	b	-	h	b	b
5A_14037087	5A	49.1772	h	h	b	a	h	b	h	h	b	a	a	a	h	b	b	a	h	b	h	h	b	h	h	b	h	a	h	h	h	b	h	a	a	b	b	h	h	a	a	b	b	a	b	b	h	b	h
5A_13521243	5A	55.0307	h	h	b	h	h	b	h	h	b	h	a	a	h	b	b	a	h	b	h	h	b	h	h	b	h	a	h	h	h	b	h	a	a	b	b	h	h	a	a	b	b	a	b	b	h	b	h
5A_13521151	5A	56.6274	h	h	b	a	h	b	h	h	b	h	a	a	h	b	b	a	h	b	h	h	b	h	h	b	h	a	h	h	h	b	h	a	a	b	b	h	h	a	a	b	b	a	b	b	h	b	h
5A_17212277	5A	56.6274	h	h	b	a	h	b	h	h	b	h	a	a	h	b	b	a	h	b	h	h	b	h	h	b	h	a	h	h	h	b	h	a	a	b	b	h	h	a	a	b	b	a	b	b	h	b	h
5A_19024576	5A	59.4468	h	h	b	a	h	b	h	h	b	b	a	a	h	b	b	a	h	b	h	h	b	h	h	b	h	a	h	h	h	b	h	a	h	b	b	h	h	a	a	b	b	a	b	b	h	b	h
5A_19024583	5A	59.4468	h	h	b	a	h	b	h	h	b	b	a	a	h	b	b	a	h	b	h	h	b	h	h	b	h	a	h	h	h	b	h	a	h	b	b	h	h	a	a	b	b	a	b	b	h	b	h
5A_19024607	5A	59.4468	h	h	b	a	h	b	h	h	b	b	a	a	h	b	b	a	h	b	h	h	b	h	h	b	h	a	h	h	h	b	h	a	h	b	b	h	h	a	a	b	b	a	b	b	h	b	h
5A_26480184	5A	61.8576	h	h	b	a	h	b	h	h	b	b	a	a	h	b	b	a	a	b	h	h	b	h	h	b	h	a	h	h	h	b	h	a	h	b	b	h	h	a	a	b	b	a	h	b	h	b	h
5A_30607337	5A	62.6543	h	h	b	a	h	b	h	h	b	b	a	a	h	b	b	a	a	b	h	h	b	h	h	b	h	a	h	h	h	b	h	a	h	b	b	h	h	a	a	b	b	a	h	-	h	b	h
5A_30607361	5A	62.6543	h	h	b	a	h	b	h	h	b	b	a	a	h	b	b	a	a	b	h	h	b	h	h	b	h	a	h	h	h	b	h	a	h	b	b	h	h	a	a	b	b	a	h	-	h	b	h
5A_30607350	5A	62.6543	h	h	b	a	h	b	h	h	b	b	a	a	h	b	b	a	a	b	h	h	b	h	h	b	h	a	h	h	h	b	h	a	h	b	b	h	h	a	a	b	b	a	h	-	h	b	h
5A_30607446	5A	62.6543	h	h	b	a	h	b	h	h	b	b	a	a	h	b	b	a	a	b	h	h	b	h	h	b	h	a	h	h	h	b	h	a	h	b	b	h	h	a	a	b	b	a	h	b	h	b	h
5A_32673944	5A	63.4411	h	h	b	a	h	b	h	h	b	b	a	a	h	b	b	a	a	b	h	h	b	h	h	-	h	a	h	h	h	b	h	a	h	b	b	h	h	a	a	b	b	a	h	b	h	b	h
5A_30607389	5A	64.639	h	h	b	a	h	b	h	h	b	b	a	a	h	b	b	a	a	b	h	h	b	h	h	a	h	a	h	h	h	b	h	a	h	a	h	h	h	a	a	b	b	a	h	b	h	b	h
5A_30607273	5A	65.9826	h	h	b	a	h	b	h	h	b	b	a	a	h	b	b	a	a	b	h	h	b	h	h	b	h	a	h	h	h	b	h	a	h	b	h	h	h	a	a	b	b	a	h	-	h	b	h
5A_30176683	5A	68.8664	h	h	b	a	h	b	h	h	b	b	a	a	h	b	b	a	a	b	h	h	b	h	h	b	h	a	h	h	h	b	h	a	h	b	h	h	h	a	-	b	b	a	h	h	h	b	h
5A_30176594	5A	71.8927	h	h	b	a	h	b	h	h	b	b	a	a	h	b	b	a	a	b	h	h	b	h	h	b	h	a	h	h	h	b	h	a	h	b	b	h	h	a	a	b	b	a	h	b	h	b	h
5A_30176647	5A	73.0908	h	h	b	a	h	b	h	h	b	b	a	a	h	b	b	a	a	b	h	h	b	h	h	b	h	a	h	h	h	b	h	a	h	b	b	h	h	a	-	b	b	a	h	b	h	b	h
5A_33408152	5A	77.5692	h	h	b	h	h	b	h	h	b	b	h	h	h	b	b	a	a	b	h	h	b	h	h	b	h	a	h	h	h	b	h	a	h	b	b	h	h	a	a	b	b	h	h	b	h	b	h
5A_40280342	5A	87.3038	h	a	b	a	h	b	h	h	b	b	a	a	h	b	b	a	a	b	h	h	b	h	h	b	h	a	h	h	h	b	h	a	h	b	b	h	h	h	a	b	b	a	h	b	h	b	a
5A_43999703	5A	90.9433	h	a	b	a	h	b	h	h	b	b	a	a	h	b	b	a	a	b	h	h	h	h	h	b	h	a	h	h	h	b	b	a	h	b	b	h	h	h	a	b	b	a	h	b	h	b	a
5A_43999678	5A	91.3365	h	a	b	a	h	b	h	h	b	b	a	a	h	b	b	a	a	b	h	h	h	h	h	b	h	a	h	h	h	b	b	a	h	b	b	h	h	h	a	b	b	a	h	b	h	b	a
5A_46538764	5A	92.9374	h	a	b	a	h	b	h	h	b	h	a	a	h	b	b	a	a	b	h	h	h	h	h	b	h	a	b	h	h	b	b	a	h	b	b	h	h	h	a	b	b	a	h	b	h	b	a
5A_49283236	5A	95.7596	h	a	h	a	h	b	h	h	b	a	a	a	h	b	b	a	h	b	h	h	h	h	b	b	h	a	b	h	h	b	b	a	h	h	b	h	h	h	a	b	b	b	h	b	h	b	a
5A_49283196	5A	95.7596	h	a	h	a	h	b	h	h	b	a	a	a	h	b	b	a	h	b	h	h	h	h	b	b	h	a	b	h	h	b	b	a	h	h	b	h	h	h	a	b	b	b	h	b	h	b	a
5A_56197516	5A	96.9512	h	a	h	a	h	b	h	h	b	a	a	a	h	b	b	a	h	b	h	h	h	h	b	b	h	a	b	h	h	b	b	a	h	h	b	h	h	h	a	b	b	b	h	b	h	b	a
5A_61929261	5A	99.3522	h	a	h	a	h	b	h	h	b	a	a	a	h	h	h	a	h	b	h	h	h	h	b	b	h	a	b	h	h	h	b	a	h	h	b	h	h	h	a	b	b	b	h	b	h	b	a
5A_61947165	5A	101.749	h	a	h	a	h	b	h	h	b	a	a	a	h	b	b	a	h	b	h	h	h	h	b	b	h	a	b	h	h	b	b	a	h	h	b	h	h	h	a	b	b	b	h	b	h	b	a
5A_56197668	5A	102.536	h	a	h	a	h	b	h	h	b	a	a	a	h	b	b	a	h	b	h	h	h	h	b	b	h	a	b	h	h	b	b	a	h	h	b	h	h	h	-	b	b	b	h	b	h	b	a
5A_61932709	5A	102.536	h	a	h	a	h	b	h	h	b	a	a	a	h	b	b	a	h	b	h	h	h	h	b	b	h	a	b	h	h	b	b	a	h	h	b	h	h	h	a	b	b	b	h	b	h	b	a
5A_61932690	5A	102.536	h	a	h	a	h	b	h	h	b	a	a	a	h	b	b	a	h	b	h	h	h	h	b	b	h	a	b	h	h	b	b	a	h	h	b	h	h	h	a	b	b	b	h	b	h	b	a
5A_61947153	5A	102.536	h	a	h	a	h	b	h	h	b	a	a	a	h	b	b	a	h	b	h	h	h	h	b	b	h	a	b	h	h	b	b	a	h	h	b	h	h	h	a	b	b	b	h	b	h	b	a
5A_61947137	5A	102.536	h	a	h	a	h	b	h	h	b	a	a	a	h	b	b	a	h	b	h	h	h	h	b	b	h	a	b	h	h	b	b	a	h	h	b	h	h	h	a	b	b	b	h	b	h	b	a
5A_61932790	5A	102.536	h	a	h	a	h	b	h	h	b	a	a	a	h	b	b	a	h	b	h	h	h	h	b	b	h	a	b	h	h	b	b	a	h	h	b	h	h	h	a	b	b	b	h	b	h	b	a
5A_95122960	5A	103.301	h	a	h	a	h	b	h	-	b	a	a	a	h	b	b	a	h	b	h	h	h	h	b	b	b	a	b	h	h	b	b	a	h	h	b	h	h	h	a	b	-	b	h	b	h	b	a
5A_100251005	5A	103.666	h	a	h	a	h	b	h	h	b	a	a	a	h	b	b	a	h	b	h	h	h	h	b	b	b	a	b	h	h	b	b	a	h	h	b	h	h	h	a	b	b	b	h	b	h	b	a
5A_100251179	5A	103.666	h	a	h	a	h	b	h	h	b	a	a	a	h	b	b	a	h	b	h	h	h	h	b	b	b	a	b	h	h	b	b	a	h	h	b	h	h	h	a	b	b	b	h	b	h	b	a
5A_97151742	5A	103.666	h	a	h	a	h	b	h	h	b	a	a	a	h	b	b	a	h	b	h	h	h	h	b	b	b	a	b	h	h	b	b	a	h	h	b	h	h	h	a	b	b	b	h	b	h	b	a
[truncated: 1,261 more rows]
[truncated: 79 more columns]

## Sheet: Supplementary data S2
Supplementary data S2 Genotype table and phenotype information of F6:7 RILs derived from cross between TN26 and TN28.
				DGH	168.25	169.625	170.625	176.5	166	176.714	175.25	176.625	170	159.286	169	168.75	176	167.75	174.625	164.375	176.375	176	167.375	171.875	176.375	172.625	176.125	169.625	166.625	161	165.75	168.25	167.5	166.75	169.75	166.5	168.5	169.6	162.5	171.857	168.75	170.75	165.25	169.125	168.5	164.5	171.5	167	164.5
Rate of TN26 genotypes	Rate of TN28 genotypes	Marker name	Chromosomes	Genetic Position	F6_001	F6_002	F6_003	F6_004	F6_005	F6_006	F6_007	F6_008	F6_009	F6_010	F6_011	F6_012	F6_013	F6_014	F6_015	F6_016	F6_017	F6_018	F6_019	F6_020	F6_021	F6_022	F6_023	F6_024	F6_025	F6_026	F6_027	F6_028	F6_029	F6_030	F6_031	F6_032	F6_033	F6_034	F6_035	F6_036	F6_037	F6_038	F6_039	F6_040	F6_041	F6_042	F6_043	F6_044	F6_045
0.472393	0.527607	1A_1071670	1A	0	a	a	b	a	b	b	b	b	a	b	b	a	a	a	a	b	a	a	a	a	b	b	b	b	b	b	a	b	a	a	b	b	b	b	b	b	b	b	b	b	a	a	a	b	a
0.487805	0.512195	1A_11912879	1A	8.13999	a	a	a	b	b	b	b	b	a	b	b	a	a	a	a	b	a	a	a	a	b	b	b	b	b	b	a	b	a	a	b	b	b	b	a	b	b	b	b	b	a	a	a	h	a
0.490909	0.509091	1A_11912947	1A	8.13999	a	a	a	b	b	b	b	b	a	b	b	a	a	a	a	b	a	a	a	a	b	b	b	b	b	b	a	b	a	a	b	b	b	b	a	b	b	b	b	b	a	a	a	h	a
0.490909	0.509091	1A_11912918	1A	8.14	a	a	a	b	b	b	b	b	a	b	b	a	a	a	a	b	a	a	a	a	b	b	b	b	b	b	a	b	a	a	b	b	b	b	a	b	b	b	b	b	a	a	a	h	a
0.484472	0.515528	1A_15297316	1A	8.84607	a	a	a	b	b	b	b	b	a	b	b	a	a	a	a	b	a	a	a	a	b	b	b	b	b	b	a	b	a	a	b	b	b	b	a	b	b	b	b	b	a	a	a	h	a
0.484472	0.515528	1A_15297324	1A	8.84607	a	a	a	b	b	b	b	b	a	b	b	a	a	a	a	b	a	a	a	a	b	b	b	b	b	b	a	b	a	a	b	b	b	b	a	b	b	b	b	b	a	a	a	h	a
0.484472	0.515528	1A_15297317	1A	8.84608	a	a	a	b	b	b	b	b	a	b	b	a	a	a	a	b	a	a	a	a	b	b	b	b	b	b	a	b	a	a	b	b	b	b	a	b	b	b	b	b	a	a	a	h	a
0.484472	0.515528	1A_15297332	1A	8.84608	a	a	a	b	b	b	b	b	a	b	b	a	a	a	a	b	a	a	a	a	b	b	b	b	b	b	a	b	a	a	b	b	b	b	a	b	b	b	b	b	a	a	a	h	a
0.5	0.5	1A_21313225	1A	13.9227	a	a	a	-	b	b	b	h	a	b	b	a	a	b	a	b	a	a	a	a	a	b	b	b	h	b	a	b	a	a	b	b	b	b	a	b	b	a	b	b	a	h	h	h	a
0.457831	0.542169	1A_21313296	1A	13.9228	a	a	a	b	b	b	b	b	a	b	b	a	a	b	a	b	a	a	a	a	a	b	b	b	b	b	a	b	a	a	b	b	b	b	a	b	b	a	b	b	a	b	h	h	a
0.454545	0.545455	1A_21313291	1A	13.9228	a	a	a	b	b	b	b	b	a	b	b	a	a	b	a	b	a	a	a	a	a	b	b	b	b	b	a	b	a	a	b	b	b	b	a	b	b	a	b	b	a	b	h	h	a
0.439024	0.560976	1A_21313343	1A	13.9228	a	a	a	b	b	b	b	b	a	b	b	a	a	b	a	b	a	a	a	-	a	b	b	b	b	b	a	b	a	a	b	b	b	b	a	b	b	-	b	b	a	b	-	b	a
0.461078	0.538922	1A_21313253	1A	13.9228	a	a	a	b	b	b	b	b	a	b	b	a	a	b	a	b	a	a	a	a	a	b	b	b	b	b	a	b	a	a	b	b	b	b	a	b	b	a	b	b	a	b	h	h	a
0.478261	0.521739	1A_21313430	1A	13.9228	a	a	a	b	b	h	b	b	a	b	b	a	a	b	a	b	a	a	a	a	a	b	b	b	b	h	a	b	a	a	b	b	b	b	a	b	b	a	b	b	a	b	h	h	a
0.522013	0.477987	1A_32699256	1A	28.1345	a	a	a	b	b	a	b	b	a	b	b	a	b	b	a	b	a	a	b	b	a	a	b	a	a	a	a	b	a	a	b	b	b	b	b	b	b	a	b	b	a	b	h	b	b
0.51875	0.48125	1A_32699233	1A	28.1346	a	a	a	b	b	a	b	b	a	b	b	a	b	b	a	b	a	a	b	b	a	a	b	a	a	a	a	b	a	a	b	b	b	b	b	b	b	a	b	b	a	b	h	b	b
0.515528	0.484472	1A_35580581	1A	29.1096	a	a	a	b	b	a	b	b	a	b	b	a	b	b	a	b	a	a	b	b	a	a	b	a	a	a	b	b	a	a	b	b	b	b	b	b	b	a	b	b	a	b	h	b	b
0.538961	0.461039	1A_35580423	1A	29.1096	a	a	a	b	h	a	b	h	a	b	b	a	b	b	a	b	a	a	b	b	a	a	b	a	a	a	b	b	a	a	b	b	b	b	b	-	b	a	b	-	a	b	h	b	b
0.518987	0.481013	1A_35580497	1A	29.1096	a	a	a	b	b	a	b	b	a	b	b	a	b	b	a	b	a	a	b	b	a	a	b	a	a	a	b	b	a	a	b	b	b	b	b	b	b	a	b	b	a	b	h	b	b
0.515528	0.484472	1A_35580586	1A	29.1096	a	a	a	b	b	a	b	b	a	b	b	a	b	b	a	b	a	a	b	b	a	a	b	a	a	a	b	b	a	a	b	b	b	b	b	b	b	a	b	b	a	b	h	b	b
0.5125	0.4875	1A_35580596	1A	29.1096	a	a	a	b	b	a	b	b	a	b	b	a	b	b	a	b	a	a	b	b	a	a	b	a	a	a	b	b	a	a	b	b	b	b	b	b	b	a	b	b	a	b	h	b	b
0.5125	0.4875	1A_42528940	1A	32.3991	a	a	a	b	a	a	b	b	h	a	b	a	b	b	a	b	a	a	b	b	a	a	b	a	a	a	h	b	a	a	b	b	b	b	b	b	b	a	b	b	a	b	h	b	b
0.509434	0.490566	1A_42528966	1A	32.3991	a	a	a	b	a	a	b	b	h	a	b	a	b	b	a	b	a	a	b	b	a	a	b	a	a	a	h	b	a	a	b	b	b	b	b	b	b	a	b	b	a	b	h	b	b
0.509434	0.490566	1A_42528977	1A	32.3991	a	a	a	b	a	a	b	b	h	a	b	a	b	b	a	b	a	a	b	b	a	a	b	a	a	a	h	b	a	a	b	b	b	b	b	b	b	a	b	b	a	b	h	b	b
0.49697	0.50303	1A_51058261	1A	34.6191	a	a	a	b	a	a	b	b	h	a	a	a	b	b	a	b	a	b	b	b	a	a	b	a	a	a	h	b	a	a	b	b	b	b	b	b	b	a	b	b	h	b	h	b	b
0.512821	0.487179	1A_50323493	1A	34.6191	a	a	a	b	a	a	b	b	h	a	a	a	b	b	a	b	a	b	b	b	a	a	b	a	a	a	h	b	a	a	b	b	b	b	h	b	b	a	b	b	h	b	h	b	b
0.484663	0.515337	1A_72753437	1A	37.8731	a	a	a	b	a	a	b	b	h	a	a	a	b	b	a	b	a	b	b	b	a	a	a	a	a	a	b	b	a	a	b	b	b	-	b	b	b	b	b	b	h	b	h	b	b
0.493827	0.506173	1A_77650227	1A	37.8731	a	a	a	b	a	a	b	b	h	a	a	a	h	b	a	b	a	b	b	b	a	a	a	a	a	a	b	b	a	a	b	b	b	b	b	b	b	b	b	b	h	h	h	b	b
0.490566	0.509434	1A_77650370	1A	37.8731	a	a	a	h	a	a	b	b	h	a	a	a	b	b	a	b	a	b	b	b	a	a	a	a	a	a	b	b	h	a	b	b	b	b	b	b	b	h	b	b	h	b	h	b	b
0.481928	0.518072	1A_74064593	1A	37.8731	a	a	a	b	a	a	b	b	h	a	a	a	b	b	a	b	a	b	b	b	a	a	a	a	a	a	b	b	a	a	b	b	b	b	b	b	b	b	b	b	h	b	h	b	b
0.487952	0.512048	1A_75198509	1A	37.8731	a	a	a	b	a	a	b	b	h	a	a	a	b	b	a	b	a	b	b	b	a	a	a	a	a	a	b	b	a	a	b	b	b	b	b	-	b	b	b	b	h	b	h	b	b
0.487805	0.512195	1A_79063750	1A	37.8731	a	a	a	b	a	a	b	b	h	a	a	a	b	b	a	b	a	b	b	b	a	a	a	a	a	a	b	b	a	a	b	b	b	b	b	b	b	b	b	b	h	b	h	b	b
0.493827	0.506173	1A_79063724	1A	37.8732	a	a	a	b	a	a	b	b	h	a	a	a	b	b	a	b	a	b	b	b	a	a	a	a	a	a	b	b	a	a	b	b	b	b	b	b	b	b	b	b	h	b	h	b	b
0.490909	0.509091	1A_231008020	1A	38.5316	a	a	a	b	a	a	b	b	h	a	a	a	b	b	a	b	a	b	b	b	a	a	a	a	a	a	b	a	a	a	b	b	b	b	b	b	b	b	b	b	h	b	a	b	b
0.490909	0.509091	1A_231008027	1A	38.5316	a	a	a	b	a	a	b	b	h	a	a	a	b	b	a	b	a	b	b	b	a	a	a	a	a	a	b	a	a	a	b	b	b	b	b	b	b	b	b	b	h	b	a	b	b
0.502959	0.497041	1A_195310205	1A	38.5316	a	a	a	b	a	a	b	b	h	a	a	a	b	b	a	b	a	b	b	b	a	a	a	a	a	a	b	a	a	a	b	b	b	b	b	b	b	b	b	b	h	b	a	h	b
0.502959	0.497041	1A_195310183	1A	38.5316	a	a	a	b	a	a	b	b	h	a	a	a	b	b	a	b	a	b	b	b	a	a	a	a	a	a	b	a	a	a	b	b	b	b	b	b	b	b	b	b	h	b	a	h	b
0.502959	0.497041	1A_195310116	1A	38.5316	a	a	a	b	a	a	b	b	h	a	a	a	b	b	a	b	a	b	b	b	a	a	a	a	a	a	b	a	a	a	b	b	b	b	b	b	b	b	b	b	h	b	a	h	b
0.52795	0.47205	1A_159572907	1A	38.5354	a	a	a	b	a	a	b	b	h	a	a	a	b	b	a	b	a	b	b	b	a	a	a	a	a	a	b	a	a	a	b	b	b	b	b	b	b	-	b	b	h	b	a	h	b
0.52795	0.47205	1A_159572881	1A	38.5391	a	a	a	b	a	a	b	b	h	a	a	a	b	b	a	b	a	b	b	b	a	a	a	a	a	a	b	a	a	a	b	b	b	b	b	b	b	-	b	b	h	b	a	h	b
0.506098	0.493902	1A_109461565	1A	38.5438	a	a	a	b	a	a	b	b	h	a	a	a	b	b	a	b	a	b	b	b	a	a	a	a	a	a	b	a	a	a	b	b	b	b	b	b	b	b	b	b	h	b	a	h	b
0.506098	0.493902	1A_109461628	1A	38.5477	a	a	a	b	a	a	b	b	h	a	a	a	b	b	a	b	a	b	b	b	a	a	a	a	a	a	b	a	a	a	b	b	b	b	b	b	b	b	b	b	h	b	a	h	b
0.502994	0.497006	1A_231811786	1A	38.5515	a	a	a	b	a	a	b	b	h	a	a	a	b	b	a	b	a	b	b	b	a	a	a	a	a	a	b	a	a	a	b	b	b	b	b	b	b	b	b	b	h	b	a	b	b
0.490566	0.509434	1A_101884163	1A	38.5555	a	a	a	b	a	a	b	b	h	a	a	a	b	b	a	b	a	b	b	b	h	a	a	a	a	a	b	a	a	a	b	b	b	b	-	b	b	b	b	b	h	b	a	b	b
0.512346	0.487654	1A_161443452	1A	38.56	a	a	a	b	a	a	b	b	h	a	a	a	b	b	a	b	a	b	b	b	a	a	a	a	a	a	b	a	a	a	b	b	b	b	-	-	b	b	b	-	h	b	a	b	b
0.497006	0.502994	1A_225572104	1A	38.5641	a	a	a	b	a	a	b	b	h	a	a	a	b	b	a	b	a	b	b	b	a	a	a	a	a	a	b	a	a	a	b	b	b	b	b	b	b	b	b	b	h	b	a	b	b
0.497006	0.502994	1A_162344370	1A	38.5678	a	a	a	b	a	a	b	b	h	a	a	a	b	b	a	b	a	b	b	b	a	a	a	a	a	a	b	a	a	a	b	b	b	b	b	b	b	b	b	b	h	b	a	b	b
0.497006	0.502994	1A_193987638	1A	38.5716	a	a	a	b	a	a	b	b	h	a	a	a	b	b	a	b	a	b	b	b	a	a	a	a	a	a	b	a	a	a	b	b	b	b	b	b	b	b	b	b	h	b	a	b	b
0.497006	0.502994	1A_225572107	1A	38.5753	a	a	a	b	a	a	b	b	h	a	a	a	b	b	a	b	a	b	b	b	a	a	a	a	a	a	b	a	a	a	b	b	b	b	b	b	b	b	b	b	h	b	a	b	b
0.50303	0.49697	1A_193987591	1A	38.5792	a	a	a	b	a	a	b	b	h	a	a	a	b	b	a	b	a	b	b	b	a	a	a	a	a	a	b	a	a	a	b	b	b	b	b	b	-	b	b	b	h	b	a	b	b
0.497006	0.502994	1A_111877628	1A	38.583	a	a	a	b	a	a	b	b	h	a	a	a	b	b	a	b	a	b	b	b	a	a	a	a	a	a	b	a	a	a	b	b	b	b	b	b	b	b	b	b	h	b	a	b	b
0.497006	0.502994	1A_193987601	1A	38.5868	a	a	a	b	a	a	b	b	h	a	a	a	b	b	a	b	a	b	b	b	a	a	a	a	a	a	b	a	a	a	b	b	b	b	b	b	b	b	b	b	h	b	a	b	b
0.497006	0.502994	1A_193987611	1A	38.5905	a	a	a	b	a	a	b	b	h	a	a	a	b	b	a	b	a	b	b	b	a	a	a	a	a	a	b	a	a	a	b	b	b	b	b	b	b	b	b	b	h	b	a	b	b
0.496933	0.503067	1A_217158961	1A	38.5945	a	a	a	b	a	a	b	b	h	a	a	a	b	b	a	b	a	b	b	b	a	a	a	a	a	a	b	a	a	a	b	b	b	b	b	b	b	h	b	b	h	b	a	h	b
0.50303	0.49697	1A_231811764	1A	38.5987	a	a	a	b	a	a	b	b	h	a	a	a	b	b	a	b	a	b	b	b	a	a	a	a	a	a	b	a	a	a	b	b	b	b	b	b	b	b	b	b	h	b	a	h	b
0.487654	0.512346	1A_121181477	1A	38.603	a	a	a	b	a	a	b	b	h	h	a	a	b	b	h	b	a	b	b	b	a	a	a	a	a	a	b	a	a	a	b	b	b	b	b	b	b	b	b	b	h	b	a	b	b
0.441379	0.558621	1A_198099073	1A	38.6091	a	a	a	b	h	h	b	b	h	h	a	h	b	b	a	b	a	b	b	b	h	h	a	-	a	a	b	a	h	a	b	-	b	b	b	b	b	b	b	b	h	b	h	b	b
0.490566	0.509434	1A_198099140	1A	38.615	a	a	a	b	h	a	b	b	h	a	a	a	b	b	a	b	a	b	b	b	a	a	a	-	a	a	b	a	a	a	b	-	b	b	b	b	b	b	b	b	h	b	a	b	b
0.493827	0.506173	1A_165011661	1A	38.6204	a	a	a	b	a	a	b	b	h	a	a	a	b	b	a	b	a	b	b	b	a	a	a	a	a	a	b	a	a	a	b	b	-	b	b	b	b	b	b	b	h	b	a	b	b
0.490798	0.509202	1A_165011725	1A	38.625	a	a	a	b	a	a	b	b	h	a	a	a	b	b	a	b	a	b	b	b	a	a	a	a	a	a	b	a	a	a	b	b	b	b	b	b	b	b	b	b	h	b	a	b	b
0.496894	0.503106	1A_212234660	1A	38.6304	a	a	a	b	a	a	b	b	h	a	a	a	b	b	a	b	a	b	b	b	a	a	a	a	a	a	b	a	a	a	b	b	b	b	b	b	b	b	b	b	h	b	a	b	b
0.496933	0.503067	1A_190893393	1A	38.6355	a	a	a	b	a	a	b	b	h	a	a	a	b	b	a	b	a	b	b	b	a	a	a	a	a	a	b	a	a	a	b	b	b	b	b	b	b	b	b	b	h	b	a	h	b
0.496855	0.503145	1A_206325887	1A	38.6408	a	a	a	b	a	a	b	b	h	a	a	a	b	b	a	b	a	b	b	b	a	a	a	a	a	a	b	a	a	a	b	b	b	b	b	b	b	b	b	b	h	b	a	b	b
0.496894	0.503106	1A_198099310	1A	38.6463	a	a	a	b	a	a	b	b	h	a	a	a	b	b	a	b	a	b	b	b	a	a	a	a	a	a	b	a	a	a	b	-	b	b	b	b	b	b	b	b	h	b	a	b	b
0.496933	0.503067	1A_186907964	1A	38.6515	a	a	a	b	a	a	b	b	h	a	a	a	b	b	a	b	a	b	b	b	a	a	a	a	a	a	b	a	a	a	b	b	b	b	b	b	b	b	b	b	h	b	a	b	b
0.5	0.5	1A_186907916	1A	38.6566	a	a	a	b	a	a	b	b	h	a	a	a	b	b	a	b	a	b	b	b	a	a	a	a	a	a	h	a	a	a	b	b	b	b	b	b	b	b	b	b	h	b	a	h	b
0.5	0.5	1A_240471471	1A	38.6615	a	a	a	b	a	a	b	b	h	a	a	a	b	b	a	b	a	b	b	b	a	a	a	a	a	a	b	a	a	a	b	b	b	h	b	b	b	b	b	b	h	b	a	b	b
0.490909	0.509091	1A_202399704	1A	38.6659	a	a	a	b	a	a	b	b	h	a	a	a	b	b	a	b	a	b	b	b	a	a	a	a	a	a	b	a	a	a	b	b	b	b	b	b	b	b	b	b	h	b	a	b	b
0.493976	0.506024	1A_214783000	1A	38.6703	a	a	a	b	a	a	b	b	h	a	a	a	b	b	a	b	a	b	b	b	a	a	a	a	a	a	b	a	a	a	b	b	b	b	b	b	b	b	b	b	h	b	a	b	b
0.478261	0.521739	1A_120909249	1A	38.6754	a	a	a	b	a	a	b	b	h	a	-	a	b	b	a	b	-	b	b	b	a	a	a	a	a	-	b	a	a	a	b	b	b	b	b	b	b	b	b	b	h	b	a	b	b
0.48125	0.51875	1A_120909252	1A	38.6806	a	a	a	b	a	a	b	b	h	a	-	a	b	b	a	b	-	b	b	b	a	a	a	a	a	-	b	a	a	a	b	b	b	b	b	b	b	b	b	b	h	b	a	b	b
0.481481	0.518519	1A_120909358	1A	38.6858	a	a	a	b	a	a	b	b	h	a	-	a	b	b	a	b	-	b	b	b	a	a	a	a	a	-	b	a	a	a	b	b	b	b	b	b	b	b	b	b	h	b	a	b	b
0.487654	0.512346	1A_207239842	1A	38.6913	a	a	a	b	a	a	b	b	h	a	a	a	b	b	a	b	a	b	b	b	a	a	a	a	a	h	b	a	a	a	b	b	b	b	b	b	b	b	b	b	h	b	a	b	b
0.5125	0.4875	1A_118209420	1A	38.6966	a	a	a	b	a	a	b	-	h	a	a	a	b	b	a	b	a	b	b	b	a	a	a	a	a	a	b	a	a	a	b	b	b	-	-	b	b	b	b	b	h	b	a	b	b
0.5	0.5	1A_100888323	1A	38.7018	h	a	a	b	a	a	b	b	h	a	a	a	b	b	a	b	a	b	b	b	a	a	a	a	a	a	b	a	a	a	b	b	b	b	b	b	b	b	b	b	h	b	a	b	b
0.493902	0.506098	1A_207239929	1A	38.7067	h	a	a	b	a	a	b	b	h	a	a	a	b	b	a	b	a	b	b	b	a	a	a	a	a	a	b	a	a	a	b	b	b	b	b	b	b	b	b	b	h	b	a	b	b
0.49697	0.50303	1A_121181366	1A	38.7114	a	a	a	b	a	a	b	b	h	a	a	a	b	b	a	b	a	b	b	b	a	a	a	a	a	a	b	a	a	a	b	b	b	b	b	b	b	b	b	b	h	b	a	b	b
0.49697	0.50303	1A_207239875	1A	38.7161	a	a	a	b	a	a	b	b	h	a	a	a	b	b	a	b	a	b	b	b	a	a	a	a	a	a	b	a	a	a	b	b	b	b	b	b	b	b	b	b	h	b	a	b	b
0.493902	0.506098	1A_219873496	1A	38.7208	a	a	a	b	a	a	b	b	h	a	a	a	b	b	a	b	a	b	b	b	a	a	a	a	a	a	b	a	a	a	b	b	b	b	b	b	b	b	b	b	h	b	a	b	b
0.477987	0.522013	1A_111732929	1A	38.7259	a	a	h	b	a	a	b	b	h	a	a	a	b	b	a	b	a	b	b	b	a	a	a	a	a	a	b	a	a	a	b	b	b	b	b	b	b	b	b	b	h	b	a	b	b
0.487805	0.512195	1A_214782903	1A	38.7311	a	a	a	b	a	a	b	b	h	a	a	a	b	b	a	b	a	b	b	b	a	a	a	a	a	a	b	a	a	a	b	b	b	b	b	b	b	b	b	b	h	b	a	b	b
0.49375	0.50625	1A_122192231	1A	38.736	h	a	a	b	a	a	b	b	h	a	a	a	b	b	a	b	a	b	b	b	a	a	a	a	a	a	b	a	a	a	b	b	-	b	b	b	b	b	b	b	h	b	a	b	b
0.487654	0.512346	1A_212333579	1A	38.7411	a	a	a	b	a	a	b	b	h	a	a	a	b	b	a	b	a	b	b	b	a	a	a	a	a	a	b	a	a	a	b	b	b	b	b	b	b	b	b	b	h	b	a	b	b
0.490909	0.509091	1A_220377927	1A	38.7458	a	a	a	b	a	a	b	b	h	a	a	a	b	b	a	b	a	b	b	b	a	a	a	a	a	a	b	a	a	a	b	b	b	b	b	b	b	b	b	b	h	b	a	b	b
0.497006	0.502994	1A_167961989	1A	38.7497	a	a	a	b	a	a	b	b	h	a	a	a	b	b	a	b	a	b	b	b	a	a	a	a	a	a	b	a	a	a	b	b	b	b	b	b	b	b	b	b	h	b	a	b	b
0.487654	0.512346	1A_220377695	1A	38.7538	a	a	a	b	a	a	b	b	h	a	a	a	b	b	a	b	a	b	b	b	a	a	a	a	a	a	b	a	a	a	b	b	b	b	b	b	b	b	b	b	h	b	a	b	b
0.456376	0.543624	1A_236681180	1A	38.7591	a	a	a	b	a	a	b	b	h	a	h	h	b	b	a	b	a	b	b	b	a	a	a	a	a	a	b	a	a	a	b	b	b	h	b	b	b	b	b	b	h	b	a	b	b
0.490683	0.509317	1A_240471562	1A	38.7644	a	a	a	b	a	a	b	b	h	-	-	a	b	b	a	b	a	b	b	b	a	a	a	a	a	a	b	a	a	a	b	b	b	h	b	b	b	b	b	b	h	b	a	b	b
0.5	0.5	1A_149501309	1A	38.7692	a	h	a	b	a	a	b	b	h	a	a	a	b	b	a	b	a	b	b	b	a	a	a	a	a	a	b	a	a	a	b	b	b	-	b	b	b	b	b	b	h	b	a	h	b
0.496815	0.503185	1A_214753483	1A	38.7741	h	h	a	b	a	a	b	b	h	a	a	a	b	b	a	b	a	b	b	b	a	h	a	a	a	a	b	a	a	a	b	b	b	b	b	b	b	b	b	b	h	b	a	b	b
0.496815	0.503185	1A_214753477	1A	38.7786	h	h	a	b	a	a	b	b	h	a	a	a	b	b	a	b	a	b	b	b	a	h	a	a	a	a	b	a	a	a	b	b	b	b	b	b	b	b	b	b	h	b	a	b	b
0.5	0.5	1A_167962061	1A	38.7832	a	a	a	b	a	a	b	b	h	a	a	a	b	b	a	b	a	b	b	b	a	a	a	a	a	a	b	a	a	a	b	b	b	b	b	b	b	b	b	b	h	b	a	b	b
0.5	0.5	1A_222212887	1A	38.7864	a	a	a	b	a	a	b	b	h	a	a	a	b	b	a	b	a	b	b	b	a	a	a	a	a	a	b	a	a	a	b	b	b	b	b	b	b	b	b	b	h	b	a	b	b
0.5	0.5	1A_222212750	1A	38.7896	a	a	a	b	a	a	b	b	h	a	a	a	b	b	a	b	a	b	b	b	a	a	a	a	a	a	b	a	a	a	b	b	b	b	b	b	b	b	b	b	h	b	a	b	b
0.5	0.5	1A_160975148	1A	38.7928	a	a	a	b	a	a	b	b	h	a	a	a	b	b	a	b	a	b	b	b	a	a	a	a	a	a	b	a	a	a	b	b	b	b	b	b	b	b	b	b	h	b	a	b	b
0.497006	0.502994	1A_112392189	1A	38.7961	a	a	a	b	a	a	b	b	h	a	a	a	b	b	a	b	a	b	b	b	a	a	a	a	a	a	b	a	a	a	b	b	b	b	b	b	b	b	b	b	h	b	a	b	b
0.525641	0.474359	1A_193987700	1A	38.8	a	a	a	b	a	a	b	b	h	a	a	a	b	b	a	b	a	b	b	b	a	a	a	a	a	a	b	a	a	a	h	b	b	b	b	b	-	b	b	b	h	b	a	b	b
0.5	0.5	1A_222212846	1A	38.804	a	a	a	b	a	a	b	b	h	a	a	a	b	b	a	b	a	b	b	b	a	a	a	a	a	a	b	a	a	a	b	b	b	b	b	b	b	b	b	b	h	b	a	b	b
0.487654	0.512346	1A_226585309	1A	38.8075	a	a	a	b	a	a	b	b	h	a	a	a	b	b	a	b	a	b	b	b	a	a	a	a	a	a	b	a	a	a	b	b	b	b	b	b	b	b	b	b	h	b	a	b	b
0.502994	0.497006	1A_111799705	1A	38.8114	a	a	a	b	a	a	b	b	h	a	a	a	b	b	a	b	a	b	b	b	a	a	a	a	a	a	b	a	a	a	b	b	b	b	b	b	b	b	b	b	h	b	a	b	b
0.502994	0.497006	1A_195762122	1A	38.8149	a	a	a	b	a	a	b	b	h	a	a	a	b	b	a	b	a	b	b	b	a	a	a	a	a	a	b	a	a	a	b	b	b	b	b	b	b	b	b	b	h	b	a	b	b
0.49697	0.50303	1A_140014537	1A	38.8188	a	a	a	b	a	a	b	b	h	a	a	a	b	b	a	b	a	b	b	b	a	a	a	a	a	a	b	a	a	a	b	b	b	b	b	b	b	b	b	b	h	b	a	b	b
0.5	0.5	1A_199406371	1A	38.8227	a	a	a	b	a	a	b	b	h	a	a	a	b	b	a	b	a	b	b	b	a	a	a	a	a	a	b	a	a	a	b	b	b	b	b	b	b	b	b	b	h	b	a	b	b
0.531646	0.468354	1A_156164786	1A	38.8276	a	a	a	b	a	a	b	b	h	a	a	a	b	b	a	b	a	b	b	b	a	a	a	a	a	a	b	a	a	a	b	b	b	b	b	b	b	b	b	b	h	b	a	b	b
0.518519	0.481481	1A_156164741	1A	38.8319	a	a	a	b	a	a	b	b	h	a	a	a	b	b	a	b	a	b	b	b	a	a	a	a	a	a	b	a	a	a	b	b	b	b	b	b	b	b	b	b	h	b	a	b	b
0.515337	0.484663	1A_156164577	1A	38.8359	a	a	a	b	a	a	b	b	h	a	a	a	b	b	a	b	a	b	b	b	a	a	a	a	a	a	b	a	a	a	b	b	b	b	b	b	b	b	b	b	h	b	a	b	b
0.512987	0.487013	1A_210896171	1A	38.8406	a	a	a	b	h	a	b	b	h	a	a	a	b	b	a	b	a	b	b	h	a	a	a	a	h	a	h	a	a	a	b	b	b	b	b	b	b	b	b	b	h	b	a	b	h
0.505952	0.494048	1A_223931384	1A	38.8448	a	a	a	b	a	a	b	b	h	a	a	a	b	b	a	b	a	b	b	b	a	a	a	a	a	a	b	a	a	a	b	b	b	b	b	b	b	b	b	b	h	b	a	h	b
0.478528	0.521472	1A_155767960	1A	38.8485	a	a	a	b	a	a	b	b	b	a	a	a	b	b	a	b	a	b	b	b	a	a	a	a	-	a	b	a	a	a	b	b	b	b	b	b	b	b	b	b	h	b	a	b	b
0.478528	0.521472	1A_155767968	1A	38.8501	a	a	a	b	a	a	b	b	b	a	a	a	b	b	a	b	a	b	b	b	a	a	a	a	h	a	b	a	a	a	b	b	b	b	b	b	b	b	b	b	h	b	a	b	b
0.487952	0.512048	1A_155768088	1A	38.8518	a	a	a	b	a	a	b	b	b	a	a	a	b	b	a	b	a	b	b	b	a	a	a	a	a	a	b	a	a	a	b	b	b	b	b	b	b	b	b	b	h	b	a	b	b
0.494048	0.505952	1A_155768035	1A	38.8532	a	a	a	b	a	a	b	b	b	a	a	a	b	b	a	b	a	b	b	b	a	a	a	a	a	a	b	a	a	a	b	b	b	b	b	b	b	b	b	b	h	b	a	b	b
0.490683	0.509317	1A_198403009	1A	38.8548	a	a	a	b	a	a	b	b	h	a	a	a	b	b	a	b	a	b	b	b	a	a	a	a	a	a	b	a	a	a	b	b	b	b	b	b	b	b	b	b	h	b	a	b	b
0.508876	0.491124	1A_194740333	1A	38.8548	a	a	a	b	a	a	b	b	h	a	a	a	b	b	a	b	a	b	b	b	a	a	a	a	a	a	b	a	a	a	b	b	b	-	b	b	b	b	b	b	h	b	a	b	b
0.505952	0.494048	1A_204390209	1A	38.8548	a	a	a	b	a	a	b	b	h	a	a	a	b	b	a	b	a	b	b	b	a	a	a	a	a	a	b	a	a	a	b	b	b	b	b	b	b	b	b	b	h	b	a	h	b
0.505952	0.494048	1A_204390208	1A	38.8548	a	a	a	b	a	a	b	b	h	a	a	a	b	b	a	b	a	b	b	b	a	a	a	a	a	a	b	a	a	a	b	b	b	b	b	b	b	b	b	b	h	b	a	h	b
0.506667	0.493333	1A_252279322	1A	41.1201	a	a	a	b	a	a	b	b	h	a	a	b	b	b	a	b	a	b	b	b	a	a	a	a	a	a	b	a	a	a	b	b	b	h	b	b	b	b	h	b	h	b	a	h	h
0.426667	0.573333	1A_270210976	1A	42.6052	a	a	h	b	a	h	b	b	h	a	a	b	b	b	a	b	-	b	b	b	a	a	a	a	a	a	b	a	a	a	b	b	-	-	b	b	b	b	b	b	h	b	a	b	b
0.446429	0.553571	1A_267782743	1A	42.6052	a	a	a	b	a	a	b	b	b	a	a	b	b	b	a	b	a	b	b	b	a	a	a	-	a	a	b	a	a	a	b	b	b	b	b	b	b	b	b	b	b	b	a	b	b
0.524823	0.475177	1A_282285408	1A	42.6052	a	a	a	h	a	a	h	b	h	a	a	h	h	h	a	b	a	b	b	h	a	a	a	a	a	a	b	a	a	a	b	h	b	h	b	b	b	b	b	b	h	b	a	b	b
0.449704	0.550296	1A_267782759	1A	42.6052	a	a	a	b	a	a	b	b	b	a	a	b	b	b	a	b	a	b	b	b	a	a	a	-	a	a	b	a	a	a	b	b	b	b	b	b	b	b	b	b	b	b	a	b	b
0.449704	0.550296	1A_267782807	1A	42.6052	a	a	a	b	a	a	b	b	b	a	a	b	b	b	a	b	a	b	b	b	a	a	a	-	a	a	b	a	a	a	b	b	b	b	b	b	b	b	b	b	b	b	a	b	b
0.453988	0.546012	1A_274439770	1A	42.6052	a	a	a	b	a	a	b	b	h	a	a	b	b	b	a	b	a	b	b	b	a	a	a	a	a	a	b	a	a	a	b	b	b	h	b	b	b	b	b	b	h	b	a	b	b
0.453988	0.546012	1A_274439774	1A	42.6052	a	a	a	b	a	a	b	b	h	a	a	b	b	b	a	b	a	b	b	b	a	a	a	a	a	a	b	a	a	a	b	b	b	h	b	b	b	b	b	b	h	b	a	b	b
0.463415	0.536585	1A_256374996	1A	42.6052	a	a	a	b	a	a	b	b	h	a	a	b	b	b	a	b	a	b	b	b	a	a	a	a	a	a	b	a	a	a	b	b	b	h	b	b	b	b	b	b	h	b	a	b	b
0.444444	0.555556	1A_283709295	1A	42.6052	a	a	a	b	a	a	b	b	h	a	a	b	b	b	h	b	a	b	b	b	a	a	a	a	a	a	b	a	a	a	b	b	b	b	b	b	b	b	b	b	h	b	a	b	b
0.460606	0.539394	1A_274439723	1A	42.6052	a	a	a	b	a	a	b	b	h	a	a	b	b	b	a	b	a	b	b	b	a	a	a	a	a	a	b	a	a	a	b	b	b	h	b	b	b	b	b	b	h	b	a	b	b
0.463415	0.536585	1A_256374972	1A	42.6052	a	a	a	b	a	a	b	b	h	a	a	b	b	b	a	b	a	b	b	b	a	a	a	a	a	a	b	a	a	a	b	b	b	h	b	b	b	b	b	b	h	b	a	b	b
0.418301	0.581699	1A_265589662	1A	42.6052	a	a	a	b	a	a	b	b	h	h	a	b	b	b	a	b	a	b	b	b	a	a	a	a	a	a	b	-	a	a	b	b	b	h	b	b	b	b	b	b	h	b	h	b	b
0.422078	0.577922	1A_265589639	1A	42.6052	a	a	a	b	a	a	b	b	h	h	a	b	b	b	a	b	a	b	b	b	a	a	a	a	a	a	b	a	a	a	b	b	b	h	b	b	b	b	b	b	h	b	h	b	b
0.454545	0.545455	1A_274439629	1A	42.6052	a	a	a	b	a	a	b	b	h	a	a	b	b	b	a	b	a	b	b	b	a	a	a	a	a	a	b	a	a	a	b	b	b	h	b	b	b	b	b	b	h	b	a	b	b
0.478528	0.521472	1A_280238134	1A	42.6052	a	a	a	b	a	a	b	b	h	a	a	b	b	b	a	b	a	b	b	b	a	a	a	a	a	a	b	a	a	a	b	b	-	h	b	-	b	-	b	b	h	b	a	b	b
0.428571	0.571429	1A_266154216	1A	43.593	a	a	a	b	a	a	b	b	h	a	b	b	b	b	a	b	a	b	b	b	a	a	a	a	-	a	b	a	a	a	b	-	b	h	b	b	b	b	b	b	b	b	a	b	b
0.460123	0.539877	1A_286884229	1A	44.9272	a	a	a	b	a	a	b	b	h	a	a	b	b	b	a	b	a	b	b	b	a	a	a	a	a	a	b	a	a	a	b	b	b	h	b	b	b	b	b	b	h	b	a	b	b
0.415584	0.584416	1A_288561885	1A	44.9272	a	a	h	b	a	a	b	b	h	a	a	b	b	b	a	b	a	b	b	b	a	h	a	a	a	h	b	a	a	a	b	b	b	b	b	b	b	b	b	b	h	b	h	b	b
0.415584	0.584416	1A_288561862	1A	44.9272	a	a	h	b	a	a	b	b	h	a	a	b	b	b	a	b	a	b	b	b	a	h	a	a	a	h	b	a	a	a	b	b	b	b	b	b	b	b	b	b	h	b	h	b	b
0.466667	0.533333	1A_312088827	1A	47.3495	a	a	a	a	a	a	b	b	a	a	a	b	b	b	a	b	b	b	b	b	h	a	a	a	a	b	a	a	a	a	b	b	b	b	b	a	b	b	b	b	h	b	h	b	b
0.464286	0.535714	1A_297709799	1A	47.3495	a	a	a	a	a	a	b	b	a	a	a	b	b	b	a	b	b	b	b	b	a	a	a	a	a	b	a	a	a	a	b	b	b	b	b	a	b	b	b	b	h	b	b	b	b
0.457831	0.542169	1A_312088810	1A	47.3495	a	a	a	a	a	a	b	b	a	a	a	b	b	b	a	b	b	b	b	b	a	a	a	h	h	b	a	a	a	a	b	b	b	b	b	a	b	b	b	b	h	b	b	b	b
0.464286	0.535714	1A_312156773	1A	47.3495	a	a	a	a	a	a	b	b	a	a	a	b	b	b	a	b	b	b	b	b	a	a	a	a	a	b	a	a	a	a	b	b	b	b	b	a	b	b	b	b	h	b	b	b	b
0.464286	0.535714	1A_312156762	1A	47.3495	a	a	a	a	a	a	b	b	a	a	a	b	b	b	a	b	b	b	b	b	a	a	a	a	a	b	a	a	a	a	b	b	b	b	b	a	b	b	b	b	h	b	b	b	b
0.464286	0.535714	1A_295428659	1A	47.3495	a	a	a	a	a	a	b	b	a	a	a	b	b	b	a	b	b	b	b	b	a	a	a	a	a	b	a	a	a	a	b	b	b	b	b	a	b	b	b	b	h	b	b	b	b
0.463855	0.536145	1A_312156873	1A	47.3495	a	a	a	a	a	a	b	b	a	a	a	b	b	b	a	b	b	b	b	b	a	a	a	a	a	b	a	a	a	a	b	b	b	b	b	a	b	b	b	b	h	b	b	b	b
0.503226	0.496774	1A_295428733	1A	47.3495	a	a	a	a	a	a	h	b	a	a	a	b	b	h	a	b	b	b	b	b	a	a	a	a	a	b	a	a	a	a	b	b	b	b	b	a	h	b	b	b	h	b	b	b	b
0.490566	0.509434	1A_295449673	1A	47.3495	a	a	a	a	a	a	h	b	a	a	a	b	b	b	a	b	b	b	h	b	a	a	a	a	a	b	a	a	a	a	b	b	b	b	b	a	b	h	b	b	h	b	b	b	b
0.467066	0.532934	1A_295449737	1A	47.3495	a	a	a	a	a	a	b	b	a	a	a	b	b	b	a	b	b	b	b	b	a	a	a	a	a	b	a	a	a	a	b	b	b	b	b	a	b	b	b	b	h	b	b	b	b
0.454545	0.545455	1A_322422625	1A	48.5652	a	a	a	a	a	a	b	b	a	a	a	b	b	b	a	b	b	b	b	b	a	a	a	a	a	b	a	a	a	a	b	b	b	b	b	a	b	b	b	b	h	b	b	b	b
0.445783	0.554217	1A_327149980	1A	48.5652	a	a	a	a	a	a	b	b	a	a	a	b	b	b	a	b	b	b	b	b	a	a	a	a	a	b	a	a	a	a	b	b	b	b	b	a	b	b	b	b	h	b	h	b	b
0.430303	0.569697	1A_327149880	1A	48.5652	a	a	a	a	a	a	b	b	a	a	-	b	b	b	a	b	b	b	b	b	a	a	a	a	a	b	a	a	a	a	b	b	b	b	b	a	b	b	b	b	h	b	b	b	b
0.480916	0.519084	1A_341029831	1A	50.0945	a	a	a	a	a	a	b	b	a	a	a	h	b	h	a	h	b	b	b	h	b	a	a	a	a	b	a	a	-	b	b	b	b	b	h	a	b	b	b	b	h	h	h	h	b
0.409357	0.590643	1A_339657172	1A	50.0945	a	a	a	a	a	a	b	b	a	a	a	b	b	b	a	b	b	b	b	b	b	a	a	a	a	b	a	a	a	b	b	b	b	b	b	a	b	b	b	b	b	b	b	b	b
0.412121	0.587879	1A_347817223	1A	50.0945	h	a	a	a	a	a	b	b	a	a	a	b	b	b	a	b	b	b	b	b	b	a	a	a	a	b	a	a	a	b	b	b	b	b	b	a	b	b	b	b	b	b	b	b	b
0.393939	0.606061	1A_343041855	1A	50.0945	h	a	h	a	a	a	b	b	a	a	a	b	b	b	a	b	b	b	b	b	b	a	a	a	a	b	a	a	a	b	b	b	b	b	b	a	b	b	b	b	b	b	b	b	b
0.409357	0.590643	1A_340063254	1A	50.0945	a	a	a	a	a	a	b	b	a	a	a	b	b	b	a	b	b	b	b	b	b	a	a	a	a	b	a	a	a	b	b	b	b	b	b	a	b	b	b	b	b	b	b	b	b
0.415663	0.584337	1A_339305184	1A	50.0945	a	a	a	a	a	a	b	b	a	a	a	b	b	b	a	b	b	b	b	b	b	a	a	a	a	b	a	a	a	b	b	b	b	b	b	a	b	b	b	b	b	b	b	b	h
0.415663	0.584337	1A_339305202	1A	50.0945	a	a	a	a	a	a	b	b	a	a	a	b	b	b	a	b	b	b	b	b	b	a	a	a	a	b	a	a	a	b	b	b	b	b	b	a	b	b	b	b	b	b	b	b	h
0.413174	0.586826	1A_339305085	1A	50.0945	a	a	a	a	a	a	b	b	a	a	a	b	b	b	a	b	b	b	b	b	b	a	a	a	a	b	a	a	a	b	b	b	b	b	b	a	b	b	b	b	b	b	b	b	b
0.4	0.6	1A_360166884	1A	50.5085	h	a	a	a	a	a	b	b	a	a	a	b	b	b	a	b	b	b	b	b	b	a	a	a	a	b	a	a	a	b	b	b	b	b	b	a	b	b	b	b	b	b	b	b	b
0.417178	0.582822	1A_367500118	1A	52.3651	a	a	a	a	a	a	b	b	a	a	a	b	h	b	a	b	b	b	b	b	b	a	a	a	a	b	a	a	a	b	b	b	b	b	b	a	b	b	b	b	b	b	b	b	b
0.417178	0.582822	1A_367500116	1A	52.3651	a	a	a	a	a	a	b	b	a	a	a	b	h	b	a	b	b	b	b	b	b	a	a	a	a	b	a	a	a	b	b	b	b	b	b	a	b	b	b	b	b	b	b	b	b
0.420732	0.579268	1A_376123639	1A	53.3037	a	a	a	a	a	a	b	b	a	a	a	b	h	b	a	b	b	b	b	b	a	a	a	a	a	b	a	a	a	b	b	b	b	b	b	a	b	b	b	b	b	b	b	b	b
0.403727	0.596273	1A_374902111	1A	53.3037	a	a	a	a	a	a	b	b	a	a	a	b	h	b	a	b	b	b	b	b	a	a	a	a	a	b	a	a	a	b	b	b	b	b	b	a	b	b	b	b	b	b	b	b	b
0.423313	0.576687	1A_369961510	1A	53.3037	a	a	a	a	a	a	b	b	a	a	a	b	h	b	a	b	b	b	b	b	a	a	a	a	a	h	a	a	a	b	b	b	b	b	b	a	b	b	b	b	b	b	b	b	b
0.394904	0.605096	1A_376123569	1A	53.3038	a	a	a	-	a	a	b	b	a	a	a	b	h	b	a	b	b	b	b	b	a	a	a	a	a	b	a	a	a	b	b	b	b	b	b	a	b	b	b	b	b	b	b	b	b
0.407407	0.592593	1A_374902153	1A	53.3038	a	a	a	a	a	a	b	b	a	a	a	b	h	b	a	b	b	b	b	b	a	a	a	a	a	b	a	a	a	b	b	b	b	b	b	a	b	b	b	b	b	b	b	b	b
0.40625	0.59375	1A_369961565	1A	53.3038	a	a	a	a	a	a	b	b	a	a	a	b	h	b	a	b	b	b	b	b	a	a	a	a	a	b	a	a	a	b	b	b	b	b	b	a	b	b	b	b	b	b	b	b	b
0.394904	0.605096	1A_376123579	1A	53.3038	a	a	a	-	a	a	b	b	a	a	a	b	h	b	a	b	b	b	b	b	a	a	a	a	a	b	a	a	a	b	b	b	b	b	b	a	b	b	b	b	b	b	b	b	b
0.420732	0.579268	1A_378745874	1A	53.3038	a	a	a	a	a	a	b	b	a	a	a	b	b	b	a	b	b	b	b	b	a	a	a	a	a	b	a	a	a	b	b	b	b	b	b	a	b	b	b	b	b	b	b	b	b
0.420732	0.579268	1A_376123674	1A	53.3038	a	a	a	a	a	a	b	b	a	a	a	b	h	b	a	b	b	b	b	b	a	a	a	a	a	b	a	a	a	b	b	b	b	b	b	a	b	b	b	b	b	b	b	b	b
0.429448	0.570552	1A_376940041	1A	53.3038	a	a	a	a	a	a	b	b	a	a	a	b	h	b	a	b	b	b	b	b	a	a	a	a	a	b	a	a	a	b	b	b	b	b	b	a	b	b	b	b	b	b	b	b	b
0.420732	0.579268	1A_378745825	1A	53.3038	a	a	a	a	a	a	b	b	a	a	a	b	b	b	a	b	b	b	b	b	a	a	a	a	a	b	a	a	a	b	b	b	b	b	b	a	b	b	b	b	b	b	b	b	b
0.396104	0.603896	1A_376939993	1A	53.3038	a	a	a	h	h	a	b	b	a	a	a	b	h	b	a	b	b	b	b	b	a	a	a	a	a	b	a	a	a	b	b	b	b	b	b	a	b	b	b	b	b	b	b	b	b
0.433121	0.566879	1A_378745935	1A	53.3038	a	a	a	a	a	a	b	b	a	a	a	b	h	b	a	b	b	b	h	b	a	a	a	a	a	b	a	a	a	b	b	b	b	b	b	a	b	b	b	b	b	b	h	b	b
0.391892	0.608108	1A_394986873	1A	59.1485	-	h	a	a	a	a	b	b	a	a	a	b	h	b	a	b	b	b	b	b	a	a	b	a	h	b	a	a	a	b	b	b	b	b	h	a	b	h	b	b	b	b	b	h	b
0.45122	0.54878	1A_394535508	1A	59.1485	a	a	a	a	a	a	b	b	a	a	a	b	h	b	a	b	b	b	b	b	a	a	b	a	a	b	a	a	a	b	b	b	b	b	a	a	b	a	b	b	b	b	b	h	b
0.486667	0.513333	1A_394986880	1A	59.1485	a	a	a	a	a	a	b	b	a	a	a	b	h	b	a	b	b	b	b	b	a	a	b	a	a	h	a	a	a	b	b	b	b	b	a	a	h	a	b	b	b	b	b	h	b
0.333333	0.666667	1A_412454589	1A	59.7839	a	h	a	a	h	a	b	b	a	h	a	b	h	b	a	b	b	b	b	b	h	a	b	-	a	b	a	h	h	b	b	b	b	b	h	h	b	a	b	b	b	b	b	h	b
0.462963	0.537037	1A_418262812	1A	59.7839	a	a	a	a	a	a	b	b	a	a	a	b	h	b	a	b	b	b	b	b	a	a	b	a	a	b	a	a	a	b	b	b	b	-	a	a	b	a	b	b	b	-	b	h	b
0.490909	0.509091	1A_425323524	1A	62.262	a	a	a	a	a	a	b	b	a	a	a	a	h	a	a	b	b	b	h	b	a	a	b	a	a	b	a	a	a	b	b	b	a	b	a	a	b	a	b	b	b	b	b	b	b
0.493827	0.506173	1A_424880627	1A	62.262	a	a	a	a	a	a	b	b	a	a	a	a	h	a	a	b	b	b	h	b	a	a	b	a	a	b	a	a	a	b	b	b	a	b	a	a	b	a	b	b	b	b	b	b	b
0.487805	0.512195	1A_425323588	1A	62.262	a	a	a	a	a	a	b	b	a	a	a	a	h	a	a	b	b	b	h	b	a	a	b	a	a	b	a	a	a	b	b	b	a	b	a	a	b	a	b	b	b	b	b	b	b
0.493827	0.506173	1A_424896467	1A	62.262	a	a	a	a	a	a	b	b	a	a	a	a	h	a	a	b	b	b	h	b	a	a	b	a	a	b	a	a	a	b	b	b	a	b	a	a	b	a	b	b	b	b	b	b	h
0.474684	0.525316	1A_432633542	1A	62.6058	a	a	a	a	a	a	b	b	h	a	a	a	h	a	a	b	b	b	h	b	a	a	b	a	a	b	a	a	a	b	b	b	a	b	a	a	b	a	b	b	b	b	b	b	b
0.4875	0.5125	1A_432640379	1A	62.6058	a	a	a	a	a	a	b	b	a	a	a	a	h	a	a	b	b	b	h	b	a	a	b	a	a	b	a	a	a	b	b	b	a	b	a	a	b	a	b	b	b	b	b	b	b
0.484277	0.515723	1A_432640362	1A	62.6058	a	a	a	a	a	a	b	b	a	a	a	a	h	a	a	b	b	b	h	b	a	a	b	a	a	b	a	a	a	b	b	b	a	b	a	a	b	a	b	b	b	b	b	b	b
0.526667	0.473333	1A_432633496	1A	62.6058	a	a	a	a	a	a	b	b	a	a	a	a	h	a	a	h	b	b	h	b	a	a	b	a	a	h	a	a	a	b	h	b	a	b	a	a	b	a	b	b	b	h	b	b	b
0.425532	0.574468	1A_432640498	1A	62.6058	a	h	a	a	a	a	b	b	a	a	a	h	h	h	h	b	b	b	h	b	a	a	b	h	h	-	a	a	a	b	b	b	a	b	a	a	b	a	b	b	b	b	h	b	b
0.484663	0.515337	1A_432640427	1A	62.6058	a	a	a	a	a	a	b	b	a	a	a	a	b	a	a	b	b	b	h	b	a	a	b	a	a	b	a	a	a	b	b	b	a	b	a	a	b	a	b	b	b	b	b	b	b
0.397516	0.602484	1A_480942551	1A	80.0212	a	b	b	b	a	a	b	b	a	a	a	a	h	b	a	b	b	b	b	b	a	b	b	a	b	b	a	a	a	b	b	b	b	b	h	a	b	a	h	b	b	b	b	b	b
0.397516	0.602484	1A_480942564	1A	80.0212	a	b	b	b	a	a	b	b	a	a	a	a	h	b	a	b	b	b	b	b	a	b	b	a	b	b	a	a	a	b	b	b	b	b	h	a	b	a	h	b	b	b	b	b	b
0.409639	0.590361	1A_477829049	1A	80.0212	a	b	b	b	a	a	b	b	a	a	a	a	h	b	a	b	b	b	b	b	a	b	b	a	b	b	a	a	a	b	b	b	b	b	h	a	b	a	h	b	b	b	b	b	b
0.397516	0.602484	1A_480942650	1A	80.0212	a	b	b	b	a	a	b	b	a	a	a	a	h	b	a	b	b	b	b	b	a	b	b	a	b	b	a	a	a	b	b	b	b	b	h	a	b	a	h	b	b	b	b	b	b
0.397516	0.602484	1A_484441479	1A	80.3621	a	b	b	b	a	a	b	b	a	a	a	a	h	b	a	b	b	b	b	b	a	b	b	a	b	b	a	a	a	b	b	b	b	b	h	a	b	a	h	b	b	b	b	h	b
0.401235	0.598765	1A_484441456	1A	80.3621	a	b	b	b	a	a	b	b	a	a	a	a	h	b	a	b	b	b	b	b	a	b	b	a	b	b	a	a	a	b	b	b	b	b	h	a	b	a	h	b	b	b	b	h	b
0.460432	0.539568	1A_484441628	1A	80.3621	a	b	b	b	a	a	b	b	a	a	a	a	h	b	a	b	b	h	b	b	a	b	b	a	b	b	a	a	a	b	b	b	b	b	h	a	b	a	h	h	b	h	b	h	b
0.456522	0.543478	1A_484441629	1A	80.3621	a	b	b	b	a	a	b	b	a	a	a	a	h	b	a	b	b	h	b	b	a	b	b	a	b	b	a	a	a	b	b	b	b	b	h	a	b	a	h	h	b	h	b	h	b
0.433962	0.566038	1A_489050453	1A	85.5323	a	b	b	b	a	a	a	h	a	a	a	a	h	b	b	b	a	b	b	b	a	b	b	b	h	b	a	a	b	b	b	b	b	b	a	a	b	a	h	b	b	b	b	a	b
0.444444	0.555556	1A_489268302	1A	85.5323	a	b	b	b	a	a	a	h	a	a	a	a	h	b	b	b	a	b	b	b	a	b	b	b	b	b	a	a	b	b	b	b	b	b	a	a	b	a	h	b	b	b	b	a	b
0.442308	0.557692	1A_489150930	1A	85.5323	a	b	b	b	a	a	a	h	a	a	a	a	h	b	b	b	a	b	b	b	a	b	b	b	b	b	a	a	b	b	b	b	b	b	a	a	b	a	h	b	b	b	b	a	b
0.44375	0.55625	1A_489268265	1A	85.5323	a	b	b	b	a	a	a	h	a	a	a	a	h	b	b	b	a	b	b	b	a	b	b	b	b	b	a	a	b	b	b	b	b	-	a	a	b	a	h	b	b	b	b	a	b
0.442308	0.557692	1A_489150894	1A	85.5323	a	b	b	b	a	a	a	h	a	a	a	a	h	b	b	b	a	b	b	b	a	b	b	b	b	b	a	a	b	b	b	b	b	b	a	a	b	a	h	b	b	b	b	a	b
0.502994	0.497006	1A_490807847	1A	89.0222	a	b	b	b	a	a	a	a	a	a	a	a	a	b	b	b	a	b	a	b	a	a	b	b	h	b	a	a	b	b	b	b	b	b	a	a	b	a	h	b	a	b	b	a	b
0.474684	0.525316	1A_497407975	1A	91.9579	a	b	b	b	h	a	a	a	h	a	a	a	a	b	b	b	a	b	a	b	a	a	b	b	b	b	a	a	b	b	b	b	b	b	a	a	h	a	h	a	a	a	b	h	b
0.450331	0.549669	1A_497408121	1A	91.9579	a	b	b	b	a	a	a	a	a	a	-	-	a	b	b	b	a	b	a	b	-	h	b	b	b	b	a	a	b	b	b	b	b	b	a	a	h	a	h	a	a	a	b	a	b
0.450331	0.549669	1A_497408134	1A	91.9579	a	b	b	b	a	a	a	a	a	a	-	-	a	b	b	b	a	b	a	b	-	h	b	b	b	b	a	a	b	b	b	b	b	b	a	h	h	a	h	a	a	a	b	a	b
0.484472	0.515528	1A_497408000	1A	91.9579	a	b	b	b	a	a	a	a	h	a	a	a	a	b	b	b	a	b	a	b	a	a	b	b	b	b	a	a	b	b	b	b	b	b	a	a	h	a	h	a	a	a	b	a	b
0.52439	0.47561	1A_500096791	1A	93.5436	a	b	b	b	a	a	a	a	a	a	a	a	a	b	b	b	a	b	a	b	a	a	b	b	b	b	a	a	b	b	b	b	b	b	a	a	h	a	h	a	a	a	b	a	b
0.487654	0.512346	1A_503184393	1A	94.8737	a	b	b	b	a	a	a	a	a	a	a	a	a	b	b	b	a	b	a	b	a	h	b	b	h	b	a	a	b	b	b	b	b	b	a	a	b	a	b	a	a	a	b	h	b
0.530864	0.469136	1A_504071778	1A	96.8915	a	b	b	b	a	a	a	a	a	a	a	a	a	b	b	b	a	b	a	a	a	h	b	b	h	b	a	a	b	b	b	b	b	b	a	a	h	a	a	a	a	a	b	a	b
0.527273	0.472727	1A_504071821	1A	96.8915	a	b	b	b	a	a	a	a	a	a	a	a	a	b	b	b	a	b	a	a	a	h	b	b	h	b	a	a	b	b	b	b	b	b	a	a	h	a	a	a	a	a	b	a	b
0.52439	0.47561	1A_504071908	1A	96.8915	a	b	b	b	a	a	a	a	a	a	a	a	a	b	b	b	a	b	a	a	a	h	b	b	h	b	a	a	b	b	b	b	b	b	a	a	h	a	a	a	a	a	b	a	b
0.521739	0.478261	1A_504071922	1A	96.8915	a	b	b	b	a	a	a	a	a	a	a	a	a	b	b	b	a	b	a	a	a	h	b	b	h	b	a	a	b	b	b	b	b	b	a	a	h	a	a	a	a	a	b	a	b
0.449664	0.550336	1A_508286800	1A	101.368	a	b	a	h	b	a	a	a	a	a	h	a	a	b	b	b	a	b	a	a	h	h	b	b	a	b	h	h	b	b	b	b	b	b	a	a	b	a	a	a	a	a	b	a	b
0.452703	0.547297	1A_508286802	1A	101.368	a	b	a	h	b	a	a	-	a	a	h	a	a	b	b	b	a	b	a	a	h	h	b	b	a	b	h	h	b	b	b	b	b	b	a	a	b	a	a	a	a	a	b	a	b
0.449664	0.550336	1A_508286804	1A	101.368	a	b	a	h	b	a	a	a	a	a	h	a	a	b	b	b	a	b	a	a	h	h	b	b	a	b	h	h	b	b	b	b	b	b	a	a	b	a	a	a	a	a	b	a	b
0.478261	0.521739	1A_519206253	1A	108.326	a	b	a	a	b	a	a	a	a	a	a	a	a	b	b	b	a	b	a	a	a	h	b	b	a	b	h	a	b	b	b	b	b	b	a	a	a	a	a	a	a	a	h	a	a
0.478261	0.521739	1A_519206288	1A	108.326	a	b	a	a	b	a	a	a	a	a	a	a	a	b	b	b	a	b	a	a	a	h	b	b	a	b	h	a	b	b	b	b	b	b	a	a	a	a	a	a	a	a	h	a	a
0.475	0.525	1A_532319519	1A	127.22	a	b	a	b	h	h	a	a	b	a	a	b	b	b	b	a	a	b	b	a	a	b	b	b	a	b	b	b	b	b	a	-	b	b	a	a	a	-	a	a	a	a	b	b	a
0.481481	0.518519	1A_532319510	1A	127.22	a	b	a	b	h	a	a	a	b	a	a	b	b	b	b	a	a	b	b	a	a	b	b	b	a	b	b	b	b	b	a	-	b	b	a	a	a	-	a	a	a	a	b	b	a
0.484472	0.515528	1A_532319556	1A	127.22	a	b	a	b	h	a	a	a	b	a	a	b	b	b	b	a	a	b	b	a	a	b	b	b	a	b	b	b	b	b	a	-	b	b	a	a	a	-	a	a	a	a	b	b	a
0.509317	0.490683	1A_535544956	1A	127.845	a	b	a	b	h	a	a	a	b	a	a	b	b	a	b	a	a	b	b	a	a	b	b	b	a	b	b	b	b	b	a	b	b	b	a	a	a	a	a	a	a	a	b	b	a
0.5	0.5	1A_535662034	1A	128.489	a	b	a	b	h	a	a	a	b	a	a	b	b	a	b	a	a	b	b	a	a	b	b	b	a	b	b	b	b	a	a	b	b	b	a	a	a	a	a	a	a	a	b	b	a
0.392857	0.607143	1A_548429529	1A	153.902	a	b	a	b	a	a	a	b	a	a	b	h	b	a	b	a	a	b	b	b	b	b	b	b	a	b	b	b	b	b	b	b	a	b	b	a	a	b	a	b	a	a	a	b	a
0.403509	0.596491	1A_548429413	1A	154.207	a	b	a	b	a	a	a	b	a	a	b	a	b	a	b	a	a	b	b	b	b	b	b	b	a	b	b	b	b	b	b	b	a	b	b	a	a	b	a	b	a	a	a	b	a
0.403509	0.596491	1A_548429406	1A	154.207	a	b	a	b	a	a	a	b	a	a	b	a	b	a	b	a	a	b	b	b	b	b	b	b	a	b	b	b	b	b	b	b	a	b	b	a	a	b	a	b	a	a	a	b	a
0.391566	0.608434	1A_570732411	1A	177.056	a	b	a	b	a	a	h	b	b	b	b	a	b	b	a	b	b	b	b	b	b	b	a	b	a	a	b	b	h	b	b	b	a	b	b	a	a	b	a	b	h	a	a	h	a
0.392857	0.607143	1A_572227364	1A	177.367	a	b	b	b	a	a	h	b	b	b	b	a	b	b	a	b	b	b	b	b	b	b	a	b	a	a	b	b	h	b	b	b	a	b	b	a	a	b	a	b	b	a	a	a	a
0.386905	0.613095	1A_572302077	1A	177.367	a	b	b	b	a	a	h	b	b	b	b	a	b	b	a	b	b	b	b	b	b	b	a	b	a	a	b	b	h	b	b	b	a	b	b	a	a	b	a	b	b	a	a	h	a
0.365854	0.634146	1A_571932235	1A	177.367	a	b	b	b	a	a	h	b	b	b	b	a	b	b	-	b	b	b	b	b	b	b	a	b	a	a	b	b	h	b	b	b	a	b	b	a	-	b	a	b	b	h	a	h	a
0.39759	0.60241	1A_575094523	1A	178.3	a	b	b	b	a	a	h	b	b	b	b	a	b	b	a	b	b	b	b	b	b	b	a	b	a	a	b	b	h	b	b	b	a	b	-	a	a	b	b	b	a	a	a	h	a
0.64881	0.35119	1B_19638840	1B	0	b	a	a	b	a	b	a	b	b	b	a	a	b	b	h	b	a	a	b	h	b	a	a	a	a	b	b	b	b	a	a	a	b	a	a	a	a	a	b	a	a	a	b	b	a
0.591195	0.408805	1B_41647320	1B	10.3884	b	h	b	b	a	b	a	b	b	b	a	a	b	b	h	h	a	h	b	a	a	a	a	a	a	b	b	b	b	a	a	-	b	b	a	a	a	a	b	b	a	a	b	b	a
0.390476	0.609524	1B_40227751	1B	11.1722	b	a	b	b	a	b	h	b	b	b	h	a	b	b	h	h	h	h	b	h	a	h	a	h	a	b	b	b	b	h	a	h	b	b	a	h	h	-	b	b	h	a	b	b	h
0.60241	0.39759	1B_45456499	1B	13.1791	b	a	b	b	a	b	a	a	b	b	a	a	b	b	h	b	a	a	b	a	a	a	a	a	a	b	b	b	b	a	a	a	b	b	a	a	-	a	b	b	a	a	b	b	a
0.623457	0.376543	1B_46989527	1B	13.1791	b	a	b	b	a	b	a	a	b	b	a	a	b	b	h	b	a	a	b	a	a	a	a	a	a	b	b	b	b	a	a	a	b	b	a	a	a	a	b	b	a	a	b	h	a
0.576471	0.423529	1B_51880122	1B	14.3843	b	a	b	b	a	b	a	a	b	b	a	a	b	b	h	b	a	a	b	a	a	a	a	a	a	b	b	b	b	a	a	a	b	b	a	a	a	a	b	b	a	a	b	b	a
0.576471	0.423529	1B_51880075	1B	14.3843	b	a	b	b	a	b	a	a	b	b	a	a	b	b	h	b	a	a	b	a	a	a	a	a	a	b	b	b	b	a	a	a	b	b	a	a	a	a	b	b	a	a	b	b	a
0.550296	0.449704	1B_53852923	1B	15.9046	b	a	b	b	a	b	a	a	b	b	a	a	b	b	b	b	a	a	b	a	a	a	a	a	a	b	b	b	b	a	a	a	b	b	a	a	a	a	b	b	a	a	b	b	a
0.554878	0.445122	1B_54432390	1B	15.9046	b	a	b	b	a	-	a	a	b	b	a	a	b	b	b	b	a	a	b	a	a	a	a	a	a	b	b	b	b	a	a	a	b	b	a	-	-	a	b	b	a	a	b	h	a
0.573964	0.426036	1B_77365681	1B	17.7318	b	a	b	a	a	b	a	a	b	b	a	a	a	b	b	b	a	a	b	a	a	a	a	a	a	b	b	b	b	a	a	a	a	b	a	a	a	a	b	b	a	a	b	b	a
0.571429	0.428571	1B_66562412	1B	17.7318	b	a	b	a	a	b	a	a	b	b	a	a	a	b	b	b	a	a	b	a	a	a	a	a	a	b	b	b	b	a	a	a	a	b	a	a	a	a	b	b	a	a	b	b	a
0.58125	0.41875	1B_88336068	1B	18.6288	b	a	b	a	a	b	a	a	b	b	a	a	a	b	b	b	a	a	b	a	a	a	a	a	a	b	a	b	b	a	a	a	a	-	a	a	a	a	b	b	a	a	b	b	a
0.567073	0.432927	1B_88336045	1B	18.6289	b	a	b	a	a	b	a	a	b	b	a	a	a	b	b	b	a	a	b	a	a	a	a	a	a	b	a	b	b	a	a	a	a	-	a	a	a	a	b	b	a	a	b	b	a
0.563636	0.436364	1B_88335997	1B	18.6289	b	a	b	a	a	b	a	a	b	b	a	a	a	b	b	b	a	a	b	a	a	a	a	a	a	b	a	b	b	a	a	a	a	-	a	a	a	a	b	b	a	a	b	b	a
0.566265	0.433735	1B_88154056	1B	18.6289	b	a	b	a	a	b	a	a	b	b	a	a	a	b	b	b	a	a	b	a	a	a	a	a	a	b	a	b	b	a	a	a	a	b	a	-	a	a	b	-	a	a	b	b	a
0.563636	0.436364	1B_88154084	1B	18.6289	b	a	b	a	a	b	a	a	b	b	a	a	a	b	b	b	a	a	b	a	a	a	a	h	a	b	a	b	b	a	a	a	a	b	a	-	a	a	b	-	a	a	b	b	a
0.586826	0.413174	1B_103105759	1B	21.405	b	a	b	b	a	b	a	a	b	b	a	a	a	b	b	b	a	a	b	a	a	a	a	a	a	b	a	b	a	a	a	a	-	b	a	a	a	a	b	h	a	a	b	b	a
0.583333	0.416667	1B_103105762	1B	21.405	b	a	b	b	a	b	a	a	b	b	a	a	a	b	b	b	a	a	b	a	a	a	a	a	a	b	a	b	a	a	a	a	-	b	a	a	a	a	b	b	a	a	b	b	a
0.585799	0.414201	1B_125604102	1B	21.6974	b	a	b	b	a	b	a	a	b	b	a	a	a	b	b	b	a	a	b	a	a	a	a	a	a	b	a	b	a	a	a	a	a	b	a	a	a	a	b	b	a	a	b	b	a
0.580838	0.419162	1B_127441987	1B	21.6974	b	a	b	b	a	b	a	a	b	b	a	h	a	b	b	b	a	a	b	a	a	a	a	a	a	b	a	b	a	a	a	a	a	b	a	a	a	a	b	b	a	a	b	b	a
0.580838	0.419162	1B_127441989	1B	21.6974	b	a	b	b	a	b	a	a	b	b	a	h	a	b	b	b	a	a	b	a	a	a	a	a	a	b	a	b	a	a	a	a	a	b	a	a	a	a	b	b	a	a	b	b	a
0.583333	0.416667	1B_127441983	1B	21.6974	b	a	b	b	a	b	a	a	b	b	a	a	a	b	b	b	a	a	b	a	a	a	a	a	a	b	a	b	a	a	a	a	a	b	a	a	a	a	b	b	a	a	b	b	a
0.585366	0.414634	1B_117811779	1B	21.6974	b	a	b	b	a	b	a	a	b	b	a	a	a	b	b	b	a	a	b	a	a	a	a	a	a	b	a	b	a	a	a	a	a	b	a	a	a	a	b	b	a	a	b	h	a
0.585366	0.414634	1B_117811698	1B	21.6974	b	a	b	b	a	b	a	a	b	b	a	a	a	b	b	b	a	a	b	a	a	a	a	a	a	b	a	b	a	a	a	a	a	b	a	a	a	a	b	b	a	a	b	h	a
0.585366	0.414634	1B_117811782	1B	21.6974	b	a	b	b	a	b	a	a	b	b	a	a	a	b	b	b	a	a	b	a	a	a	a	a	a	b	a	b	a	a	a	a	a	b	a	a	a	a	b	b	a	a	b	h	a
0.585366	0.414634	1B_117811760	1B	21.6974	b	a	b	b	a	b	a	a	b	b	a	a	a	b	b	b	a	a	b	a	a	a	a	a	a	b	a	b	a	a	a	a	a	b	a	a	a	a	b	b	a	a	b	h	a
0.585366	0.414634	1B_117811766	1B	21.6974	b	a	b	b	a	b	a	a	b	b	a	a	a	b	b	b	a	a	b	a	a	a	a	a	a	b	a	b	a	a	a	a	a	b	a	a	a	a	b	b	a	a	b	h	a
0.592593	0.407407	1B_124476639	1B	21.6974	b	a	b	b	a	b	a	a	b	b	a	a	a	b	b	b	a	a	b	a	a	a	a	a	a	-	a	b	a	a	a	a	a	b	a	a	a	a	b	b	a	a	b	h	a
0.592593	0.407407	1B_124476640	1B	21.6974	b	a	b	b	a	b	a	a	b	b	a	a	a	b	b	b	a	a	b	a	a	a	a	a	a	-	a	b	a	a	a	a	a	b	a	a	a	a	b	b	a	a	b	h	a
0.592593	0.407407	1B_124476585	1B	21.6974	b	a	b	b	a	b	a	a	b	b	a	a	a	b	b	b	a	a	b	a	a	a	a	a	a	-	a	b	a	a	a	a	a	b	a	a	a	a	b	b	a	a	b	b	a
0.579882	0.420118	1B_122994384	1B	21.6974	b	a	b	b	a	b	a	a	b	b	a	a	a	b	b	b	a	a	b	a	a	a	a	a	a	b	a	b	a	a	a	a	a	b	a	a	a	a	b	b	a	a	b	b	a
0.574074	0.425926	1B_125973387	1B	21.6974	b	a	b	b	a	b	a	a	b	b	a	-	a	b	b	b	a	a	b	a	a	a	a	a	a	b	a	b	a	a	a	a	a	b	a	a	a	a	b	b	a	a	b	h	a
0.568862	0.431138	1B_147526788	1B	22.3934	b	a	b	b	a	b	a	b	b	b	a	a	a	b	h	b	a	a	b	a	a	a	a	a	a	b	a	b	a	a	a	a	a	b	a	a	a	a	b	b	a	h	b	b	a
0.544872	0.455128	1B_165792347	1B	22.3934	b	h	b	b	a	b	a	b	b	b	a	a	h	b	h	b	a	a	b	h	a	a	a	a	a	b	a	b	a	h	a	a	a	b	a	a	a	a	b	b	a	a	b	b	a
0.566265	0.433735	1B_166436542	1B	22.3934	b	a	b	b	a	b	a	b	b	b	a	a	h	b	h	b	a	a	b	a	a	a	a	a	a	b	a	b	a	a	a	a	a	b	a	a	a	a	b	b	a	a	b	b	h
0.566265	0.433735	1B_164122424	1B	22.3934	b	a	b	b	a	b	a	b	b	b	a	a	a	b	h	b	a	a	b	a	a	a	a	a	a	b	a	b	a	a	a	a	-	b	a	a	a	a	b	b	a	a	b	b	a
0.52	0.48	1B_158952680	1B	22.3934	b	a	b	b	a	b	a	b	b	b	a	a	a	b	h	b	a	a	b	a	h	a	a	a	a	b	a	b	a	a	a	a	-	b	a	a	a	a	b	b	a	a	b	b	a
0.568862	0.431138	1B_158952599	1B	22.3934	b	a	b	b	a	b	a	b	b	b	a	a	a	b	h	b	a	a	b	a	a	a	a	a	a	b	a	b	a	a	a	a	-	b	a	a	a	a	b	b	a	a	b	b	a
0.571429	0.428571	1B_147526933	1B	22.3934	b	a	b	b	a	b	a	b	b	b	a	a	a	b	h	b	a	a	b	a	a	a	a	a	a	b	a	b	a	a	a	a	a	b	a	a	a	a	b	b	a	a	b	b	a
0.554217	0.445783	1B_164122354	1B	22.3934	b	a	b	b	a	b	a	b	b	b	a	a	a	b	h	b	a	a	b	a	a	a	a	a	a	b	a	b	a	a	a	a	-	b	a	a	a	a	b	b	a	a	b	b	a
0.551515	0.448485	1B_164122377	1B	22.3934	b	a	b	b	a	b	a	b	b	b	a	a	a	b	h	b	a	a	b	a	a	a	a	a	a	b	a	b	a	a	a	a	-	b	a	a	a	a	b	b	a	a	b	b	a
0.56213	0.43787	1B_141630979	1B	22.3934	b	a	b	b	a	b	a	b	b	b	a	a	a	b	h	b	a	a	b	a	a	a	a	a	a	b	a	b	a	a	a	a	-	b	a	a	a	a	b	b	a	a	b	b	a
0.568862	0.431138	1B_141631093	1B	22.3934	b	a	b	b	a	b	a	b	b	b	a	a	a	b	h	b	a	a	b	a	a	a	a	a	a	b	a	b	a	a	a	a	-	b	a	a	a	a	b	b	a	a	b	h	a
0.571429	0.428571	1B_141631065	1B	22.3934	b	a	b	b	a	b	a	b	b	b	a	a	a	b	h	b	a	a	b	a	a	a	a	a	a	b	a	b	a	a	a	a	a	b	a	a	a	a	b	b	a	a	b	h	a
0.571429	0.428571	1B_141631073	1B	22.3935	b	a	b	b	a	b	a	b	b	b	a	a	a	b	h	b	a	a	b	a	a	a	a	a	a	b	a	b	a	a	a	a	a	b	a	a	a	a	b	b	a	a	b	h	a
0.571429	0.428571	1B_145353495	1B	22.3935	b	a	b	b	a	b	a	b	b	b	a	a	a	b	h	b	a	a	b	a	a	a	a	a	a	b	a	b	a	a	a	a	a	b	a	a	a	a	b	b	a	a	b	b	a
0.565476	0.434524	1B_156759681	1B	22.3935	b	a	b	b	a	b	h	b	b	b	a	a	a	b	h	b	a	a	b	a	a	a	a	a	a	b	a	b	a	a	a	a	a	b	a	a	a	a	b	b	a	a	b	b	a
0.565476	0.434524	1B_156759662	1B	22.3935	b	a	b	b	a	b	h	b	b	b	a	a	a	b	h	b	a	a	b	a	a	a	a	a	a	b	a	b	a	a	a	a	a	b	a	a	a	a	b	b	a	a	b	b	a
0.566265	0.433735	1B_156759702	1B	22.3935	b	a	b	b	a	b	h	b	b	b	a	a	a	b	h	b	a	a	b	a	a	a	a	a	a	b	a	b	a	a	a	a	a	b	a	a	a	a	b	b	a	a	b	b	a
0.571429	0.428571	1B_156759566	1B	22.3935	b	a	b	b	a	b	a	b	b	b	a	a	a	b	h	b	a	a	b	a	a	a	a	a	a	b	a	b	a	a	a	a	a	b	a	a	a	a	b	b	a	a	b	b	a
0.568047	0.431953	1B_174368552	1B	22.771	b	a	b	b	a	b	a	b	b	b	a	a	a	b	h	b	a	a	b	b	a	a	a	a	a	b	a	b	a	a	a	a	a	b	a	a	a	a	b	b	a	a	b	b	a
0.571429	0.428571	1B_175189845	1B	22.771	b	a	b	b	a	b	a	b	b	b	a	a	a	b	h	b	a	a	b	b	a	a	a	a	a	b	a	b	a	a	a	a	a	b	a	a	a	a	b	b	a	a	b	b	a
0.571429	0.428571	1B_175189847	1B	22.771	b	a	b	b	a	b	a	b	b	b	a	a	a	b	h	b	a	a	b	b	a	a	a	a	a	b	a	b	a	a	a	a	a	b	a	a	a	a	b	b	a	a	b	b	a
0.489362	0.510638	1B_162916622	1B	22.771	b	a	b	b	-	b	a	b	b	b	a	h	h	b	h	b	a	a	b	h	a	h	a	a	a	b	a	b	h	-	h	a	a	b	a	a	a	h	b	b	a	a	b	b	a
0.567901	0.432099	1B_164115584	1B	22.771	b	a	b	b	a	b	a	b	b	b	a	a	a	b	h	b	a	a	b	h	a	a	a	a	a	b	a	-	a	a	a	-	a	-	a	a	a	a	b	b	a	a	b	b	a
0.568047	0.431953	1B_174368616	1B	22.771	b	a	b	b	a	b	a	b	b	b	a	a	a	b	h	b	a	a	b	b	a	a	a	a	a	b	a	b	a	a	a	a	a	b	a	a	a	a	b	b	a	a	b	b	a
0.474453	0.525547	1B_162916639	1B	22.771	b	a	b	b	-	b	a	b	b	b	a	h	h	b	h	b	a	a	b	h	a	h	a	a	a	b	a	b	h	-	h	a	a	b	a	a	a	h	b	b	a	a	b	b	a
0.546584	0.453416	1B_250495250	1B	23.5339	b	a	b	b	a	b	a	b	b	b	a	a	a	b	h	b	a	a	b	b	a	a	a	a	a	b	a	b	a	a	a	a	a	b	-	-	a	a	b	b	a	a	b	b	a
0.546584	0.453416	1B_250495026	1B	23.5339	b	-	b	b	a	b	a	b	b	b	a	a	a	b	h	b	a	a	b	b	a	a	a	a	a	b	a	b	a	a	a	a	a	b	-	-	a	a	b	b	a	a	b	b	a
0.555556	0.444444	1B_250495100	1B	23.5339	b	a	b	b	a	b	a	b	b	b	a	a	a	b	h	b	a	a	b	b	a	a	a	a	a	b	a	b	a	a	a	a	a	b	-	-	a	a	b	b	a	a	b	b	a
0.574074	0.425926	1B_188542679	1B	23.5339	b	a	b	b	a	b	a	b	h	b	a	a	a	b	h	b	a	a	h	b	a	a	a	a	a	b	a	b	a	a	a	a	a	-	a	a	a	a	b	b	a	a	b	b	a
0.630137	0.369863	1B_204872993	1B	23.5339	b	a	b	b	a	b	h	b	b	b	a	a	a	b	h	b	a	a	h	b	a	a	a	a	a	b	a	b	a	a	a	a	a	b	a	a	a	a	b	b	a	a	b	b	a
0.576687	0.423313	1B_186483308	1B	23.5339	b	a	b	b	a	b	a	h	b	b	a	a	a	b	h	b	a	a	b	b	a	a	a	a	a	b	a	b	a	a	a	a	a	b	a	a	a	a	h	b	a	a	b	b	a
0.539877	0.460123	1B_230210424	1B	23.5339	b	a	b	b	a	b	a	b	b	b	a	a	a	b	h	b	a	a	b	b	a	a	a	a	a	b	a	b	a	a	a	a	a	b	a	a	a	a	b	b	a	a	b	b	a
0.558824	0.441176	1B_213193167	1B	23.8354	b	a	b	b	a	b	a	b	b	b	a	a	a	b	h	b	a	a	b	b	a	a	a	a	a	b	a	b	a	a	a	a	a	b	a	a	a	a	b	b	a	a	b	b	a
0.534161	0.465839	1B_214297075	1B	23.8354	b	a	b	b	a	b	a	b	b	b	a	a	a	b	h	b	a	a	b	b	a	a	a	a	a	b	a	b	a	a	a	-	a	b	a	a	a	a	b	b	a	a	b	b	a
0.547619	0.452381	1B_215996336	1B	23.8354	b	a	b	b	a	b	a	b	b	b	a	a	a	b	h	b	a	a	b	b	a	a	a	a	a	b	a	b	a	a	a	a	a	b	a	a	a	a	b	b	a	a	b	b	a
0.552941	0.447059	1B_231081216	1B	23.8354	b	a	b	b	a	b	a	b	b	b	a	a	a	b	h	b	a	a	b	b	a	a	a	a	a	b	a	b	a	a	a	a	a	b	a	a	a	a	b	b	a	a	b	b	a
0.552941	0.447059	1B_218869266	1B	23.8354	b	a	b	b	a	b	a	b	b	b	a	a	a	b	h	b	a	a	b	b	a	a	a	a	a	b	a	b	a	a	a	a	a	b	a	a	a	a	b	b	a	a	b	b	a
0.552941	0.447059	1B_218869294	1B	23.8354	b	a	b	b	a	b	a	b	b	b	a	a	a	b	h	b	a	a	b	b	a	a	a	a	a	b	a	b	a	a	a	a	a	b	a	a	a	a	b	b	a	a	b	b	a
0.552941	0.447059	1B_218869195	1B	23.8354	b	a	b	b	a	b	a	b	b	b	a	a	a	b	h	b	a	a	b	b	a	a	a	a	a	b	a	b	a	a	a	a	a	b	a	a	a	a	b	b	a	a	b	b	a
0.550296	0.449704	1B_201297596	1B	23.8354	b	a	b	b	a	b	a	b	b	b	a	a	a	b	h	b	a	a	b	b	a	a	a	a	a	b	a	b	a	a	a	a	a	b	a	a	a	a	b	b	a	a	b	b	a
0.553571	0.446429	1B_214104968	1B	23.8354	b	a	b	b	a	b	a	b	b	b	a	a	a	b	h	b	a	a	b	b	a	a	a	a	a	b	a	b	a	a	a	a	a	b	a	a	a	a	b	b	a	a	b	b	a
0.548193	0.451807	1B_214105015	1B	23.8354	b	a	b	b	a	b	a	b	b	b	a	a	a	b	h	b	a	a	b	b	a	a	-	a	a	b	a	b	a	a	a	a	a	b	a	a	a	a	b	b	a	a	b	b	a
0.556213	0.443787	1B_189488400	1B	23.8354	b	a	b	b	a	b	a	b	b	b	a	a	a	b	h	b	a	a	b	b	a	a	a	a	a	b	a	b	a	a	a	a	a	b	a	a	a	a	b	b	a	a	b	b	a
0.556213	0.443787	1B_227662851	1B	23.8354	b	a	b	b	a	b	a	b	b	b	a	a	a	b	h	b	a	a	b	b	a	a	a	a	a	b	a	b	a	a	a	a	a	b	a	a	a	a	b	b	a	a	b	b	a
0.556213	0.443787	1B_227662743	1B	23.8354	b	a	b	b	a	b	a	b	b	b	a	a	a	b	h	b	a	a	b	b	a	a	a	a	a	b	a	b	a	a	a	a	a	b	a	a	a	a	b	b	a	a	b	b	a
0.559524	0.440476	1B_186483121	1B	23.8354	b	a	b	b	a	b	a	b	b	b	a	a	a	b	h	b	a	a	b	b	a	a	a	a	a	b	a	b	a	a	a	a	a	b	a	a	a	a	b	b	a	a	b	b	a
0.554217	0.445783	1B_225985227	1B	23.8355	b	a	b	b	a	b	a	b	b	b	a	a	a	b	h	b	a	a	b	b	a	a	a	a	a	b	a	b	a	a	a	a	a	b	a	a	a	a	b	b	a	a	b	b	a
0.566265	0.433735	1B_186483135	1B	23.8355	b	a	b	b	a	b	a	b	b	b	a	a	a	b	h	b	a	a	b	b	a	a	a	a	a	b	a	b	a	a	a	a	a	b	a	a	a	a	b	b	a	a	b	b	a
0.544304	0.455696	1B_250495178	1B	23.8355	b	a	b	b	a	b	a	b	b	b	a	a	a	b	h	b	a	a	b	b	a	a	h	a	a	b	a	b	a	a	a	a	a	b	-	-	a	a	b	b	a	a	b	b	a
0.541935	0.458065	1B_273655366	1B	24.2134	b	a	b	b	h	b	h	b	b	b	a	a	a	b	h	b	a	a	b	b	-	a	a	a	a	b	a	b	-	a	a	a	a	b	a	a	h	a	b	b	a	a	a	b	a
0.485507	0.514493	1B_273655444	1B	24.2134	b	a	b	b	h	b	h	b	b	b	a	h	a	b	h	b	a	h	b	b	a	a	h	h	h	b	h	b	a	a	a	a	a	b	a	a	h	a	b	b	h	a	a	b	a
0.5875	0.4125	1B_273655357	1B	24.2134	b	a	b	b	a	b	a	b	b	h	a	a	a	b	h	b	a	a	b	b	a	a	a	a	a	b	a	b	a	a	a	a	a	b	a	a	a	a	b	b	a	a	a	b	a
0.560241	0.439759	1B_261070535	1B	24.2134	b	a	b	b	a	b	a	b	b	b	a	a	a	b	h	b	a	a	b	b	a	a	a	a	a	b	a	b	a	a	a	a	a	b	a	-	a	a	b	b	a	a	a	b	a
0.565476	0.434524	1B_281127578	1B	24.2135	b	a	b	b	a	b	a	b	b	b	a	a	a	b	h	b	a	a	b	b	a	a	a	a	a	b	a	b	a	a	a	a	a	b	a	a	a	a	b	b	a	a	a	b	a
0.565476	0.434524	1B_281127569	1B	24.2135	b	a	b	b	a	b	a	b	b	b	a	a	a	b	h	b	a	a	b	b	a	a	a	a	a	b	a	b	a	a	a	a	a	b	a	a	a	a	b	b	a	a	a	b	a
0.572289	0.427711	1B_263765555	1B	24.2135	b	a	b	b	a	b	a	b	b	b	a	a	a	b	h	b	a	a	b	b	a	a	a	a	a	b	a	b	a	a	a	a	a	b	a	a	a	a	b	b	a	a	a	b	a
0.578616	0.421384	1B_273655337	1B	24.2135	b	a	b	b	a	b	a	b	b	h	a	a	a	b	h	b	a	a	b	b	-	a	a	a	a	b	a	b	-	a	a	a	a	b	a	a	a	a	b	b	a	a	a	b	a
0.582278	0.417722	1B_273655340	1B	24.2135	b	a	b	b	a	h	a	b	b	h	a	a	a	b	h	b	a	a	b	b	-	a	a	a	a	b	a	b	-	a	a	a	a	b	a	a	a	a	b	b	a	a	a	b	a
0.541935	0.458065	1B_273655362	1B	24.2135	b	a	b	b	h	b	h	b	b	b	a	a	a	b	h	b	a	a	b	b	-	a	a	a	a	b	a	b	-	a	a	a	a	b	a	a	h	a	b	b	a	a	a	b	a
0.587097	0.412903	1B_260817831	1B	24.2135	b	-	b	b	a	b	a	-	b	b	a	a	a	b	h	b	a	a	b	h	a	a	a	a	a	-	a	b	a	a	a	a	a	b	a	a	a	a	h	b	a	a	a	h	a
0.528662	0.471338	1B_288844016	1B	24.5915	b	a	b	b	a	b	a	b	b	b	a	h	a	b	h	b	b	a	b	b	a	a	a	a	a	b	h	b	a	a	a	-	a	b	a	a	a	a	b	b	h	a	a	b	a
0.493151	0.506849	1B_288844053	1B	24.5915	b	a	b	b	h	b	a	b	b	b	a	h	a	b	h	b	b	a	b	b	a	a	a	a	a	b	h	b	a	a	a	-	a	b	a	a	a	a	b	b	h	a	a	b	a
0.539877	0.460123	1B_284331342	1B	24.5915	b	a	b	b	a	b	a	b	b	b	a	a	a	b	h	b	b	a	b	b	-	a	a	a	a	b	a	b	a	-	a	a	a	b	a	a	a	a	b	b	a	a	a	b	-
0.553571	0.446429	1B_284331418	1B	24.5915	b	a	b	b	a	b	a	b	b	b	a	a	a	b	h	b	b	a	b	b	a	a	a	a	a	b	a	b	a	a	a	a	a	b	a	a	a	a	b	b	a	a	a	b	a
0.556886	0.443114	1B_283666243	1B	24.5915	b	a	b	b	a	b	a	b	b	b	a	a	a	b	h	b	b	a	b	b	a	a	a	a	a	b	a	b	a	a	a	a	a	b	a	a	a	a	b	b	a	a	a	b	a
0.560241	0.439759	1B_288027527	1B	24.5915	b	a	b	b	a	b	a	b	b	b	a	a	a	b	h	b	b	a	b	b	a	a	a	a	a	b	a	b	a	a	a	a	a	b	a	a	a	a	b	b	a	a	a	b	a
0.54878	0.45122	1B_288843944	1B	24.5915	b	a	b	b	a	b	a	b	b	b	a	a	a	b	h	b	b	a	b	b	a	a	a	a	a	b	h	b	a	a	a	-	a	b	a	a	a	a	b	b	a	a	a	b	a
0.54878	0.45122	1B_288843949	1B	24.5915	b	a	b	b	a	b	a	b	b	b	a	a	a	b	h	b	b	a	b	b	a	a	a	a	a	b	h	b	a	a	a	-	a	b	a	a	a	a	b	b	a	a	a	b	a
0.54321	0.45679	1B_288843953	1B	24.5916	b	a	b	b	a	b	a	b	b	b	a	a	a	b	h	b	b	a	b	b	a	a	a	a	a	b	h	b	a	a	a	-	a	b	a	a	a	a	b	b	h	a	a	b	a
0.556886	0.443114	1B_283666186	1B	24.5916	b	a	b	b	a	b	a	b	b	b	a	a	a	b	h	b	b	a	b	b	a	a	a	a	a	b	a	b	a	a	a	a	a	b	a	a	a	a	b	b	a	a	a	b	a
0.559524	0.440476	1B_284306544	1B	24.5916	b	a	b	b	a	b	a	b	b	b	a	a	a	b	h	b	b	a	b	b	a	a	a	a	a	b	a	b	a	a	a	a	a	b	a	a	a	a	b	b	a	a	a	b	a
0.721805	0.278195	1B_296146516	1B	25.7485	h	a	h	h	a	h	a	h	b	h	a	a	a	h	b	b	b	a	b	h	a	a	a	a	a	h	a	b	a	a	a	a	a	b	a	a	-	a	b	a	a	a	a	b	a
0.572289	0.427711	1B_296146602	1B	25.7485	b	a	b	b	a	b	a	b	b	b	a	a	a	b	b	b	b	a	b	b	a	a	a	a	a	b	a	b	a	a	a	a	a	b	a	a	-	a	b	a	a	a	a	b	a
0.55	0.45	1B_296146539	1B	25.7485	b	a	b	b	a	b	a	b	b	b	a	h	a	b	b	b	b	h	b	b	a	a	a	a	a	b	a	b	a	a	a	a	a	b	a	a	-	a	b	a	a	a	a	b	a
0.598802	0.401198	1B_302213478	1B	25.7486	b	a	b	b	a	b	a	b	b	b	a	a	a	b	b	b	b	a	b	b	a	a	a	a	a	b	a	b	a	a	a	a	a	b	a	a	a	a	b	a	a	a	a	b	a
0.598802	0.401198	1B_302213481	1B	25.7486	b	a	b	b	a	b	a	b	b	b	a	a	a	b	b	b	b	a	b	b	a	a	a	a	a	b	a	b	a	a	a	a	a	b	a	a	a	a	b	a	a	a	a	b	a
0.582353	0.417647	1B_302213415	1B	25.7486	b	a	b	b	a	b	a	b	b	b	a	a	a	b	b	b	b	a	b	b	a	a	a	a	a	b	a	b	a	a	a	a	a	b	a	a	a	a	b	a	a	a	a	b	a
0.578313	0.421687	1B_313762368	1B	26.9802	b	a	b	a	a	b	a	b	b	b	a	a	a	b	b	b	b	a	b	b	a	a	a	b	a	b	a	b	a	h	a	a	a	b	a	a	h	a	b	a	a	a	a	b	a
0.565217	0.434783	1B_318074924	1B	27.4829	b	a	b	a	a	b	a	b	b	b	a	a	a	b	b	b	b	a	b	b	a	a	a	b	a	b	a	a	a	a	a	a	-	b	-	a	h	a	b	a	a	a	a	b	a
0.571429	0.428571	1B_319810445	1B	27.9851	b	a	b	a	a	b	a	b	b	b	a	a	a	-	b	b	b	a	b	b	a	a	a	b	a	b	a	a	a	a	a	a	a	b	a	a	h	a	b	a	a	a	a	b	a
0.541176	0.458824	1B_330236371	1B	29.0066	b	a	b	a	a	b	a	b	b	b	a	a	a	b	b	b	b	a	b	b	a	a	a	b	a	b	a	a	a	a	a	a	a	b	a	a	b	a	b	a	a	a	a	b	-
0.541176	0.458824	1B_330236362	1B	29.0066	b	a	b	a	a	b	a	b	b	b	a	a	a	b	b	b	b	a	b	b	a	a	a	b	a	b	a	a	a	a	a	a	a	b	a	a	b	a	b	a	a	a	a	b	-
0.565476	0.434524	1B_330243114	1B	29.2988	b	a	b	a	a	b	a	b	b	b	a	a	a	b	b	b	b	a	b	b	a	a	a	b	a	b	a	a	a	a	a	a	a	b	a	a	h	a	b	a	a	a	a	b	a
0.432836	0.567164	1B_330243046	1B	29.2988	b	-	b	a	a	b	a	b	b	b	a	h	h	b	b	b	b	h	b	b	a	a	h	b	-	b	a	-	a	a	a	a	a	b	a	a	h	h	b	a	a	a	a	b	a
0.541667	0.458333	1B_330236403	1B	29.2988	b	a	b	a	a	b	a	b	b	b	a	a	a	b	b	b	b	a	b	b	a	a	a	b	a	b	a	a	a	a	a	a	a	b	h	a	b	a	b	a	a	a	a	b	-
0.544379	0.455621	1B_330236389	1B	29.2988	b	a	b	a	a	b	a	b	b	b	a	a	a	b	b	b	b	a	b	b	a	a	a	b	a	b	a	a	a	a	a	a	a	b	a	a	b	a	b	a	a	a	a	b	-
0.544379	0.455621	1B_330236416	1B	29.2988	b	a	b	a	a	b	a	b	b	b	a	a	a	b	b	b	b	a	b	b	a	a	a	b	a	b	a	a	a	a	a	a	a	b	a	a	b	a	b	a	a	a	a	b	-
0.564706	0.435294	1B_330236418	1B	29.2988	b	a	b	a	a	b	a	b	b	b	a	a	a	b	b	b	b	a	b	b	a	a	a	b	a	h	a	a	a	a	a	a	a	b	a	a	b	a	b	a	a	a	a	b	a
0.561404	0.438596	1B_330236330	1B	29.2988	b	a	b	a	a	b	a	b	b	b	a	a	a	b	b	b	b	a	b	b	a	a	a	b	a	b	a	a	a	a	a	a	a	b	a	a	b	a	b	a	a	a	a	b	a
0.523179	0.476821	1B_327832376	1B	29.2988	b	a	b	a	a	b	a	b	b	b	a	a	a	b	b	b	b	a	b	b	a	h	h	b	a	b	a	h	h	h	a	h	a	b	a	a	h	h	b	a	a	a	h	b	a
0.529412	0.470588	1B_327832395	1B	29.2988	b	a	b	a	a	b	a	b	b	b	a	a	a	b	b	b	b	a	b	b	a	h	a	b	a	b	a	h	h	h	a	h	a	b	a	a	h	a	b	a	a	a	a	b	a
0.571429	0.428571	1B_327832269	1B	29.2988	b	a	b	a	a	b	a	b	b	b	a	a	a	b	b	b	b	a	b	b	a	a	a	b	a	b	a	a	a	a	a	a	a	b	a	a	h	a	b	a	a	a	a	b	a
0.572289	0.427711	1B_333632989	1B	29.2989	b	a	b	a	a	b	a	b	b	b	a	a	a	b	b	b	h	a	b	b	a	a	a	b	a	b	a	a	a	a	a	a	a	b	a	a	h	a	b	a	a	a	a	b	a
0.562874	0.437126	1B_326654158	1B	29.2989	b	a	b	a	a	b	a	b	b	b	a	a	a	b	b	b	b	a	b	b	a	a	a	b	a	b	a	a	a	a	a	a	-	b	a	a	-	a	b	a	a	a	a	b	a
0.568047	0.431953	1B_330243116	1B	29.2989	b	a	b	a	a	b	a	b	b	b	a	a	a	b	b	b	b	a	b	b	a	a	a	b	a	b	a	a	a	a	a	a	a	b	a	a	h	a	b	a	a	a	a	b	a
0.568047	0.431953	1B_330243170	1B	29.2989	b	a	b	a	a	b	a	b	b	b	a	a	a	b	b	b	b	a	b	b	a	a	a	b	a	b	a	a	a	a	a	a	a	b	a	a	h	a	b	a	a	a	a	b	a
0.568047	0.431953	1B_330243166	1B	29.2989	b	a	b	a	a	b	a	b	b	b	a	a	a	b	b	b	b	a	b	b	a	a	a	b	a	b	a	a	a	a	a	a	a	b	a	a	h	a	b	a	a	a	a	b	a
0.573964	0.426036	1B_349503363	1B	29.6096	b	a	b	a	a	b	a	b	b	b	a	a	a	b	b	b	b	a	b	b	a	a	a	b	a	b	a	a	a	a	a	a	a	b	a	a	h	a	b	a	a	a	a	b	a
0.571429	0.428571	1B_346939454	1B	29.6096	b	a	b	a	a	b	a	b	b	b	a	a	a	b	b	b	b	a	b	b	a	a	a	b	a	b	a	a	a	a	a	a	a	b	a	a	h	a	b	a	a	a	a	b	a
0.578313	0.421687	1B_330236279	1B	29.6096	b	a	b	a	a	b	a	b	b	h	a	a	a	b	b	b	b	a	b	b	a	a	a	b	a	b	a	a	a	a	a	a	a	b	a	a	h	a	b	a	a	a	a	b	a
0.615385	0.384615	1B_330236241	1B	29.6097	b	a	b	a	a	b	a	b	b	h	a	a	a	b	b	b	b	a	b	b	a	a	a	h	a	b	a	a	a	a	a	a	a	b	a	a	h	a	b	a	a	a	a	b	a
0.676056	0.323944	1B_330236224	1B	29.6097	b	a	b	a	a	b	a	b	b	h	a	a	a	b	b	b	b	a	b	h	a	a	a	h	a	b	a	a	a	a	a	a	a	b	a	a	h	a	b	a	a	a	a	b	a
0.564417	0.435583	1B_372509315	1B	32.8547	a	a	b	a	a	b	a	b	b	a	a	a	a	b	b	b	b	a	b	b	b	a	a	b	a	b	a	a	a	a	a	a	a	a	a	a	h	a	b	a	a	a	a	b	a
0.56213	0.43787	1B_372883611	1B	32.8547	a	a	b	a	a	b	a	b	b	a	a	a	a	b	b	b	b	a	b	b	b	a	a	b	a	b	a	a	a	a	a	a	a	a	a	a	h	a	b	a	a	a	a	b	a
0.570552	0.429448	1B_380727559	1B	33.5356	a	a	b	a	a	b	a	b	-	a	a	a	a	b	b	b	a	a	b	b	b	a	a	b	a	b	a	a	a	a	a	a	a	a	a	-	-	a	b	a	a	a	a	b	a
0.565217	0.434783	1B_380727586	1B	33.5356	a	a	b	a	a	b	a	b	-	a	a	a	a	b	b	b	a	a	b	b	b	a	a	b	a	b	a	a	a	a	a	a	a	a	a	-	-	a	b	a	a	a	a	b	a
0.585799	0.414201	1B_382102836	1B	34.1621	a	a	b	a	a	b	a	b	b	a	a	a	a	b	b	b	a	a	b	b	b	a	a	b	a	b	a	a	a	a	a	a	a	a	a	a	h	a	b	a	a	a	a	b	a
0.590361	0.409639	1B_382020766	1B	34.1621	a	a	b	a	a	b	a	b	b	a	a	a	a	b	b	b	a	a	b	b	b	a	a	b	a	b	a	a	a	a	a	a	a	-	a	a	h	a	b	a	a	a	a	b	a
0.590361	0.409639	1B_382020778	1B	34.1621	a	a	b	a	a	b	a	b	b	a	a	a	a	b	b	b	a	a	b	b	b	a	a	b	a	b	a	a	a	a	a	a	a	-	a	a	h	a	b	a	a	a	a	b	a
0.578313	0.421687	1B_382102852	1B	34.1621	a	a	b	a	a	b	a	b	b	a	a	a	a	b	b	b	a	a	b	b	b	a	a	b	a	b	a	a	a	a	a	a	a	a	a	a	h	a	b	a	a	a	a	b	a
0.586826	0.413174	1B_388149121	1B	34.4734	a	a	b	a	a	b	a	b	b	a	a	a	a	b	b	b	a	a	b	b	b	a	a	b	a	b	a	a	a	a	a	a	a	a	a	a	h	a	b	a	a	a	a	b	a
0.590361	0.409639	1B_388149081	1B	34.4734	a	a	b	a	a	b	a	b	b	a	a	a	a	b	b	b	a	a	b	b	b	a	a	b	a	b	a	a	a	a	a	a	a	a	a	a	h	a	b	a	a	a	a	h	a
0.590361	0.409639	1B_388149089	1B	34.4734	a	a	b	a	a	b	a	b	b	a	a	a	a	b	b	b	a	a	b	b	b	a	a	b	a	b	a	a	a	a	a	a	a	a	a	a	h	a	b	a	a	a	a	h	a
0.581818	0.418182	1B_388029877	1B	34.4734	a	a	b	a	a	b	a	b	b	a	a	a	a	b	b	b	a	a	b	b	b	a	a	b	a	b	a	a	a	a	a	a	a	a	a	a	h	a	b	a	a	a	a	b	a
0.585366	0.414634	1B_388029861	1B	34.4734	a	a	b	a	a	b	a	b	b	a	a	a	a	b	b	b	a	a	b	b	b	a	a	b	a	b	a	a	a	a	a	a	a	a	a	a	h	a	b	a	a	a	a	b	a
0.575	0.425	1B_388029862	1B	34.4734	a	a	b	a	a	b	a	b	b	a	a	a	a	b	b	b	a	a	b	b	b	a	a	b	a	b	a	a	a	a	a	a	a	a	a	a	h	a	b	a	a	a	a	b	a
0.54491	0.45509	1B_430686174	1B	42.7799	b	a	b	a	b	b	a	b	b	a	a	a	a	b	b	h	a	a	b	b	b	a	a	a	b	b	a	a	a	a	a	h	a	a	a	a	h	a	b	a	a	a	a	b	a
0.542683	0.457317	1B_430692552	1B	43.1143	b	a	b	a	b	b	a	b	b	a	a	a	a	b	b	h	a	a	b	b	b	a	a	a	b	b	a	a	a	a	a	b	a	a	a	a	a	a	b	a	a	a	a	b	a
0.529762	0.470238	1B_429401391	1B	43.1143	b	a	b	a	b	b	a	b	b	a	a	a	a	b	b	h	a	a	b	b	b	a	a	a	b	b	a	a	a	a	a	b	a	a	a	a	h	a	b	a	a	a	a	b	a
0.532544	0.467456	1B_430447580	1B	43.1143	b	a	b	a	b	b	a	b	b	a	a	a	a	b	b	h	a	a	b	b	b	a	a	a	h	b	a	a	a	a	a	b	a	a	a	a	h	a	b	a	a	a	a	b	a
0.535714	0.464286	1B_429331077	1B	43.1144	b	a	b	a	b	b	a	b	b	a	a	a	a	b	b	h	a	a	b	b	b	a	a	a	b	b	a	a	a	a	a	b	a	a	a	a	h	a	b	a	a	a	a	b	a
0.535714	0.464286	1B_429331076	1B	43.1144	b	a	b	a	b	b	a	b	b	a	a	a	a	b	b	h	a	a	b	b	b	a	a	a	b	b	a	a	a	a	a	b	a	a	a	a	h	a	b	a	a	a	a	b	a
0.546584	0.453416	1B_443833643	1B	44.3586	b	a	b	a	b	b	a	b	b	a	a	a	a	b	b	h	a	a	b	b	b	a	a	a	b	b	a	a	a	a	a	b	a	a	a	a	h	a	b	a	a	a	a	b	a
0.555556	0.444444	1B_444009554	1B	44.3586	b	a	b	a	b	b	a	b	b	a	a	a	a	b	b	h	a	a	b	b	b	a	a	a	b	b	a	a	a	a	a	-	a	a	a	a	h	a	b	a	a	a	a	b	a
0.546012	0.453988	1B_442527769	1B	44.3587	b	a	b	a	h	b	a	b	b	a	a	a	a	b	b	h	a	a	b	b	b	a	a	a	b	b	a	a	a	a	a	b	a	a	a	a	b	a	b	a	a	a	a	b	a
0.552147	0.447853	1B_442527617	1B	44.3587	b	a	h	a	b	b	a	b	h	a	a	a	a	b	b	h	a	a	b	b	b	a	a	a	b	b	a	a	a	a	a	b	a	a	a	a	b	a	b	a	a	a	a	b	a
0.538922	0.461078	1B_442527696	1B	44.3587	b	a	b	a	b	b	a	b	b	a	a	a	a	b	b	h	a	a	b	b	b	a	a	a	b	b	a	a	a	a	a	b	a	a	a	a	b	a	b	a	a	a	a	b	a
0.532934	0.467066	1B_442527714	1B	44.3587	b	a	b	a	b	b	a	b	b	a	a	a	a	b	b	h	a	a	b	b	b	a	a	a	b	b	a	a	a	a	a	b	a	a	a	a	b	a	b	a	a	a	a	b	a
0.581699	0.418301	1B_457895877	1B	45.3905	b	a	b	a	b	b	a	b	b	a	a	a	a	b	b	a	a	a	b	b	b	a	a	a	a	b	h	a	a	a	h	b	a	a	a	a	h	a	b	a	a	b	a	b	a
0.5	0.5	1B_465526464	1B	47.569	b	a	b	a	b	b	a	b	b	a	a	h	a	b	b	b	a	a	b	b	b	a	a	a	a	b	h	a	a	a	b	b	a	b	a	a	b	a	b	a	a	b	a	b	b
0.532895	0.467105	1B_467949381	1B	47.569	b	a	b	a	b	b	a	b	b	a	a	h	a	b	h	b	a	a	b	b	b	a	a	a	a	b	h	a	a	a	b	b	-	-	a	a	h	a	b	a	a	b	a	h	b
0.497041	0.502959	1B_472450425	1B	48.2003	b	a	b	a	b	b	a	b	b	b	a	h	a	b	b	b	a	a	b	b	b	a	a	a	a	b	h	a	a	a	b	b	a	b	a	a	h	a	b	a	a	b	a	b	b
0.497041	0.502959	1B_472450408	1B	48.2003	b	a	b	a	b	b	a	b	b	b	a	h	a	b	b	b	a	a	b	b	b	a	a	a	a	b	h	a	a	a	b	b	a	b	a	a	h	a	b	a	a	b	a	b	b
0.493976	0.506024	1B_476909761	1B	49.8113	b	a	b	a	b	b	a	b	b	b	h	h	a	b	b	b	a	a	b	b	b	a	a	a	a	b	h	a	a	a	b	b	a	b	a	a	h	a	b	a	a	b	a	b	b
0.49697	0.50303	1B_476909687	1B	49.8113	b	a	b	a	b	b	a	b	b	b	a	h	a	b	b	b	a	a	b	b	b	a	a	a	a	b	h	a	a	a	b	-	a	b	a	a	h	a	b	a	a	b	a	b	b
0.493976	0.506024	1B_476909541	1B	49.8113	b	a	b	a	b	b	a	b	b	b	a	h	a	b	b	b	a	a	b	b	b	a	a	a	a	b	h	a	a	a	b	b	a	b	a	a	h	a	b	a	a	b	a	b	b
0.476471	0.523529	1B_483939486	1B	51.7965	b	a	b	b	b	b	a	b	b	b	a	b	a	b	b	b	a	a	b	b	b	a	a	a	a	b	h	a	a	a	b	b	b	b	a	a	h	a	b	a	a	b	a	b	b
0.466667	0.533333	1B_488888962	1B	52.7087	b	a	b	b	b	b	a	b	b	b	a	b	a	b	a	b	a	a	b	b	b	a	a	a	a	b	h	a	a	a	b	b	b	b	a	a	h	a	b	a	a	b	a	b	b
0.466667	0.533333	1B_488888965	1B	52.7087	b	a	b	b	b	b	a	b	b	b	a	b	a	b	a	b	a	a	b	b	b	a	a	a	a	b	h	a	a	a	b	b	b	b	a	a	h	a	b	a	a	b	a	b	b
0.472393	0.527607	1B_488888830	1B	52.7087	b	a	b	b	b	b	a	b	b	b	a	b	h	b	a	b	a	a	b	b	b	a	a	a	a	b	h	a	a	a	b	b	b	b	a	a	h	a	b	a	a	b	a	b	b
0.466667	0.533333	1B_488888964	1B	52.7088	b	a	b	b	b	b	a	b	b	b	a	b	a	b	a	b	a	a	b	b	b	a	a	a	a	b	h	a	a	a	b	b	b	b	a	a	h	a	b	a	a	b	a	b	b
0.46988	0.53012	1B_488888839	1B	52.7088	b	a	b	b	b	b	a	b	b	b	a	b	a	b	a	b	a	a	b	b	b	a	a	a	a	b	h	a	a	a	b	b	b	b	a	a	h	a	b	a	a	b	a	b	b
0.610687	0.389313	1B_491570598	1B	53.0096	b	a	h	h	h	b	a	b	b	b	a	b	a	b	a	h	a	a	b	b	b	a	a	a	a	b	h	a	a	a	b	h	b	h	a	a	h	a	b	a	a	-	a	h	b
0.466667	0.533333	1B_492798290	1B	53.3102	b	a	b	b	b	b	a	b	b	b	a	b	a	b	a	b	a	a	b	b	b	a	a	a	a	b	h	a	a	a	b	b	b	b	a	a	h	a	b	a	a	b	a	b	b
0.460123	0.539877	1B_492798265	1B	53.3102	b	a	b	b	b	b	a	b	b	b	a	b	a	b	h	b	a	a	b	b	b	a	a	a	a	b	h	a	a	a	b	b	b	b	a	a	h	a	b	a	a	b	a	b	b
0.463855	0.536145	1B_496773234	1B	53.6448	b	a	b	b	b	b	a	b	b	b	b	b	a	b	a	b	a	a	b	b	b	a	a	a	a	b	h	h	a	a	b	-	b	b	a	a	h	a	b	a	a	b	a	b	b
0.469512	0.530488	1B_496773227	1B	53.6448	b	a	b	b	b	b	a	b	b	b	b	b	a	b	a	b	a	a	b	b	b	a	a	a	a	b	h	h	a	a	b	-	b	b	a	a	h	a	b	a	a	b	a	b	b
0.517857	0.482143	1B_519108813	1B	59.2227	b	a	b	h	b	b	a	b	b	b	b	b	a	a	a	b	a	a	b	b	b	a	a	a	a	b	h	b	a	a	b	a	b	b	a	a	b	a	b	a	a	a	a	b	b
0.514793	0.485207	1B_519108779	1B	59.2227	b	a	b	h	b	b	a	b	b	b	b	b	a	a	a	b	a	a	b	b	b	a	a	a	a	b	h	b	a	a	b	a	b	b	a	a	b	a	b	a	a	a	a	b	b
0.509317	0.490683	1B_523035043	1B	60.5421	b	a	b	h	b	b	a	a	b	b	b	b	a	a	a	b	a	a	b	b	b	a	a	-	a	b	h	b	a	a	b	a	b	b	a	a	b	a	b	a	a	a	a	h	b
0.515528	0.484472	1B_523035001	1B	60.5421	b	a	b	h	b	b	a	a	b	b	b	b	a	a	a	b	a	a	b	b	b	a	a	-	a	b	h	b	a	a	b	a	b	b	a	a	b	a	b	a	a	a	a	h	b
0.518519	0.481481	1B_523035219	1B	60.5421	b	a	b	h	b	b	a	a	b	b	b	b	a	a	a	b	a	a	b	b	b	a	a	a	a	b	h	b	a	a	b	a	b	b	a	a	b	a	b	a	a	a	a	h	b
0.518519	0.481481	1B_523035270	1B	60.5421	b	a	b	h	b	b	a	a	b	b	b	b	a	a	a	b	a	a	b	b	b	a	a	a	a	b	h	b	a	a	b	a	b	b	a	a	b	a	b	a	a	a	a	h	b
0.518519	0.481481	1B_523035261	1B	60.5421	b	a	b	h	b	b	a	a	b	b	b	b	a	a	a	b	a	a	b	b	b	a	a	a	a	b	h	b	a	a	b	a	b	b	a	a	b	a	b	a	a	a	a	h	b
0.521472	0.478528	1B_523035171	1B	60.5421	b	a	b	h	b	b	a	a	b	b	b	b	a	a	a	b	a	a	b	b	b	a	a	a	a	b	h	b	a	a	b	a	b	b	a	a	b	a	b	a	a	a	a	a	b
0.521472	0.478528	1B_523035199	1B	60.5421	b	a	b	h	b	b	a	a	b	b	b	b	a	a	a	b	a	a	b	b	b	a	a	a	a	b	h	b	a	a	b	a	b	b	a	a	b	a	b	a	a	a	a	a	b
0.530864	0.469136	1B_523091648	1B	60.5421	b	a	b	h	b	b	a	a	b	b	b	b	a	a	a	b	a	a	b	b	b	a	a	a	a	b	h	b	a	a	b	a	b	b	a	a	b	a	b	a	a	a	a	a	b
0.54717	0.45283	1B_523091622	1B	60.5421	b	a	b	h	b	b	a	a	b	b	h	b	a	a	a	b	a	a	b	b	h	a	a	a	a	b	h	b	a	a	b	a	b	b	h	a	b	a	b	a	a	a	a	a	b
0.537037	0.462963	1B_523091741	1B	60.5421	b	a	b	h	b	b	a	a	b	b	b	b	a	a	a	b	a	a	b	b	b	a	a	a	a	b	h	b	a	a	b	a	b	b	a	a	b	a	b	a	a	a	a	a	b
0.533742	0.466258	1B_523091756	1B	60.5421	b	a	b	h	b	b	a	a	b	b	b	b	a	a	a	b	a	a	b	b	b	a	a	a	a	b	h	b	a	a	b	a	b	b	a	a	b	a	b	a	a	a	a	a	b
0.532934	0.467066	1B_523360482	1B	60.5421	b	a	b	a	b	b	a	a	b	b	b	b	a	a	a	b	a	a	b	b	b	a	a	a	a	b	h	b	a	a	b	a	b	b	a	a	b	a	b	a	a	a	a	a	b
0.518519	0.481481	1B_523360557	1B	60.5421	b	a	b	a	b	b	a	a	b	b	b	b	a	a	a	b	h	a	b	b	b	a	a	a	a	b	h	b	a	a	b	a	b	b	a	a	b	a	b	a	a	a	a	a	b
0.563291	0.436709	1B_523360422	1B	60.5421	b	a	b	a	b	b	a	a	b	b	b	b	a	a	a	b	a	a	b	b	b	a	a	a	a	b	h	b	a	a	b	a	b	h	a	a	h	a	h	a	a	a	a	a	b
0.530864	0.469136	1B_534440294	1B	66.5023	b	a	b	a	b	b	a	a	b	b	b	b	h	a	a	b	a	-	b	b	a	a	b	a	a	b	b	b	a	a	b	b	b	b	a	b	b	a	-	a	a	b	a	a	b
0.594771	0.405229	1B_542197019	1B	67.7618	b	a	b	a	b	b	a	a	b	b	b	h	a	a	a	b	a	a	a	h	a	a	b	a	a	b	b	b	a	a	b	b	b	b	a	b	b	a	b	a	a	b	a	a	b
0.552147	0.447853	1B_542196850	1B	67.7618	b	a	b	a	b	b	a	a	b	-	b	b	a	a	a	b	a	a	a	b	a	a	-	a	a	b	b	b	a	a	b	b	b	b	a	b	b	a	b	a	a	b	a	h	b
0.51875	0.48125	1B_538862145	1B	68.0683	b	a	b	a	b	b	a	a	b	b	b	b	a	a	a	b	a	a	a	b	a	a	b	a	a	b	b	b	a	a	b	b	b	b	a	b	b	a	b	a	a	b	a	h	b
0.545455	0.454545	1B_541423932	1B	68.0683	b	a	b	a	b	b	a	a	b	b	b	b	a	a	a	b	a	a	a	b	a	a	b	a	a	b	b	b	a	a	b	b	b	b	a	b	b	a	b	a	a	b	a	h	b
0.428571	0.571429	1B_541424064	1B	68.7504	b	a	b	-	b	b	a	a	b	b	b	b	a	h	a	b	h	a	a	b	a	a	b	a	a	b	b	b	h	h	b	b	b	-	a	b	b	a	b	a	h	b	h	h	b
0.520958	0.479042	1B_546946228	1B	71.5573	b	a	b	a	b	b	a	a	b	b	b	b	a	a	a	b	a	a	a	b	a	a	b	a	a	b	b	b	b	a	b	b	b	b	a	b	b	a	b	a	a	b	a	h	b
0.526627	0.473373	1B_547835533	1B	71.8977	b	a	b	a	b	b	a	a	b	b	b	b	a	a	a	b	a	a	a	b	a	a	b	a	a	b	b	b	b	h	b	b	b	b	a	b	b	a	b	a	a	b	a	a	b
0.52381	0.47619	1B_547835482	1B	71.8977	b	a	b	a	b	b	a	a	b	b	b	b	a	a	a	b	a	a	a	b	a	a	b	a	a	b	b	b	b	h	b	b	b	b	a	b	b	a	b	a	a	b	a	h	b
0.542169	0.457831	1B_551494444	1B	73.8068	b	a	b	a	b	b	a	a	b	b	b	b	a	a	a	b	a	a	a	b	a	a	b	a	a	b	b	b	b	h	b	b	b	a	a	b	b	a	b	a	a	b	a	h	b
0.576687	0.423313	1B_560717714	1B	81.4441	b	a	b	a	b	b	a	a	a	b	b	b	a	a	a	-	b	a	a	b	a	a	b	a	a	b	b	b	b	h	b	b	b	a	a	b	b	a	b	a	a	b	a	a	b
0.542683	0.457317	1B_564121117	1B	82.4438	b	a	b	a	b	b	a	a	a	b	b	b	b	a	a	b	b	a	a	b	a	a	b	a	a	b	b	b	b	b	b	b	b	a	a	b	b	a	b	a	a	b	a	h	b
0.54375	0.45625	1B_576857698	1B	86.8939	a	a	b	a	b	b	a	b	a	b	b	b	b	a	a	a	b	a	a	b	a	b	b	a	a	b	a	b	b	b	b	-	b	a	a	b	b	b	b	a	a	b	a	h	b
0.743119	0.256881	1B_581396052	1B	87.9512	a	h	h	a	b	b	a	h	a	b	h	h	h	a	a	a	h	a	a	h	a	h	b	a	a	h	a	h	h	h	h	h	h	-	a	h	h	h	h	-	a	h	a	h	b
0.736364	0.263636	1B_581396057	1B	87.9513	a	h	h	a	b	b	a	h	a	b	h	h	h	a	a	a	h	a	a	h	a	h	b	a	a	h	a	h	h	h	h	h	h	-	a	h	h	h	h	-	a	h	a	h	b
0.530488	0.469512	1B_593127480	1B	90.5341	a	b	b	a	b	b	a	b	a	b	b	b	a	a	a	a	b	a	a	b	a	b	b	a	a	b	a	b	b	b	b	b	b	a	-	-	b	a	-	a	a	b	a	a	b
0.554878	0.445122	1B_607999657	1B	90.8566	a	b	b	a	b	b	a	a	a	b	b	b	a	a	a	a	b	a	a	b	a	b	b	a	a	b	a	b	b	h	b	b	b	a	a	b	b	a	a	a	a	b	a	a	b
0.542169	0.457831	1B_607999642	1B	90.8566	a	b	b	a	b	b	a	a	a	b	b	b	a	a	a	a	b	a	a	b	a	b	b	a	a	b	a	b	b	b	b	b	b	a	a	b	b	a	a	a	a	b	a	a	b
0.533742	0.466258	1B_617012499	1B	97.8042	b	b	a	a	b	b	b	h	a	a	b	a	b	a	h	a	b	a	a	b	a	a	b	a	b	b	a	h	b	b	b	h	-	a	b	b	b	a	a	a	h	b	a	a	b
0.462025	0.537975	1B_625250149	1B	106.433	b	b	a	a	b	b	b	h	a	a	b	a	b	a	b	b	b	b	a	b	a	a	b	a	b	b	a	h	b	b	b	b	h	a	b	b	h	a	h	b	b	b	-	h	b
0.487805	0.512195	1B_625250312	1B	106.433	b	b	a	a	b	b	b	h	a	a	b	a	b	a	h	b	b	b	a	b	a	a	b	a	b	b	a	h	b	b	b	b	a	a	b	b	a	a	h	b	b	b	a	a	b
0.527027	0.472973	1B_625250353	1B	106.433	b	b	a	a	b	h	b	h	a	a	b	a	b	a	h	b	b	b	a	b	a	a	b	a	h	b	a	h	b	b	b	b	a	a	b	b	a	a	h	b	b	b	a	a	b
0.479042	0.520958	1B_634727366	1B	113.144	b	b	a	a	b	b	b	h	a	a	a	a	b	a	h	b	b	b	a	a	a	a	b	a	b	b	a	b	a	b	b	b	-	a	b	b	a	b	h	b	b	b	a	a	b
0.479042	0.520958	1B_634727251	1B	113.144	b	b	a	a	b	b	b	h	a	a	a	a	b	a	h	b	b	b	a	a	a	a	b	a	b	b	a	b	a	b	b	b	-	a	b	b	a	b	h	b	b	b	a	a	b
0.47929	0.52071	1B_634727316	1B	113.144	b	b	a	a	b	b	b	h	a	a	a	a	b	a	h	b	b	b	a	a	a	a	b	a	b	b	a	b	a	b	b	b	a	a	b	b	a	b	h	b	b	b	a	a	b
0.482353	0.517647	1B_634727320	1B	113.144	b	b	a	a	b	b	b	h	a	a	a	a	b	a	h	b	b	b	a	a	a	a	b	a	b	b	a	b	a	b	b	b	a	a	b	b	a	b	h	b	b	b	a	a	b
0.482353	0.517647	1B_634727315	1B	113.144	b	b	a	a	b	b	b	h	a	a	a	a	b	a	h	b	b	b	a	a	a	a	b	a	b	b	a	b	a	b	b	b	a	a	b	b	a	b	h	b	b	b	a	a	b
0.475904	0.524096	1B_634727369	1B	113.144	b	b	a	a	b	b	b	h	a	a	a	a	b	a	h	b	b	b	a	a	a	a	b	a	b	b	a	b	a	b	b	b	-	a	b	b	a	b	h	b	b	b	a	a	b
0.512195	0.487805	1B_648281354	1B	123.004	b	b	a	a	a	h	h	h	a	a	a	a	b	a	h	b	b	h	b	a	a	a	b	a	b	a	a	a	a	b	b	b	a	a	b	b	b	b	b	b	b	b	a	h	b
0.431138	0.568862	1B_667525575	1B	145.897	b	b	b	a	b	a	a	a	a	a	a	b	b	a	a	h	b	b	b	b	a	a	b	a	b	a	a	b	a	b	a	b	a	a	a	b	b	b	b	b	a	b	a	b	a
0.437126	0.562874	1B_668566434	1B	145.897	b	b	b	a	b	a	a	a	a	a	a	b	b	a	a	h	b	b	b	b	a	a	b	a	b	a	a	b	a	b	a	b	a	a	a	b	b	b	b	b	a	b	a	b	a
0.437126	0.562874	1B_668566317	1B	145.897	b	b	b	a	b	a	a	a	a	a	a	b	b	a	a	h	b	b	b	b	a	a	b	a	b	a	a	b	a	b	a	b	a	a	a	b	b	b	b	b	a	b	a	b	a
0.437126	0.562874	1B_668566423	1B	145.897	b	b	b	a	b	a	a	a	a	a	a	b	b	a	a	h	b	b	b	b	a	a	b	a	b	a	a	b	a	b	a	b	a	a	a	b	b	b	b	b	a	b	a	b	a
0.373333	0.626667	1B_676487417	1B	147.751	b	b	b	h	b	a	h	a	a	a	a	b	b	a	a	h	b	b	b	b	a	b	b	a	b	a	h	b	a	b	a	b	-	a	h	b	b	b	b	b	a	b	a	b	a
0.411043	0.588957	1B_675340689	1B	147.751	b	b	b	a	b	a	a	a	a	a	a	b	b	a	-	h	b	b	b	b	a	b	b	a	b	a	a	b	a	b	a	b	b	a	-	b	b	b	b	b	a	b	a	b	a
0.427711	0.572289	1B_676487561	1B	147.751	b	b	b	a	b	a	a	a	a	a	a	b	b	a	a	h	b	b	b	b	a	b	b	a	b	a	a	b	a	b	a	b	-	a	h	b	b	b	b	b	a	b	a	b	a
0.431138	0.568862	1B_678758200	1B	148.351	b	b	b	a	b	a	a	a	a	a	a	b	b	a	a	h	b	b	b	b	a	b	b	a	b	a	a	b	a	b	a	b	a	a	a	b	b	b	b	b	a	b	a	b	a
0.431138	0.568862	1B_678758218	1B	148.351	b	b	b	a	b	a	a	a	a	a	a	b	b	a	a	h	b	b	b	b	a	b	b	a	b	a	a	b	a	b	a	b	a	a	a	b	b	b	b	b	a	b	a	b	a
0.433735	0.566265	2A_1485902	2A	0	b	b	b	b	h	b	a	b	a	a	b	b	a	b	a	b	a	a	b	b	a	b	b	b	a	b	a	b	a	h	b	a	b	a	a	a	a	a	a	b	a	a	b	h	a
0.472727	0.527273	2A_4782858	2A	2.88982	b	b	b	b	h	b	a	b	a	a	b	a	b	b	a	b	a	a	b	b	a	b	b	b	a	b	a	b	a	h	b	a	b	a	a	a	a	a	a	b	a	-	b	a	a
0.493827	0.506173	2A_4782870	2A	3.21387	b	b	b	b	h	b	a	h	a	a	b	a	b	b	a	b	a	a	b	b	a	b	b	b	a	b	a	b	a	h	b	a	b	a	a	a	a	a	a	b	a	a	b	a	a
0.512658	0.487342	2A_4782790	2A	3.21387	b	b	b	b	h	b	a	b	a	a	b	a	b	b	a	h	a	a	b	b	a	h	b	b	a	b	a	h	a	h	h	a	b	a	a	a	a	a	a	b	a	a	b	a	a
0.48125	0.51875	2A_9581685	2A	5.56745	b	b	b	a	h	b	a	b	a	a	b	b	b	b	a	b	a	a	b	b	a	b	b	b	a	b	a	b	a	h	b	a	b	a	a	a	a	a	-	b	a	a	b	a	a
0.491018	0.508982	2A_9581783	2A	5.56745	b	b	b	a	h	b	a	b	a	a	b	b	b	b	a	b	a	a	b	b	a	b	b	b	a	b	a	b	a	h	b	a	b	a	a	a	a	a	a	b	a	a	b	a	a
0.48503	0.51497	2A_10578132	2A	6.56894	b	b	b	h	b	b	a	a	a	a	b	b	b	b	a	b	a	a	b	b	a	b	b	a	a	b	a	b	a	h	b	a	b	a	a	a	a	a	a	b	a	a	b	h	a
0.47561	0.52439	2A_10578089	2A	6.56895	b	b	b	h	b	b	a	a	a	a	b	b	b	b	a	b	a	a	b	b	a	b	b	a	a	b	a	b	a	h	b	a	b	a	a	a	-	a	a	b	a	a	b	h	-
0.546584	0.453416	2A_25983220	2A	28.7646	b	b	a	a	b	a	b	a	a	a	b	b	a	a	h	b	b	a	a	a	a	b	a	a	a	b	b	a	a	a	a	b	b	b	a	b	h	h	b	a	a	b	b	a	a
0.479167	0.520833	2A_28852144	2A	29.7719	b	b	a	h	b	a	b	a	h	b	b	b	a	a	a	b	b	h	a	a	a	b	a	a	a	b	b	h	a	a	a	b	b	b	a	b	a	a	b	h	a	b	b	a	h
0.534161	0.465839	2A_28852222	2A	29.7719	b	b	a	a	b	a	b	a	a	b	b	b	a	a	-	b	b	a	a	-	a	b	a	a	a	b	b	a	a	a	a	b	b	b	a	b	a	a	b	a	a	b	b	a	a
0.521472	0.478528	2A_33686551	2A	37.1264	b	b	a	a	b	a	a	a	a	b	b	b	a	b	a	b	a	a	a	a	a	b	a	a	a	b	b	a	a	a	a	b	b	b	a	b	a	a	b	a	a	b	b	b	a
0.521472	0.478528	2A_33686554	2A	37.1264	b	b	a	a	b	a	a	a	a	b	b	b	a	b	a	b	a	a	a	a	a	b	a	a	a	b	b	a	a	a	a	b	b	b	a	b	a	a	b	a	a	b	b	b	a
0.518519	0.481481	2A_33686498	2A	37.1264	b	b	a	a	b	a	a	a	a	b	b	b	a	b	a	b	a	a	a	a	a	b	a	a	a	b	b	a	a	a	a	b	b	b	a	b	a	a	b	a	a	b	b	b	a
0.518293	0.481707	2A_33686656	2A	37.1264	b	b	a	a	b	a	a	a	a	b	b	b	a	b	a	b	a	a	a	a	a	b	a	a	a	b	b	a	a	a	a	b	b	b	a	b	a	a	b	a	a	b	b	b	a
0.515337	0.484663	2A_33686578	2A	37.1264	b	b	a	a	b	a	a	a	a	b	b	b	a	b	a	b	a	a	a	a	a	b	a	a	a	b	b	a	a	a	a	b	b	b	a	b	a	a	b	a	a	b	b	b	a
0.518293	0.481707	2A_33686658	2A	37.1264	b	b	a	a	b	a	a	a	a	b	b	b	a	b	a	b	a	a	a	a	a	b	a	a	a	b	b	a	a	a	a	b	b	b	a	b	a	a	b	a	a	b	b	b	a
0.539394	0.460606	2A_36075870	2A	40.5165	b	b	a	a	b	a	a	a	a	b	b	b	a	b	a	b	a	a	a	a	a	b	a	b	a	b	b	a	a	a	a	b	b	b	a	b	a	b	b	a	a	-	b	b	a
0.545455	0.454545	2A_41495996	2A	45.8631	b	b	a	b	b	a	a	a	a	b	b	b	a	b	a	b	a	a	a	a	a	b	a	b	a	b	b	a	a	a	a	b	b	b	a	a	a	b	b	a	a	-	a	a	b
0.545455	0.454545	2A_41496118	2A	45.8631	b	b	a	b	b	a	a	a	a	b	b	b	a	b	a	b	a	a	a	a	a	b	a	b	a	b	b	a	a	a	a	b	b	b	a	a	a	b	b	a	a	-	a	a	b
0.542683	0.457317	2A_41496109	2A	45.8631	b	b	a	b	b	a	a	a	a	b	b	b	a	b	a	b	a	a	a	a	a	b	a	b	a	b	b	a	a	a	a	b	b	b	a	a	a	b	b	a	a	-	a	a	b
0.544379	0.455621	2A_41496048	2A	45.8631	b	b	a	b	b	a	a	a	a	b	b	b	a	b	a	b	a	a	a	a	a	b	a	b	a	b	b	a	a	a	a	b	b	b	a	a	a	b	b	a	a	b	a	a	b
0.541176	0.458824	2A_41496050	2A	45.8631	b	b	a	b	b	a	a	a	a	b	b	b	a	b	a	b	a	a	a	a	a	b	a	b	a	b	b	a	a	a	a	b	b	b	a	a	a	b	b	a	a	b	a	a	b
0.529762	0.470238	2A_40813445	2A	45.8631	b	b	a	b	b	a	a	a	a	b	b	b	a	b	a	b	a	a	a	a	a	-	a	b	a	b	b	a	a	a	a	b	b	b	a	a	a	b	b	a	a	b	a	a	b
0.5	0.5	2A_48740192	2A	51.8252	b	b	a	b	b	b	a	a	a	b	b	b	a	b	a	b	a	a	a	a	a	b	a	b	a	b	b	a	a	a	a	b	b	b	a	b	a	b	b	a	a	b	a	a	a
0.508982	0.491018	2A_48740433	2A	51.8252	b	b	a	b	b	b	a	a	a	b	b	b	a	b	a	b	a	a	a	a	a	b	a	b	a	b	b	a	a	a	a	b	b	b	a	b	a	b	b	a	a	b	a	a	a
0.537037	0.462963	2A_50661626	2A	55.2745	b	b	a	b	b	b	h	a	a	b	b	b	a	b	a	a	a	a	a	a	a	a	a	b	a	b	b	a	a	a	a	b	b	a	a	b	a	b	b	a	b	b	b	a	a
0.550898	0.449102	2A_50661696	2A	55.2745	b	b	a	b	b	b	a	a	a	b	b	b	a	b	a	a	a	a	a	a	a	a	a	b	a	b	b	a	a	a	a	b	b	a	a	b	a	b	b	a	b	b	b	a	a
0.556886	0.443114	2A_54036950	2A	59.3939	b	b	a	b	b	b	a	a	a	b	b	b	a	b	a	a	b	a	a	a	b	a	b	b	a	b	b	a	a	a	a	b	h	a	a	b	a	b	a	a	b	b	b	a	a
0.550296	0.449704	2A_54037064	2A	59.3939	b	b	a	b	b	b	a	a	a	b	b	b	a	b	a	a	b	a	a	a	b	a	b	b	a	b	b	a	a	a	a	b	h	a	a	b	a	b	a	a	b	b	b	a	a
0.550296	0.449704	2A_54037078	2A	59.3939	b	b	a	b	b	b	a	a	a	b	b	b	a	b	a	a	b	a	a	a	b	a	b	b	a	b	b	a	a	a	a	b	h	a	a	b	a	b	a	a	b	b	b	a	a
0.512346	0.487654	2A_57650717	2A	63.4905	b	b	a	b	b	b	a	b	a	b	b	b	a	b	a	a	b	a	a	a	b	a	b	a	a	b	b	b	a	a	a	b	h	a	a	b	a	b	a	a	b	b	b	a	a
0.478261	0.521739	2A_68202473	2A	71.786	b	b	b	b	a	b	a	b	a	b	b	b	a	b	a	a	b	a	b	a	b	a	b	a	a	b	b	b	a	a	a	b	h	a	h	h	h	b	a	a	b	b	b	a	b
0.526627	0.473373	2A_72862957	2A	73.7455	a	b	b	b	a	b	a	b	a	b	b	a	a	b	a	a	b	a	b	a	b	a	b	a	a	b	b	b	a	a	a	b	h	a	a	h	a	b	a	a	b	a	b	a	b
0.503067	0.496933	2A_79806322	2A	77.6884	a	-	b	b	a	b	b	b	a	b	b	b	a	b	a	a	-	a	b	a	b	a	b	-	a	b	a	-	a	a	a	b	h	b	a	h	a	b	a	a	b	a	b	a	b
0.506173	0.493827	2A_79806319	2A	77.6884	a	-	b	b	a	b	b	b	a	b	b	b	a	b	a	a	-	a	b	a	b	a	b	-	a	b	a	-	a	a	a	b	h	b	a	h	a	b	a	a	b	a	b	a	b
0.5	0.5	2A_79806312	2A	77.6884	a	-	b	b	a	b	b	b	a	b	b	b	a	b	a	a	-	a	b	a	b	a	b	-	a	b	a	-	a	a	a	b	h	b	a	h	a	b	a	a	b	a	b	a	b
0.5	0.5	2A_79806333	2A	77.6884	a	-	b	b	a	b	b	b	a	b	b	b	a	b	a	a	-	a	b	a	b	a	b	-	a	b	a	-	a	a	a	b	h	b	a	h	a	b	a	a	b	a	b	a	b
0.302326	0.697674	2A_150520353	2A	109.485	b	b	b	b	a	a	a	a	b	b	b	b	a	b	b	a	b	b	b	a	b	b	b	b	b	b	b	b	a	b	b	b	b	b	b	a	a	b	b	a	a	a	b	b	b
0.443114	0.556886	2A_154748486	2A	120.783	a	b	b	b	a	b	a	a	b	a	b	b	a	b	b	a	b	b	-	a	b	b	a	a	b	b	a	b	a	a	b	b	b	b	b	a	a	b	a	a	a	a	b	b	b
0.5	0.5	2A_145692859	2A	123.222	a	b	b	b	a	a	a	a	b	a	b	b	a	b	b	a	b	b	a	a	b	b	a	a	a	b	a	b	a	a	b	b	h	b	b	a	a	b	a	a	a	a	b	b	b
0.497041	0.502959	2A_147648023	2A	123.222	a	b	b	b	a	a	a	a	b	a	b	b	a	b	b	a	b	b	a	a	b	b	a	a	a	b	a	b	a	a	b	b	h	b	b	a	a	b	a	a	a	a	b	b	b
0.5	0.5	2A_144912521	2A	123.222	a	b	b	b	a	a	a	a	b	a	b	b	a	b	b	a	b	b	a	a	b	b	a	a	a	b	a	b	a	a	b	b	h	b	b	a	a	b	a	a	a	a	b	h	b
0.477987	0.522013	2A_150534027	2A	123.222	a	b	b	b	a	a	a	a	b	a	b	b	h	b	b	a	b	b	a	h	b	b	a	a	a	b	a	b	a	a	b	b	h	b	b	a	a	b	a	a	a	a	b	h	b
0.5	0.5	2A_147648054	2A	123.222	a	b	b	b	a	a	a	a	b	a	b	b	a	b	b	a	b	b	a	a	b	b	a	a	a	b	a	b	a	a	b	b	h	h	b	a	a	b	a	a	a	a	b	b	b
0.493976	0.506024	2A_150520542	2A	123.222	a	b	b	b	a	a	a	a	b	a	b	b	a	b	b	a	b	b	a	a	b	b	a	a	a	b	a	b	a	a	b	b	h	b	b	a	a	b	a	a	a	a	b	b	b
0.5	0.5	2A_150520503	2A	123.222	a	b	b	b	a	a	a	a	b	a	b	b	a	b	b	a	b	b	a	a	b	b	a	a	a	b	a	b	a	a	b	b	h	b	b	a	a	b	a	a	a	a	b	b	b
0.497006	0.502994	2A_150534070	2A	123.222	a	b	b	b	a	a	a	a	b	a	b	b	a	b	b	a	b	b	a	a	b	b	a	a	a	b	a	b	a	a	b	b	h	b	b	a	a	b	a	a	a	a	b	b	b
0.497041	0.502959	2A_145692897	2A	123.222	a	b	b	b	a	a	a	a	b	a	b	b	a	b	b	a	b	b	a	a	b	b	a	a	a	b	a	b	a	a	b	b	h	b	b	a	a	b	a	a	a	a	b	b	b
0.494048	0.505952	2A_145692689	2A	123.222	a	b	b	b	a	a	a	a	b	a	b	b	a	b	b	a	b	b	a	a	b	b	a	a	a	b	a	b	a	a	b	b	h	b	b	a	a	b	a	a	a	a	b	b	b
0.502994	0.497006	2A_150520413	2A	123.222	a	b	b	b	a	a	a	a	b	a	b	b	a	b	b	a	b	b	a	a	b	b	a	a	a	b	a	b	a	a	b	b	h	b	b	a	a	b	a	a	a	a	b	b	b
0.493902	0.506098	2A_158228496	2A	123.96	a	a	b	b	a	a	a	a	b	a	b	b	a	b	b	a	b	b	a	a	b	b	a	a	a	b	a	b	a	a	b	b	h	b	b	a	a	b	a	a	a	a	b	b	b
0.479042	0.520958	2A_160656364	2A	125.464	a	a	b	b	a	a	a	a	b	a	b	b	a	b	b	a	b	b	a	a	b	b	a	a	a	b	a	b	a	a	b	b	h	b	b	a	a	b	a	a	a	a	b	h	b
0.481707	0.518293	2A_175583518	2A	127.412	a	a	b	b	a	a	a	a	b	a	b	b	a	b	b	a	b	b	a	a	b	b	a	a	b	b	a	b	a	a	b	b	h	b	b	a	a	b	a	a	a	a	b	b	b
0.467066	0.532934	2A_182549798	2A	128.692	a	a	b	b	a	a	a	b	b	a	b	b	a	b	b	a	b	b	a	a	b	b	a	a	b	b	a	b	a	a	b	b	h	b	b	a	a	b	a	a	a	a	b	h	b
0.467066	0.532934	2A_182549701	2A	128.692	a	a	b	b	a	a	a	b	b	a	b	b	a	b	b	a	b	b	a	a	b	b	a	a	b	b	a	b	a	a	b	b	h	b	b	a	a	b	a	a	a	a	b	h	b
0.467066	0.532934	2A_182549723	2A	128.692	a	a	b	b	a	a	a	b	b	a	b	b	a	b	b	a	b	b	a	a	b	b	a	a	b	b	a	b	a	a	b	b	h	b	b	a	a	b	a	a	a	a	b	h	b
0.48503	0.51497	2A_192111776	2A	129.061	a	a	b	b	a	a	a	b	b	a	b	b	a	b	b	a	b	b	a	a	b	b	a	a	b	b	a	b	a	a	b	b	a	b	b	a	a	b	a	a	a	a	b	h	b
0.506024	0.493976	2A_215533625	2A	130.834	a	a	b	b	a	a	a	b	b	a	b	b	a	b	b	a	b	b	a	a	b	b	a	a	b	b	a	b	a	a	b	b	h	b	b	a	a	b	a	a	a	a	b	h	b
0.493827	0.506173	2A_210919296	2A	131.109	a	a	b	b	a	a	a	b	b	a	b	b	a	b	b	a	b	b	a	a	b	b	a	a	b	b	a	b	a	a	b	-	h	b	-	a	a	b	a	a	a	a	b	b	b
0.467949	0.532051	2A_222473606	2A	131.109	h	a	b	b	a	a	a	b	b	a	b	b	a	b	b	a	b	b	a	h	b	b	a	a	b	b	a	b	a	a	b	b	h	b	b	h	a	b	a	a	h	a	b	b	b
0.490683	0.509317	2A_215533560	2A	131.109	a	a	b	b	a	a	a	b	b	a	b	b	h	b	b	a	b	b	h	a	b	b	a	a	b	b	a	b	a	a	b	b	h	b	b	a	a	b	a	a	a	a	b	h	b
0.5	0.5	2A_215533685	2A	131.109	a	a	b	b	a	a	a	b	b	a	b	b	h	b	b	a	b	b	a	a	b	b	a	a	b	b	a	b	a	a	b	b	h	b	b	a	a	b	a	a	a	a	b	h	b
0.478528	0.521472	2A_366624770	2A	131.398	a	a	b	b	a	a	a	b	b	a	b	b	a	b	b	a	b	b	a	a	b	b	a	a	h	b	a	b	a	a	b	b	h	b	b	a	a	b	a	a	a	a	b	b	b
0.484663	0.515337	2A_366624777	2A	131.398	a	a	b	b	a	a	a	b	b	a	b	b	a	b	b	a	b	b	a	a	b	b	a	a	h	b	a	b	a	a	b	b	h	b	b	a	a	b	a	a	a	a	b	b	b
0.484848	0.515152	2A_366624773	2A	131.398	a	a	b	b	a	a	a	b	b	a	b	b	a	b	b	a	b	b	a	a	b	b	a	a	h	b	a	b	a	a	b	b	h	b	b	a	a	b	a	a	a	a	b	b	b
0.490909	0.509091	2A_340900213	2A	131.398	a	a	b	b	a	a	a	b	b	a	b	b	a	b	b	a	b	b	a	a	b	b	a	a	b	b	a	b	a	a	b	b	h	b	b	a	a	b	a	a	a	a	b	h	b
0.432258	0.567742	2A_317468365	2A	131.398	a	a	b	b	a	a	a	b	b	a	b	b	a	b	b	a	b	b	-	a	b	b	a	-	b	b	a	b	h	a	b	b	a	b	b	a	a	b	h	a	a	a	b	b	b
0.496894	0.503106	2A_379066513	2A	132.008	a	a	h	b	a	a	a	b	b	a	b	b	a	h	b	a	b	b	a	a	b	b	a	a	b	b	a	b	a	a	b	b	h	b	b	a	a	b	a	a	a	a	h	b	b
0.484848	0.515152	2A_379066351	2A	132.008	a	a	b	b	a	a	a	b	b	a	b	b	a	b	b	a	b	b	a	a	b	b	a	a	b	b	a	b	a	a	b	b	h	b	b	a	a	b	a	a	a	a	b	b	b
0.496894	0.503106	2A_373336247	2A	132.008	a	a	b	b	a	a	a	b	b	a	b	b	a	b	b	a	b	b	a	a	b	b	a	a	h	b	a	b	a	a	b	b	h	-	-	a	a	b	a	a	a	a	b	b	b
0.5	0.5	2A_373336232	2A	132.008	a	a	b	b	a	a	a	b	b	a	b	b	a	b	b	a	b	b	a	a	b	b	a	a	h	b	a	b	a	a	b	b	h	-	-	a	a	b	a	a	a	a	b	b	b
0.48503	0.51497	2A_316202103	2A	132.008	a	a	b	b	a	a	a	b	b	a	b	b	a	b	b	a	b	b	a	a	b	b	a	a	b	b	a	b	a	a	b	b	h	b	b	a	-	b	a	a	a	a	b	b	b
0.479042	0.520958	2A_317583799	2A	132.008	a	a	b	b	a	a	a	b	b	a	b	b	a	b	b	a	b	b	a	a	b	b	a	a	b	b	a	b	h	a	b	b	h	b	b	a	a	b	a	a	a	a	b	b	b
0.482143	0.517857	2A_317583754	2A	132.008	a	a	b	b	a	a	a	b	b	a	b	b	a	b	b	a	b	b	a	a	b	b	a	a	b	b	a	b	a	a	b	b	h	b	b	a	a	b	a	a	a	a	b	b	b
0.482143	0.517857	2A_317583755	2A	132.008	a	a	b	b	a	a	a	b	b	a	b	b	a	b	b	a	b	b	a	a	b	b	a	a	b	b	a	b	a	a	b	b	h	b	b	a	a	b	a	a	a	a	b	b	b
0.482143	0.517857	2A_317583586	2A	132.008	a	a	b	b	a	a	a	b	b	a	b	b	a	b	b	a	b	b	a	a	b	b	a	a	b	b	a	b	a	a	b	b	h	b	b	a	a	b	a	a	a	a	b	b	b
0.482143	0.517857	2A_317583750	2A	132.008	a	a	b	b	a	a	a	b	b	a	b	b	a	b	b	a	b	b	a	a	b	b	a	a	b	b	a	b	a	a	b	b	h	b	b	a	a	b	a	a	a	a	b	b	b
0.465409	0.534591	2A_377801651	2A	132.008	a	a	b	b	a	a	a	b	b	a	b	b	a	b	b	a	b	b	a	a	b	b	a	a	b	b	h	b	a	a	b	b	h	b	b	a	a	b	a	a	a	a	b	h	b
0.481013	0.518987	2A_331518216	2A	132.008	-	a	b	b	a	a	a	b	b	a	b	b	a	b	b	a	-	b	a	a	b	b	a	a	h	b	a	b	a	a	b	b	h	b	b	a	a	b	a	a	a	a	b	h	b
0.484848	0.515152	2A_366202292	2A	132.008	a	a	b	b	a	a	a	b	b	a	b	b	a	b	b	a	b	b	a	a	b	b	a	a	b	b	a	b	a	a	b	b	a	b	b	a	a	b	a	a	a	a	b	b	b
0.490909	0.509091	2A_340900201	2A	132.008	a	a	b	b	a	a	a	b	b	a	b	b	a	b	b	a	b	b	a	a	b	b	a	a	b	b	a	b	a	a	b	b	h	b	b	a	a	b	a	a	a	a	b	h	b
0.496933	0.503067	2A_269452551	2A	132.008	a	a	b	b	a	a	a	b	b	a	b	b	a	b	b	a	h	b	a	a	b	b	a	a	h	b	a	b	a	a	b	b	h	b	b	a	a	b	a	a	a	a	b	h	b
0.493902	0.506098	2A_324421681	2A	132.008	a	a	b	b	a	a	a	b	b	a	b	b	a	b	b	a	b	b	a	a	b	b	a	a	h	b	a	b	a	a	b	b	a	b	b	a	a	b	-	a	a	a	b	h	b
0.506173	0.493827	2A_366137782	2A	132.008	a	a	b	b	a	a	a	b	b	a	b	b	a	b	b	a	b	b	a	a	b	b	a	a	b	b	a	b	a	a	b	b	a	b	b	a	a	b	a	a	a	a	b	h	b
0.5125	0.4875	2A_263318577	2A	132.008	a	a	b	b	a	a	a	b	b	a	b	b	a	b	b	a	b	b	a	a	b	b	a	a	b	b	a	b	a	a	b	-	h	b	b	a	a	b	a	a	a	a	b	h	b
0.5125	0.4875	2A_263318538	2A	132.008	a	a	b	b	a	a	a	b	b	a	b	b	a	b	b	a	b	b	a	a	b	b	a	a	b	b	a	b	a	a	b	-	h	b	b	a	a	b	a	a	a	a	b	h	b
0.515723	0.484277	2A_263318696	2A	132.008	a	a	b	b	a	a	a	h	b	a	b	b	a	b	b	a	b	h	a	a	b	b	a	a	b	b	a	b	a	a	b	-	h	b	b	a	a	b	a	a	a	a	b	b	b
0.506173	0.493827	2A_263318663	2A	132.008	a	a	b	b	a	a	a	b	b	a	b	b	a	b	b	a	b	b	a	a	b	b	a	a	b	b	a	b	a	a	b	-	h	b	b	a	a	b	a	a	a	a	b	b	b
0.5	0.5	2A_262095795	2A	132.008	a	a	b	b	a	a	a	b	b	a	b	b	a	b	b	a	b	b	a	a	b	b	a	a	b	-	a	b	a	a	b	b	-	-	b	-	a	-	-	a	a	a	b	b	b
0.503106	0.496894	2A_300424527	2A	132.008	a	a	b	b	a	a	a	b	b	a	b	b	a	b	b	a	b	b	a	a	b	b	a	a	b	b	a	b	a	a	b	b	h	b	b	a	a	b	a	a	a	a	b	h	b
0.503106	0.496894	2A_300424699	2A	132.008	a	a	b	b	a	a	a	b	b	a	b	b	a	b	b	a	b	b	a	a	b	b	a	a	b	b	a	b	a	a	b	b	h	b	b	a	a	b	a	a	a	a	b	h	b
0.503106	0.496894	2A_287132894	2A	132.008	a	a	b	b	a	a	a	b	b	a	b	b	a	b	b	a	b	b	a	a	b	b	a	a	b	-	a	b	a	a	h	b	h	b	b	a	a	b	a	a	a	a	b	h	b
0.490196	0.509804	2A_288889307	2A	132.008	a	a	b	b	a	a	a	b	b	a	b	b	a	b	b	a	b	b	a	a	b	b	a	a	b	b	a	b	a	a	b	b	a	b	b	a	a	b	a	a	a	a	b	h	b
0.49375	0.50625	2A_288889318	2A	132.008	a	a	b	b	a	a	a	b	b	a	b	b	a	b	b	a	b	b	a	a	b	b	a	a	b	b	a	b	a	a	b	b	a	b	b	a	a	b	h	a	a	a	b	h	b
0.491018	0.508982	2A_286955783	2A	132.008	a	a	b	b	a	a	a	b	b	a	b	b	a	b	b	a	b	b	a	a	b	b	a	a	b	b	a	b	a	a	b	b	h	b	b	a	a	b	a	a	a	a	b	h	b
0.491018	0.508982	2A_286955784	2A	132.008	a	a	b	b	a	a	a	b	b	a	b	b	a	b	b	a	b	b	a	a	b	b	a	a	b	b	a	b	a	a	b	b	h	b	b	a	a	b	a	a	a	a	b	h	b
0.493976	0.506024	2A_268106483	2A	132.008	a	a	b	b	a	a	a	b	b	a	b	b	a	b	b	a	b	b	a	a	b	b	a	a	b	b	a	b	a	a	b	b	h	b	b	a	a	b	a	a	a	a	b	h	b
0.493902	0.506098	2A_242185112	2A	132.008	a	a	b	b	a	a	a	b	b	a	b	b	a	b	b	a	b	b	a	a	b	b	a	a	h	b	a	b	a	a	b	b	h	b	b	a	a	b	a	a	a	a	b	h	b
0.493902	0.506098	2A_242185109	2A	132.008	a	a	b	b	a	a	a	b	b	a	b	b	a	b	b	a	b	b	a	a	b	b	a	a	h	b	a	b	a	a	b	b	h	b	b	a	a	b	a	a	a	a	b	h	b
0.491018	0.508982	2A_340903234	2A	132.008	a	a	b	b	a	a	a	b	b	a	b	b	a	b	b	a	b	b	a	a	b	b	a	a	b	b	a	b	a	a	b	b	h	b	b	a	a	b	a	a	a	a	b	b	b
0.491018	0.508982	2A_340903136	2A	132.008	a	a	b	b	a	a	a	b	b	a	b	b	a	b	b	a	b	b	a	a	b	b	a	a	b	b	a	b	a	a	b	b	h	b	b	a	a	b	a	a	a	a	b	b	b
0.491018	0.508982	2A_279788649	2A	132.008	a	a	b	b	a	a	a	b	b	a	b	b	a	h	b	a	b	b	a	a	b	b	a	a	b	b	a	b	a	a	b	b	h	b	b	a	a	b	a	a	a	a	b	b	b
0.488095	0.511905	2A_279788611	2A	132.008	a	a	b	b	a	a	a	b	b	a	b	b	a	b	b	a	b	b	a	a	b	b	a	a	b	b	a	b	a	a	b	b	h	b	b	a	a	b	a	a	a	a	b	b	b
0.48503	0.51497	2A_316202101	2A	132.008	a	a	b	b	a	a	a	b	b	a	b	b	a	b	b	a	b	b	a	a	b	b	a	a	b	b	a	b	a	a	b	b	h	b	b	a	-	b	a	a	a	a	b	b	b
0.482143	0.517857	2A_316202149	2A	132.008	a	a	b	b	a	a	a	b	b	a	b	b	a	b	b	a	b	b	a	a	b	b	a	a	b	b	a	b	a	a	b	b	h	b	b	a	-	b	a	a	a	a	b	b	b
0.47929	0.52071	2A_316202130	2A	132.008	a	a	b	b	a	a	a	b	b	a	b	b	a	b	b	a	b	b	a	a	b	b	a	a	b	b	a	b	a	a	b	b	h	b	b	a	-	b	a	a	a	a	b	b	b
0.482143	0.517857	2A_317583791	2A	132.008	a	a	b	b	a	a	a	b	b	a	b	b	a	b	b	a	b	b	a	a	b	b	a	a	b	b	a	b	a	a	b	b	h	b	b	a	a	b	a	a	a	a	b	b	b
0.458599	0.541401	2A_379099890	2A	132.008	a	a	b	b	a	a	a	b	b	a	b	b	a	b	b	a	b	b	a	a	b	b	a	h	b	b	a	b	a	a	b	b	h	b	b	a	a	b	a	a	h	a	b	b	b
0.493827	0.506173	2A_317696752	2A	132.008	a	a	b	b	a	a	a	h	b	a	b	b	a	b	b	a	b	b	a	a	b	b	a	a	b	b	a	b	a	a	b	b	h	b	b	a	a	b	a	a	a	a	b	h	b
0.512987	0.487013	2A_331525654	2A	132.008	a	a	b	b	a	a	a	b	b	a	b	b	a	b	b	a	b	b	a	a	b	b	a	a	h	b	a	b	a	a	h	h	-	-	b	a	a	b	a	a	a	a	b	b	b
0.515723	0.484277	2A_263318534	2A	132.008	a	a	b	b	a	a	a	b	b	a	b	b	a	b	b	a	b	b	a	a	b	b	a	a	b	b	a	b	a	a	b	-	h	b	b	a	a	b	a	a	a	a	b	h	b
0.481928	0.518072	2A_317583547	2A	132.008	a	a	b	b	a	a	a	b	b	a	b	b	a	b	b	a	b	b	a	a	b	b	a	a	b	b	a	b	a	a	b	b	h	b	b	a	a	b	a	a	a	a	b	b	b
0.493827	0.506173	2A_319022101	2A	132.008	a	a	b	b	a	a	a	b	b	a	b	b	a	b	b	a	b	b	a	a	b	b	a	a	b	b	a	b	a	a	b	b	h	-	b	a	a	b	a	a	a	a	b	h	b
0.374046	0.625954	2A_325755056	2A	132.008	h	h	b	b	a	h	h	b	b	a	h	b	a	b	b	a	b	b	a	a	b	b	h	a	b	b	h	b	a	a	b	b	h	b	b	h	a	b	a	-	h	a	b	h	b
0.5	0.5	2A_340900138	2A	132.008	a	a	b	b	a	a	a	b	b	a	b	b	a	h	b	a	b	b	a	a	b	b	a	a	b	b	a	b	a	a	b	b	h	-	b	a	a	b	a	a	a	a	b	h	b
0.490446	0.509554	2A_246793607	2A	132.008	a	a	b	b	a	a	a	b	b	a	b	b	a	b	b	a	b	b	a	a	b	b	a	a	h	b	h	b	a	a	b	b	h	b	b	a	a	b	a	a	a	a	b	b	b
0.451389	0.548611	2A_331518337	2A	132.008	a	a	b	b	a	a	a	b	b	h	b	b	a	b	b	a	-	b	a	a	b	b	a	a	h	b	h	b	a	a	b	b	h	b	b	a	h	b	a	a	h	a	b	h	b
0.453947	0.546053	2A_321611884	2A	132.008	a	a	b	b	a	a	a	b	b	a	b	b	a	b	b	a	b	b	a	a	b	b	a	h	b	b	a	b	a	a	b	b	h	b	b	a	a	b	a	a	a	a	b	b	b
0.491018	0.508982	2A_326011369	2A	132.008	a	a	b	b	a	a	a	b	b	a	b	b	a	b	b	a	b	b	a	a	b	b	a	a	b	b	a	b	a	a	b	b	h	b	b	a	a	b	a	a	a	a	b	b	b
0.503067	0.496933	2A_286244714	2A	132.008	a	a	b	b	a	a	a	b	b	a	b	b	a	b	b	a	b	b	a	a	b	b	a	a	b	b	a	b	a	a	b	b	h	b	b	a	a	b	a	a	a	a	b	h	b
0.488095	0.511905	2A_340903069	2A	132.008	a	a	b	b	a	a	a	b	b	a	b	b	a	b	b	a	b	b	a	a	b	b	a	a	b	b	a	b	a	a	b	b	h	b	b	a	a	b	a	a	a	a	b	b	b
0.485207	0.514793	2A_258691409	2A	132.008	a	a	b	b	a	a	a	b	b	a	b	b	a	b	b	a	b	b	a	a	b	b	a	a	b	b	a	b	a	a	b	b	h	b	b	a	a	b	a	a	a	a	b	b	b
0.5	0.5	2A_269477009	2A	132.008	a	a	b	b	a	a	a	b	b	a	b	b	a	b	b	a	b	b	a	a	b	b	a	a	h	b	a	b	a	a	b	b	h	b	b	a	a	b	a	a	a	a	b	h	b
0.5	0.5	2A_269477026	2A	132.008	a	a	b	b	a	a	a	b	b	a	b	b	a	b	b	a	b	b	a	a	b	b	a	a	h	b	a	b	a	a	b	b	h	b	b	a	a	b	a	a	a	a	b	h	b
0.5125	0.4875	2A_326351816	2A	132.008	a	a	b	b	a	h	a	b	b	a	b	b	a	b	b	a	b	b	a	a	h	b	a	a	h	b	a	b	a	a	b	b	a	b	b	a	a	b	a	a	a	a	b	h	b
0.497006	0.502994	2A_263275478	2A	132.008	a	a	b	b	a	a	a	b	b	a	b	b	a	b	b	a	b	b	a	a	b	b	a	a	b	b	a	b	a	a	-	b	a	b	b	a	a	b	a	a	a	a	b	b	b
0.491124	0.508876	2A_300424607	2A	132.008	a	a	b	b	a	a	a	b	b	a	b	b	a	b	b	a	b	b	a	a	b	b	a	a	b	b	a	b	a	a	b	b	a	b	b	a	a	b	a	a	a	a	b	b	b
0.491124	0.508876	2A_300424592	2A	132.008	a	a	b	b	a	a	a	b	b	a	b	b	a	b	b	a	b	b	a	a	b	b	a	a	b	b	a	b	a	a	b	b	a	b	b	a	a	b	a	a	a	a	b	b	b
0.472727	0.527273	2A_393518177	2A	132.345	a	a	b	b	a	a	a	b	b	a	b	b	a	b	b	a	b	b	a	a	b	b	a	a	b	b	a	b	a	a	b	b	h	b	b	a	a	b	a	a	a	a	b	b	b
0.493827	0.506173	2A_393518080	2A	132.345	a	a	b	b	a	a	a	b	b	a	b	b	a	b	b	a	h	b	a	a	h	h	a	a	b	b	a	b	a	a	b	b	h	b	b	a	a	b	a	a	a	a	b	b	b
0.472393	0.527607	2A_393518110	2A	132.345	a	a	b	b	a	a	a	b	b	a	b	b	a	b	b	a	b	b	a	a	b	b	a	a	b	b	a	b	a	a	b	b	h	b	b	a	-	b	a	a	a	a	b	b	b
0.5	0.5	2A_387209291	2A	132.345	a	a	b	b	a	a	a	b	b	a	b	b	a	b	b	a	b	b	a	a	b	b	a	a	b	b	a	b	a	a	b	b	a	-	b	a	a	-	a	a	a	a	b	b	h
0.48125	0.51875	2A_387209185	2A	132.345	a	a	b	b	a	a	a	b	b	a	b	b	a	b	b	a	b	b	a	a	b	b	a	a	b	b	a	b	a	a	b	b	a	-	b	a	a	b	a	a	a	a	b	b	b
0.423611	0.576389	2A_387209159	2A	132.345	a	a	b	b	a	a	h	b	b	a	b	b	a	b	b	a	b	b	a	h	b	b	a	a	b	b	a	b	a	h	b	b	a	-	b	a	a	b	a	h	a	a	b	b	b
0.296	0.704	2A_393476957	2A	132.345	a	a	b	b	h	a	a	b	b	a	b	b	h	b	b	a	b	b	a	a	b	b	a	-	b	b	a	b	h	h	b	b	h	b	b	a	h	b	a	a	a	h	b	h	b
0.333333	0.666667	2A_361650341	2A	132.667	a	h	b	b	h	a	a	b	b	h	b	b	a	b	b	a	b	b	h	h	b	b	a	a	b	b	h	b	a	a	b	b	h	b	b	h	h	b	a	h	a	a	b	h	b
0.475904	0.524096	2A_388409402	2A	132.667	a	a	b	b	a	a	a	b	b	a	b	b	a	b	b	a	b	b	a	a	b	b	a	a	b	b	a	b	a	a	b	b	h	b	b	a	-	b	a	a	a	a	b	h	b
0.269841	0.730159	2A_393477017	2A	134.399	a	a	b	b	h	a	a	b	b	a	b	b	h	b	b	b	b	b	a	a	b	b	a	-	b	b	a	b	h	h	b	b	h	b	b	a	h	b	a	a	-	b	b	h	b
0.497006	0.502994	2A_379748161	2A	136.146	a	a	b	b	a	a	a	b	b	a	b	b	a	b	b	a	b	b	a	a	b	b	a	a	h	b	a	b	a	a	b	b	h	b	b	a	a	b	a	a	a	a	b	h	b
0.481928	0.518072	2A_412295424	2A	136.826	a	a	b	b	a	a	a	b	b	a	b	b	a	b	b	a	b	b	a	a	b	b	a	a	b	b	a	b	a	a	b	b	h	b	b	a	a	a	a	a	a	a	b	h	b
0.503067	0.496933	2A_446776630	2A	136.826	a	a	b	b	a	a	a	b	b	a	b	b	a	b	b	a	b	b	a	a	b	b	a	a	b	b	a	b	a	a	b	b	h	b	b	a	a	a	a	a	a	a	b	b	b
0.506098	0.493902	2A_446776635	2A	137.178	a	a	b	b	a	a	a	b	b	a	b	b	a	b	b	a	b	b	a	a	b	b	a	a	b	b	a	b	a	a	b	b	h	b	b	a	a	a	a	a	a	a	b	b	b
0.472727	0.527273	2A_450113913	2A	138.3	a	a	b	b	a	a	a	b	b	a	b	b	a	b	b	a	b	b	a	a	b	b	a	a	b	b	a	b	a	a	b	b	h	b	b	a	a	a	a	a	a	a	b	b	b
0.484663	0.515337	2A_428281217	2A	138.3	a	a	b	b	a	a	a	b	b	a	b	b	a	b	b	a	b	b	a	a	b	b	a	a	b	b	a	b	a	a	b	b	h	b	b	a	a	a	a	a	a	a	b	b	b
0.47561	0.52439	2A_423744802	2A	138.3	a	a	b	b	a	a	a	b	b	a	b	b	a	b	b	a	b	b	a	a	b	b	a	a	b	b	a	b	a	a	b	b	h	b	b	a	a	a	a	a	a	a	b	b	b
0.47205	0.52795	2A_454308905	2A	138.3	a	a	b	b	a	a	a	b	b	a	b	b	a	b	b	a	b	b	a	a	b	b	a	-	b	b	a	b	a	a	b	b	h	b	b	a	a	a	a	h	a	a	b	b	b
0.477987	0.522013	2A_454309194	2A	138.3	a	a	b	b	a	a	a	b	b	a	b	b	a	b	b	a	b	b	a	a	b	b	a	a	b	b	a	b	a	a	b	b	h	b	b	a	a	a	a	a	a	a	b	b	b
0.481707	0.518293	2A_442945421	2A	138.3	a	a	b	b	a	a	a	b	b	a	b	b	a	b	b	a	b	b	a	a	b	b	a	a	h	b	a	b	a	a	b	b	h	b	b	a	a	a	a	a	a	a	b	h	b
0.481707	0.518293	2A_442945444	2A	138.3	a	a	b	b	a	a	a	b	b	a	b	b	a	b	b	a	b	b	a	a	b	b	a	a	h	b	a	b	a	a	b	b	h	b	b	a	a	a	a	a	a	a	b	h	b
0.481481	0.518519	2A_470871977	2A	138.3	a	a	b	b	a	a	a	b	b	a	b	b	a	b	b	a	b	b	a	a	b	b	a	a	h	b	a	b	a	a	b	b	h	b	b	a	a	a	a	a	a	a	b	b	b
0.463415	0.536585	2A_417514127	2A	138.3	a	a	b	b	a	a	a	b	b	a	b	b	a	b	b	a	b	b	a	a	b	b	a	a	b	b	a	b	a	a	b	b	h	b	b	a	a	a	a	a	a	a	b	b	b
0.473054	0.526946	2A_414057066	2A	138.3	a	a	b	b	a	a	a	b	b	a	b	b	a	b	b	a	b	b	a	a	b	b	a	a	b	b	a	b	a	a	b	b	h	b	b	a	a	a	a	a	a	a	b	b	b
0.481707	0.518293	2A_425620891	2A	138.3	a	a	b	b	a	a	a	b	b	a	b	b	a	b	b	a	b	b	a	a	b	b	a	a	b	b	a	b	a	a	b	b	a	b	b	a	a	a	a	a	a	a	b	h	b
0.472393	0.527607	2A_414047402	2A	138.3	a	a	b	b	a	a	a	b	b	a	b	b	a	b	b	a	b	b	a	a	b	b	a	a	b	b	a	b	a	a	b	b	h	b	b	a	a	a	a	a	a	a	b	b	b
0.487952	0.512048	2A_469511943	2A	138.3	a	a	b	b	a	a	a	b	b	a	b	b	a	b	b	a	b	b	a	a	b	b	a	a	b	b	a	b	a	a	b	b	a	b	-	a	a	a	a	a	a	a	b	h	b
0.479042	0.520958	2A_467058786	2A	138.3	a	a	b	b	a	a	a	b	b	a	b	b	a	b	b	a	b	b	a	a	b	b	a	a	b	b	a	b	a	a	b	b	h	b	b	a	a	a	a	a	a	a	b	h	b
0.467066	0.532934	2A_476957228	2A	138.3	a	a	b	b	a	a	a	b	b	a	b	b	a	b	b	a	b	b	a	a	b	b	a	a	b	b	a	b	a	a	b	b	h	b	b	a	a	a	a	a	a	a	b	b	b
0.46988	0.53012	2A_479864179	2A	138.3	a	a	b	b	a	a	a	b	b	a	b	b	a	b	b	a	b	b	a	a	b	b	a	a	b	b	a	b	a	a	b	b	h	b	b	a	a	a	a	a	a	a	b	h	b
0.457317	0.542683	2A_479012911	2A	138.3	a	a	b	b	a	a	a	b	b	a	b	b	a	b	b	a	b	b	a	a	b	b	a	a	b	b	a	b	h	a	b	b	h	b	b	a	a	a	a	a	-	a	b	b	b
0.473054	0.526946	2A_464460187	2A	138.3	a	a	b	b	a	a	a	b	b	a	b	b	a	b	b	a	b	b	a	a	b	b	a	a	b	b	a	b	a	a	b	b	h	b	b	a	a	a	a	a	a	a	b	b	b
0.46988	0.53012	2A_464460166	2A	138.3	a	a	b	b	a	a	a	b	b	a	b	b	a	b	b	a	b	b	a	a	b	b	a	a	b	b	a	b	a	a	b	b	h	b	b	a	a	a	a	a	a	a	b	b	b
0.473054	0.526946	2A_464460204	2A	138.3	a	a	b	b	a	a	a	b	b	a	b	b	a	b	b	a	b	b	a	a	b	b	a	a	b	b	a	b	a	a	b	b	h	b	b	a	a	a	a	a	a	a	b	b	b
0.46988	0.53012	2A_423738003	2A	138.3	a	a	b	b	a	a	a	b	b	a	b	b	a	b	b	a	b	b	a	a	b	b	a	a	b	b	a	b	a	a	b	b	h	b	b	a	a	a	a	a	a	a	b	b	b
0.477419	0.522581	2A_464460360	2A	138.3	a	a	b	b	a	a	a	b	b	a	b	h	a	b	b	a	b	b	a	a	b	b	h	a	b	b	a	b	a	a	b	b	h	b	b	a	a	a	a	a	a	h	b	h	b
0.437908	0.562092	2A_425621018	2A	138.3	a	a	b	b	h	a	a	b	b	a	b	b	a	b	b	a	b	b	a	a	b	b	a	a	b	b	a	b	a	a	b	b	h	b	b	a	a	a	a	a	a	a	b	h	b
0.472393	0.527607	2A_451809499	2A	138.3	a	a	b	b	a	a	a	b	b	a	b	b	a	b	b	a	b	b	a	a	b	b	a	a	b	b	a	b	a	a	b	b	h	b	b	a	a	a	a	a	a	a	b	h	b
0.47561	0.52439	2A_451809569	2A	138.3	a	a	b	b	a	a	a	b	b	a	b	b	a	b	b	a	b	b	a	a	b	b	a	a	b	b	a	b	a	a	b	b	h	b	b	a	a	a	a	a	a	a	b	b	b
0.469136	0.530864	2A_456149123	2A	138.3	a	a	b	b	a	a	a	b	b	a	b	b	a	b	b	a	b	b	a	a	b	b	a	a	b	b	a	b	a	a	b	b	h	-	b	a	a	a	a	a	a	a	b	b	b
0.472727	0.527273	2A_450113912	2A	138.3	a	a	b	b	a	a	a	b	b	a	b	b	a	b	b	a	b	b	a	a	b	b	a	a	b	b	a	b	a	a	b	b	h	b	b	a	a	a	a	a	a	a	b	b	b
0.461078	0.538922	2A_481001605	2A	138.597	a	a	b	b	a	a	a	b	b	a	b	b	a	b	b	a	b	b	a	a	b	b	a	a	b	b	a	b	a	a	b	b	h	b	b	a	a	a	a	a	a	a	b	b	b
0.467456	0.532544	2A_483255556	2A	138.598	a	a	b	b	a	a	a	b	b	a	b	b	a	b	b	a	b	b	a	a	b	b	a	a	b	b	a	b	a	a	b	b	h	b	b	a	a	a	a	a	a	a	b	h	b
0.461078	0.538922	2A_481001617	2A	138.598	a	a	b	b	a	a	a	b	b	a	b	b	a	b	b	a	b	b	a	a	b	b	a	a	b	b	a	b	a	a	b	b	h	b	b	a	a	a	a	a	a	a	b	b	b
0.461078	0.538922	2A_481001606	2A	138.598	a	a	b	b	a	a	a	b	b	a	b	b	a	b	b	a	b	b	a	a	b	b	a	a	b	b	a	b	a	a	b	b	h	b	b	a	a	a	a	a	a	a	b	b	b
0.467456	0.532544	2A_497953385	2A	138.598	a	a	b	b	a	a	a	b	b	a	b	b	a	b	b	a	b	b	a	a	b	b	a	a	b	b	a	b	a	a	b	b	h	b	b	a	a	a	a	a	a	a	b	b	b
0.461538	0.538462	2A_506066556	2A	138.598	a	a	b	b	a	a	a	b	b	a	b	b	a	b	b	a	b	b	a	a	b	b	a	a	b	b	a	b	a	a	b	b	h	b	b	a	a	a	a	a	a	a	b	b	b
0.463415	0.536585	2A_494178676	2A	138.598	a	a	b	b	a	a	a	b	b	a	b	b	a	b	b	a	b	b	a	a	b	b	a	a	b	b	a	b	a	a	b	b	-	b	b	a	a	a	a	a	a	-	b	h	b
0.466667	0.533333	2A_499782949	2A	138.598	a	a	b	b	a	a	a	b	b	a	b	b	a	b	b	a	b	b	a	a	b	b	a	a	b	b	a	b	a	a	b	b	-	b	b	a	-	a	a	a	a	a	b	h	b
0.45679	0.54321	2A_483255607	2A	138.598	a	a	b	b	a	a	a	b	b	a	b	b	a	b	b	a	b	b	a	a	b	b	a	a	b	b	a	b	a	a	b	b	h	b	b	a	a	a	a	a	a	a	b	h	b
0.457831	0.542169	2A_497127952	2A	138.598	a	a	b	b	a	a	a	b	b	a	b	b	a	b	b	a	b	b	a	a	b	b	a	h	b	b	a	b	a	a	b	b	h	b	b	a	a	a	a	a	a	a	b	b	b
0.461538	0.538462	2A_503768060	2A	138.598	a	a	b	b	h	a	a	b	b	a	b	b	a	b	b	a	b	b	a	a	b	b	a	a	b	b	a	b	a	a	b	b	a	b	b	a	a	a	a	a	a	a	b	b	b
0.467066	0.532934	2A_498627102	2A	138.598	a	a	b	b	a	a	a	b	b	a	b	b	a	b	b	a	b	b	a	a	b	b	a	a	h	b	a	b	a	a	b	b	h	b	b	a	a	a	a	a	a	a	b	b	b
0.467066	0.532934	2A_491607342	2A	138.598	a	a	b	b	a	a	a	b	b	a	b	b	a	b	b	a	b	b	a	a	b	b	a	a	h	b	a	b	a	a	b	b	h	b	b	a	a	a	a	a	a	a	b	b	b
0.469512	0.530488	2A_492876894	2A	138.598	a	a	b	b	a	a	a	b	b	a	b	b	a	b	b	a	b	b	a	a	b	b	a	a	h	b	a	b	a	a	b	b	-	b	b	a	-	a	a	a	a	a	b	b	b
0.467066	0.532934	2A_491607343	2A	138.598	a	a	b	b	a	a	a	b	b	a	b	b	a	b	b	a	b	b	a	a	b	b	a	a	h	b	a	b	a	a	b	b	h	b	b	a	a	a	a	a	a	a	b	b	b
0.460606	0.539394	2A_491607380	2A	138.598	a	a	b	b	a	a	a	b	b	a	b	b	a	b	b	a	b	b	a	a	b	b	a	a	h	b	a	b	a	a	b	b	h	b	b	a	a	a	a	a	a	a	b	b	b
0.422819	0.577181	2A_480994699	2A	138.598	a	a	b	b	a	a	a	b	b	a	b	b	a	b	b	a	b	b	a	a	b	b	a	a	b	b	a	b	a	a	b	-	h	b	b	a	a	a	a	a	h	a	b	h	b
0.496774	0.503226	2A_497128026	2A	138.598	a	a	b	b	a	a	a	b	b	a	b	h	a	b	b	a	h	b	a	a	h	b	a	a	b	b	a	b	a	a	b	b	h	b	b	a	a	a	a	a	a	a	h	b	b
0.453416	0.546584	2A_498731992	2A	138.938	a	a	b	b	a	a	a	b	b	a	b	b	a	b	b	a	b	b	a	a	b	b	a	a	h	b	a	b	a	a	b	b	h	b	b	a	a	a	-	a	a	a	b	b	b
0.45679	0.54321	2A_498732012	2A	138.938	a	a	b	b	a	a	a	b	b	a	b	b	a	b	b	a	b	b	a	a	b	b	a	a	h	b	a	b	a	a	b	b	h	b	b	a	a	a	-	a	a	a	b	b	b
0.475904	0.524096	2A_499782935	2A	138.938	a	a	b	b	a	a	a	b	b	a	b	b	a	b	b	a	b	b	a	a	b	b	a	a	b	b	a	b	a	a	b	b	-	b	b	a	-	a	a	a	a	a	b	h	b
0.473054	0.526946	2A_499782883	2A	138.938	a	a	b	b	a	a	a	b	b	a	b	b	a	b	b	a	b	b	a	a	b	b	a	a	b	b	a	b	a	a	b	b	-	b	b	a	-	a	a	a	a	a	b	h	b
0.49375	0.50625	2A_498627047	2A	138.938	a	a	b	b	a	a	a	b	b	a	b	b	a	b	b	a	h	b	a	a	b	b	a	a	h	b	a	b	a	a	h	b	h	b	b	a	a	a	a	a	a	a	b	b	b
0.478528	0.521472	2A_498732041	2A	138.938	a	a	b	b	a	a	a	b	b	a	b	b	a	b	b	a	b	b	a	a	b	b	a	a	h	b	a	b	a	a	b	b	h	b	b	a	a	a	a	a	a	a	b	b	b
0.460123	0.539877	2A_521059411	2A	139.975	a	a	b	b	a	a	a	b	b	a	b	b	a	b	b	a	b	b	a	a	b	b	a	a	a	b	a	b	a	a	b	b	h	b	b	h	a	a	a	a	a	a	b	h	b
0.458333	0.541667	2A_508797071	2A	139.975	a	a	b	b	a	a	a	b	b	a	b	b	a	b	b	a	b	b	a	a	b	b	a	a	a	b	a	b	a	a	b	b	h	b	b	a	a	a	a	a	a	a	b	b	b
0.461078	0.538922	2A_508797127	2A	139.975	a	a	b	b	a	a	a	b	b	a	b	b	a	h	b	a	b	b	a	a	b	b	a	a	a	b	a	b	a	a	b	b	h	b	b	a	a	a	a	a	a	a	b	b	b
0.458333	0.541667	2A_508797111	2A	139.975	a	a	b	b	a	a	a	b	b	a	b	b	a	b	b	a	b	b	a	a	b	b	a	a	a	b	a	b	a	a	b	b	h	b	b	a	a	a	a	a	a	a	b	b	b
0.458333	0.541667	2A_508797108	2A	139.975	a	a	b	b	a	a	a	b	b	a	b	b	a	b	b	a	b	b	a	a	b	b	a	a	a	b	a	b	a	a	b	b	h	b	b	a	a	a	a	a	a	a	b	b	b
0.461538	0.538462	2A_520443262	2A	139.975	a	a	b	b	a	a	a	b	b	a	b	b	a	b	b	a	b	b	a	a	b	b	a	a	a	b	a	b	a	a	b	b	h	b	b	a	a	a	a	a	a	a	b	b	b
0.458333	0.541667	2A_520443147	2A	139.975	a	a	b	b	a	a	a	b	b	a	b	b	a	b	b	a	b	b	a	a	b	b	a	a	a	b	a	b	a	a	b	b	h	b	b	a	a	a	h	a	a	a	b	b	b
0.461538	0.538462	2A_520443252	2A	139.975	a	a	b	b	a	a	a	b	b	a	b	b	a	b	b	a	b	b	a	a	b	b	a	a	a	b	a	b	a	a	b	b	h	b	b	a	a	a	a	a	a	a	b	b	b
0.458333	0.541667	2A_520443073	2A	139.975	a	a	b	b	a	a	a	b	b	a	b	b	a	b	b	a	b	b	a	a	b	b	a	a	a	b	a	b	a	a	b	b	h	b	b	a	a	a	a	a	a	a	b	b	b
0.458333	0.541667	2A_520443261	2A	139.975	a	a	b	b	a	a	a	b	b	a	b	b	a	b	b	a	b	b	a	a	b	b	a	a	a	b	a	b	a	a	b	b	h	b	b	a	a	a	a	a	a	a	b	b	b
0.461538	0.538462	2A_520443301	2A	139.975	a	a	b	b	a	a	a	b	b	a	b	b	a	b	b	a	b	b	a	a	b	b	a	a	a	b	a	b	a	a	b	b	h	b	b	a	a	a	a	a	a	a	b	b	b
0.447853	0.552147	2A_521059539	2A	139.975	a	a	b	b	a	a	a	b	b	a	b	b	a	b	b	a	b	b	a	a	b	b	h	a	a	b	a	b	a	a	b	b	h	b	b	a	a	a	a	a	a	a	b	h	b
0.461078	0.538922	2A_521059442	2A	139.975	a	a	b	b	a	a	a	b	b	a	b	b	a	b	b	a	b	b	a	a	b	b	a	a	a	b	a	b	a	a	b	b	h	b	b	a	a	a	a	a	a	a	b	h	b
0.47619	0.52381	2A_532598262	2A	141.013	a	a	b	b	a	a	a	a	b	a	b	b	a	b	b	a	b	b	a	a	b	b	a	a	a	b	a	b	a	a	b	b	b	b	b	a	a	a	a	a	a	b	b	b	b
0.478788	0.521212	2A_550808354	2A	141.013	a	a	b	b	a	a	a	a	b	a	b	b	a	b	b	a	b	b	a	a	b	b	a	a	a	b	a	b	a	a	b	b	b	b	b	a	a	a	a	a	a	b	b	b	b
0.469136	0.530864	2A_550808412	2A	141.013	-	a	b	b	a	a	a	a	b	a	b	b	a	b	b	a	b	b	a	a	b	b	a	a	a	b	a	b	a	a	b	b	b	b	b	a	a	a	a	a	a	b	b	b	b
0.463855	0.536145	2A_532711980	2A	141.013	a	a	b	b	a	a	a	a	b	a	b	b	a	b	b	a	b	b	a	a	b	b	a	a	a	b	a	b	a	a	b	b	b	b	b	a	a	a	a	a	a	b	b	b	b
0.470238	0.529762	2A_540956065	2A	141.013	a	a	b	b	a	a	a	a	b	a	b	b	a	b	b	a	b	b	a	a	b	b	a	a	a	b	a	b	a	a	b	b	b	b	b	a	a	a	a	a	a	b	b	b	b
0.45679	0.54321	2A_540955993	2A	141.013	a	a	b	b	a	a	a	a	b	a	b	b	a	b	b	a	b	b	a	a	b	b	-	a	a	b	a	b	a	a	b	b	b	b	b	a	a	a	a	a	a	b	b	b	b
0.473054	0.526946	2A_541994086	2A	141.013	a	a	b	b	a	a	a	a	b	a	b	-	a	b	b	a	b	b	a	a	b	b	a	a	a	b	a	b	a	a	b	b	b	b	b	a	a	a	a	a	a	b	b	b	b
0.475904	0.524096	2A_549259652	2A	141.013	a	a	b	b	a	a	a	a	b	a	b	b	a	b	b	a	b	b	a	a	b	b	a	a	a	b	a	b	a	a	b	b	b	b	b	a	a	a	a	a	a	b	b	b	b
0.48125	0.51875	2A_541975431	2A	141.013	a	a	b	b	a	a	a	a	b	a	b	b	a	b	b	a	b	b	a	a	b	b	a	a	a	b	a	b	a	a	b	b	b	b	b	a	a	a	a	a	a	b	b	h	b
0.479042	0.520958	2A_541516436	2A	141.013	a	a	b	b	a	a	a	a	b	a	b	b	a	b	b	a	b	b	a	a	b	b	a	a	a	b	a	b	a	a	b	b	b	b	b	a	a	a	a	a	a	b	b	b	b
0.473054	0.526946	2A_523158815	2A	141.409	a	a	b	b	a	a	a	a	b	a	b	b	a	b	b	a	b	b	a	a	b	b	a	a	a	b	a	b	a	a	h	b	h	b	b	a	a	a	a	a	a	b	b	b	b
0.323077	0.676923	2A_527842359	2A	141.409	a	h	b	b	h	a	h	a	b	h	b	b	a	b	b	h	b	b	h	a	b	b	a	a	a	b	h	b	a	h	b	b	h	b	b	h	a	a	a	a	a	b	b	b	b
0.293651	0.706349	2A_527842343	2A	141.409	a	h	b	b	a	a	h	a	b	h	b	b	a	b	b	h	b	b	h	a	b	b	a	a	a	b	h	b	a	h	b	b	h	b	b	h	a	h	h	a	a	b	b	b	b
0.366906	0.633094	2A_527842512	2A	141.409	a	h	b	b	a	a	a	a	b	a	b	b	a	b	b	h	b	b	a	a	b	b	a	a	a	b	h	b	a	h	b	b	h	b	b	h	a	a	a	a	a	b	b	b	b
0.479042	0.520958	2A_527849212	2A	141.804	a	a	h	b	a	a	a	a	b	a	b	b	a	b	b	a	b	b	a	a	b	b	a	a	a	b	a	b	a	a	b	b	h	b	b	a	a	a	a	a	a	b	b	b	b
0.496894	0.503106	2A_534950455	2A	142.2	a	a	b	b	a	a	a	a	b	a	b	b	a	b	b	a	b	b	a	a	b	b	a	a	a	b	a	b	a	a	b	b	b	-	b	a	a	a	a	a	a	b	b	b	b
0.481928	0.518072	2A_534950522	2A	142.2	a	a	b	b	a	a	a	a	b	a	b	b	a	b	b	a	b	b	a	a	b	b	a	a	a	b	a	b	a	a	b	b	b	b	b	a	a	a	a	a	a	b	b	b	b
0.484848	0.515152	2A_532711909	2A	142.2	a	a	b	b	a	a	a	a	b	a	h	b	a	b	b	a	b	b	a	a	b	b	a	a	a	b	a	b	a	a	b	b	b	b	b	a	a	a	a	a	a	b	b	b	b
0.661157	0.338843	2A_540325703	2A	142.2	a	a	b	b	a	a	a	a	b	a	b	h	a	b	h	a	b	b	a	a	b	h	a	a	a	b	a	h	a	a	b	h	b	b	b	a	a	a	a	a	a	b	b	h	b
0.490909	0.509091	2A_532598193	2A	142.2	a	a	b	b	a	a	a	a	b	a	b	b	a	b	b	a	b	b	a	a	b	b	a	a	a	b	a	b	a	a	b	b	b	b	b	a	a	a	a	a	a	b	b	b	b
0.493976	0.506024	2A_554463862	2A	142.622	a	a	b	b	a	a	a	a	b	a	b	b	a	b	b	a	b	b	a	a	b	b	a	a	a	b	a	b	a	a	b	b	b	b	b	-	a	a	a	a	a	b	a	h	b
0.493976	0.506024	2A_554463791	2A	142.622	a	a	b	b	a	a	a	a	b	a	b	b	a	b	b	a	b	b	a	a	b	b	a	a	a	b	a	b	a	a	b	b	b	b	b	-	a	a	a	a	a	b	a	h	b
0.49697	0.50303	2A_554463787	2A	142.622	a	a	b	b	a	a	a	a	b	a	b	b	a	b	b	a	b	b	a	a	b	b	a	a	a	b	a	b	a	a	b	b	b	b	b	-	a	a	a	a	a	b	a	h	b
0.43871	0.56129	2A_554463728	2A	142.936	a	a	b	b	h	a	a	a	b	a	b	b	h	b	b	a	b	b	a	-	b	b	a	a	a	b	a	b	a	h	b	b	b	b	b	-	a	a	a	a	a	b	a	b	b
0.528662	0.471338	2A_570734648	2A	144.2	a	a	b	b	a	a	a	a	b	a	b	b	a	b	b	a	h	b	a	a	h	b	a	a	a	b	a	b	a	a	b	b	b	b	b	a	a	a	a	a	a	b	a	h	b
0.490566	0.509434	2A_560726752	2A	144.2	a	a	b	b	a	a	a	a	b	a	b	b	a	b	b	a	b	b	a	a	b	b	a	a	a	b	a	b	a	a	b	b	b	-	b	a	a	a	a	a	a	-	a	h	b
0.481481	0.518519	2A_571995540	2A	144.571	a	a	b	b	a	a	a	a	b	a	b	b	a	b	b	a	b	b	a	a	b	b	a	-	a	b	a	b	a	a	b	b	-	b	b	a	-	a	-	a	a	b	a	b	b
0.369565	0.630435	2A_562486276	2A	144.571	a	a	b	b	a	h	a	a	b	a	b	b	h	b	b	h	b	b	h	h	b	b	a	h	a	b	a	b	h	a	b	b	b	b	b	h	a	h	h	a	a	b	a	b	b
0.506173	0.493827	2A_573062633	2A	144.571	a	a	b	b	a	a	a	a	b	a	b	b	a	b	b	a	b	b	a	a	b	b	a	a	a	b	a	b	a	a	b	b	b	b	b	a	a	a	a	a	a	b	a	h	b
0.529801	0.470199	2A_599871443	2A	147.322	a	a	h	b	a	a	a	a	b	a	b	b	a	b	h	a	b	b	h	a	b	b	a	a	a	b	a	b	a	a	b	b	b	b	b	a	a	a	a	a	a	b	a	b	b
0.54321	0.45679	2A_624957214	2A	155.308	a	a	b	b	a	a	a	a	b	a	b	b	a	b	b	a	a	a	b	a	b	b	a	a	b	-	a	b	a	a	a	b	b	-	a	-	a	a	a	a	a	b	a	b	a
0.522013	0.477987	2A_634464144	2A	156.213	a	a	b	b	a	a	a	a	b	a	b	b	a	b	b	a	a	a	b	a	b	b	a	a	b	b	a	b	a	a	a	b	b	b	a	-	a	a	a	a	a	b	a	b	a
0.522013	0.477987	2A_634464070	2A	156.213	a	a	b	b	a	a	a	a	b	a	b	b	a	b	b	a	a	a	b	a	b	b	a	a	b	b	a	b	a	a	a	b	b	b	a	-	a	a	a	a	a	b	a	b	a
0.57764	0.42236	2A_644105844	2A	156.503	a	a	b	b	a	a	a	a	b	a	b	-	b	b	b	a	a	a	b	a	b	b	a	a	h	b	a	b	a	a	a	b	b	-	a	a	a	a	a	a	a	b	a	b	a
0.518293	0.481707	2A_641687145	2A	156.503	a	a	b	b	a	a	a	a	b	a	b	b	b	b	b	a	a	a	b	a	b	b	a	a	b	b	a	b	a	a	a	b	b	b	a	a	a	a	-	a	a	b	a	b	a
0.539877	0.460123	2A_645111057	2A	156.503	a	a	b	b	a	a	a	a	b	a	b	b	b	b	b	a	a	a	b	a	b	b	a	a	b	b	a	b	a	a	a	b	b	b	a	a	a	a	a	a	a	b	a	b	a
0.538922	0.461078	2A_650737443	2A	157.424	a	a	b	b	a	a	a	a	b	a	b	b	b	b	b	a	a	a	b	a	b	b	a	a	a	b	a	b	a	a	a	b	b	b	a	a	a	a	a	a	a	b	a	b	h
0.51497	0.48503	2A_656863243	2A	158.034	a	a	b	b	a	a	a	a	b	b	b	b	b	b	b	a	a	a	b	a	b	b	a	a	a	b	a	b	a	a	a	b	b	b	a	a	a	a	a	a	a	b	a	b	h
0.526627	0.473373	2A_663452204	2A	158.034	a	a	b	b	a	a	a	a	b	b	b	b	b	b	b	a	a	a	b	a	b	b	a	a	a	b	a	b	a	a	a	b	b	b	a	a	a	a	a	a	a	b	a	b	h
0.524096	0.475904	2A_663452265	2A	158.034	a	a	b	b	a	-	a	a	b	b	b	b	b	b	b	a	a	a	b	a	b	b	a	a	a	b	a	b	a	a	a	b	b	b	a	a	a	a	a	a	a	b	a	h	h
0.515152	0.484848	2A_663548908	2A	158.034	a	a	b	b	a	a	a	a	b	b	b	b	b	b	b	a	a	a	b	a	b	b	a	a	a	b	a	b	a	a	a	b	b	b	a	-	a	a	a	a	a	b	a	b	h
0.466667	0.533333	2A_660719870	2A	158.034	a	a	b	b	a	a	a	a	b	b	b	b	b	b	b	a	a	a	b	a	b	b	a	a	a	b	h	b	h	a	a	b	b	b	a	a	h	a	h	h	a	b	a	b	h
0.5	0.5	2A_660719874	2A	158.034	a	a	b	b	a	a	a	a	b	b	b	b	b	b	b	a	a	a	b	a	b	b	a	a	a	b	a	b	a	a	a	b	b	b	a	a	h	a	a	h	a	b	a	b	h
0.520468	0.479532	2A_658188016	2A	158.034	a	a	b	b	a	a	a	a	b	b	b	b	b	b	b	a	a	a	b	a	b	b	a	a	a	b	a	b	a	a	a	b	b	b	a	a	a	a	a	a	a	b	a	b	h
0.557576	0.442424	2A_666500337	2A	160.047	a	a	b	b	a	a	a	a	b	b	b	b	b	b	b	a	a	a	b	a	b	b	a	a	a	b	a	b	a	a	a	b	b	b	a	a	a	a	a	a	a	b	a	b	h
0.547059	0.452941	2A_670870268	2A	164.73	a	a	b	b	a	a	a	a	b	b	b	b	b	b	a	a	a	a	b	a	b	b	a	a	a	b	a	b	a	a	a	b	b	b	b	a	a	b	a	a	a	b	a	b	h
0.544379	0.455621	2A_670870305	2A	164.73	a	a	b	b	a	a	a	a	b	b	b	b	b	b	a	a	a	a	b	a	b	b	a	a	a	b	a	b	a	a	a	b	b	b	b	a	a	b	a	a	a	b	a	b	h
0.544872	0.455128	2A_669162422	2A	164.73	a	a	b	b	a	a	a	a	b	b	b	b	b	b	a	a	a	a	b	a	b	b	a	a	a	b	a	b	a	h	h	b	b	h	b	a	a	b	a	a	a	b	a	b	h
0.521739	0.478261	2A_669162544	2A	164.73	a	a	b	b	a	a	a	a	b	b	b	b	b	b	a	a	a	a	b	h	b	b	a	a	a	b	a	b	a	a	h	b	b	b	b	a	h	b	a	a	a	b	h	b	h
0.538462	0.461538	2A_668165149	2A	164.73	a	a	b	b	a	a	a	a	b	b	b	b	b	b	a	a	a	a	b	a	b	b	a	a	a	b	a	b	a	a	a	b	b	b	b	a	a	b	a	a	a	b	a	b	h
0.512658	0.487342	2A_668165202	2A	164.73	a	a	b	b	h	a	a	a	b	b	b	b	b	b	a	a	a	a	b	a	b	b	a	h	a	b	h	b	a	a	h	b	b	b	b	a	a	b	a	a	a	b	a	b	h
0.521739	0.478261	2A_670870352	2A	164.73	a	a	b	b	a	a	h	h	b	b	b	b	b	b	a	a	a	a	b	a	b	b	a	h	a	b	a	b	a	a	a	b	b	b	b	a	a	b	a	a	a	b	a	b	h
0.544379	0.455621	2A_668165100	2A	165.036	a	a	b	b	a	a	a	a	b	b	b	b	b	b	a	a	a	a	b	a	b	b	a	a	a	b	a	b	a	a	a	b	b	b	b	a	a	b	a	a	a	b	a	b	h
0.53125	0.46875	2A_669162577	2A	165.036	a	a	b	b	a	a	a	a	b	b	b	b	b	b	a	a	a	a	b	h	b	b	a	a	a	b	a	b	a	a	h	b	b	b	b	a	h	b	a	a	a	b	a	b	h
0.323944	0.676056	2A_708500102	2A	181.049	a	a	b	a	a	a	h	a	b	b	b	b	b	b	b	h	b	a	b	h	b	b	h	a	a	b	h	b	h	b	-	b	b	b	b	a	a	b	b	b	a	b	h	b	h
0.411765	0.588235	2A_709198092	2A	181.406	a	a	b	a	a	a	a	a	b	b	b	b	b	b	b	a	b	a	b	a	b	b	a	a	a	b	a	b	a	b	a	b	b	b	b	a	a	b	b	b	a	b	h	b	b
0.411765	0.588235	2A_709198116	2A	181.406	a	a	b	a	a	a	a	a	b	b	b	b	b	b	b	a	b	a	b	a	b	b	a	a	a	b	a	b	a	b	a	b	b	b	b	a	a	b	b	b	a	b	h	b	b
0.411765	0.588235	2A_709198086	2A	181.406	a	a	b	a	a	a	a	a	b	b	b	b	b	b	b	a	b	a	b	a	b	b	a	a	a	b	a	b	a	b	a	b	b	b	b	a	a	b	b	b	a	b	h	b	b
0.417647	0.582353	2A_715770671	2A	183.978	a	a	b	a	a	a	a	b	b	b	b	b	b	b	b	a	b	a	b	a	b	b	a	a	a	a	a	h	a	b	b	b	b	b	b	a	a	b	b	b	a	b	h	b	b
0.426901	0.573099	2A_715770662	2A	184.32	a	a	b	a	a	a	a	b	b	b	b	b	b	b	b	a	b	a	b	a	b	b	a	a	a	a	a	h	a	b	b	b	b	b	b	a	a	b	b	b	a	b	h	b	b
0.509091	0.490909	2A_731387860	2A	192.643	b	a	h	b	a	a	a	b	b	a	b	b	b	b	a	a	b	a	b	a	b	b	a	a	b	a	a	h	a	a	b	b	b	a	a	a	a	b	b	b	a	h	h	b	a
0.433735	0.566265	2A_752645570	2A	208.81	b	b	b	b	a	a	a	a	b	a	b	b	b	a	a	a	b	a	a	b	b	h	b	b	b	a	b	b	b	a	b	b	b	a	b	a	a	b	b	h	a	b	b	h	b
0.42515	0.57485	2A_752663739	2A	208.81	b	b	b	b	a	a	a	a	b	a	b	b	b	a	a	a	b	a	a	b	b	h	b	b	b	a	b	b	b	a	b	b	b	a	b	a	a	b	b	h	a	b	b	b	b
0.450292	0.549708	2B_11453338	2B	0	a	b	b	b	a	b	b	b	b	a	a	a	b	b	b	a	b	b	b	a	a	b	b	b	b	a	a	b	a	a	b	a	b	a	a	b	b	b	a	a	b	b	a	b	b
0.447059	0.552941	2B_11453319	2B	5e-06	a	b	b	b	a	b	b	b	b	a	a	a	b	b	b	a	b	b	b	a	a	b	b	b	b	a	a	b	a	a	b	a	b	a	a	b	b	b	a	a	b	b	a	b	b
0.440476	0.559524	2B_11453310	2B	1e-05	a	b	b	b	a	b	b	b	b	a	a	a	b	b	b	a	b	b	b	a	a	b	b	b	b	a	a	b	a	a	b	a	b	a	a	b	b	b	a	-	b	b	a	b	b
0.443114	0.556886	2B_11453289	2B	1.5e-05	a	b	b	b	a	b	b	b	b	a	a	a	b	b	b	a	b	b	b	a	a	b	b	b	b	a	a	b	a	a	b	a	b	a	h	b	b	b	a	h	b	b	a	b	b
0.490683	0.509317	2B_18427422	2B	6.29016	a	b	b	a	a	b	b	a	b	a	a	b	b	b	b	a	b	b	-	a	a	b	b	b	h	a	b	b	a	a	b	a	a	a	a	b	-	b	a	b	b	-	a	h	b
0.487654	0.512346	2B_18427414	2B	6.29016	a	b	b	a	a	b	b	a	b	a	a	b	b	b	b	a	b	b	-	a	a	b	b	b	h	a	b	b	a	a	b	a	a	a	a	b	-	b	a	b	b	-	a	h	b
0.503067	0.496933	2B_21835795	2B	8.8391	a	b	b	a	a	b	b	a	a	a	a	b	b	b	h	a	b	b	b	a	a	b	b	b	b	a	b	b	a	a	b	a	a	a	a	h	b	a	a	b	b	b	a	h	b
0.484848	0.515152	2B_21842420	2B	9.16755	a	b	b	a	a	b	b	a	a	a	a	b	b	b	b	a	b	b	b	a	a	b	b	b	h	a	b	b	a	a	b	a	a	a	a	b	b	a	a	b	b	-	a	h	b
0.473373	0.526627	2B_21835728	2B	9.16756	a	b	b	a	a	b	b	a	a	a	a	b	b	b	b	a	b	b	b	a	a	b	b	b	b	a	b	b	a	a	b	a	a	a	a	b	b	a	a	b	b	b	a	h	b
0.335616	0.664384	2B_35281517	2B	34.4383	a	b	b	h	b	b	a	a	b	b	h	b	b	b	b	h	a	b	b	h	a	b	b	a	b	a	b	h	b	h	b	a	-	a	b	b	b	b	b	h	b	b	b	h	b
0.408805	0.591195	2B_35281557	2B	34.4383	a	b	b	h	b	b	a	a	b	b	a	-	b	b	b	a	a	b	b	a	a	b	b	a	b	a	b	h	b	a	b	a	-	a	b	b	b	b	b	a	b	b	b	h	b
0.433121	0.566879	2B_35281599	2B	34.4383	a	b	b	h	b	b	a	a	b	b	a	-	b	b	b	a	a	b	b	a	a	b	h	a	b	a	b	h	b	a	b	a	-	a	b	b	b	b	b	a	b	b	b	a	b
0.426752	0.573248	2B_56473135	2B	50.2562	h	a	b	a	b	b	a	a	b	b	h	a	b	b	a	a	b	b	b	a	h	b	a	b	b	a	b	b	a	a	b	-	b	a	b	b	b	b	a	a	b	b	b	b	b
0.445122	0.554878	2B_56473229	2B	50.2562	a	a	b	a	b	b	a	a	b	b	a	a	b	b	a	a	b	b	b	a	h	b	a	b	b	a	b	b	a	a	b	-	b	a	b	b	b	b	a	a	b	b	b	b	b
0.427673	0.572327	2B_60602480	2B	50.9144	a	a	b	a	b	b	a	a	b	b	a	a	b	b	a	-	b	b	b	a	h	b	a	b	b	h	b	b	a	a	b	a	b	a	b	b	b	b	a	a	b	b	b	b	h
0.42236	0.57764	2B_60602493	2B	50.9144	a	a	b	a	b	b	a	a	b	b	a	a	b	b	a	-	b	b	b	a	h	b	a	b	b	h	b	b	a	a	b	a	b	a	b	b	b	b	a	a	b	b	b	b	h
0.429487	0.570513	2B_60602671	2B	50.9144	a	a	b	a	b	b	a	a	b	b	a	a	b	b	a	-	b	b	b	a	h	b	a	b	b	h	b	b	a	a	b	a	b	a	b	b	b	h	a	a	b	b	b	b	h
0.425926	0.574074	2B_60602612	2B	50.9144	a	a	b	a	b	b	a	a	b	b	a	a	b	b	a	-	b	b	b	a	h	b	a	b	b	h	b	b	a	a	b	a	b	a	b	b	b	b	a	a	b	b	b	b	h
0.441718	0.558282	2B_66842229	2B	52.5221	a	a	b	a	b	b	a	a	b	b	a	a	b	b	a	a	-	b	b	a	h	b	a	b	h	h	b	b	a	a	b	a	b	a	b	b	b	a	a	a	b	b	b	b	h
0.432099	0.567901	2B_66842319	2B	52.5221	a	a	b	a	h	b	a	a	b	b	a	a	b	b	a	a	b	b	b	a	h	b	a	b	h	h	b	b	a	a	b	a	b	a	b	b	b	a	a	a	b	b	b	b	h
0.439024	0.560976	2B_66842228	2B	52.5221	a	a	b	a	b	b	a	a	b	b	a	a	b	b	a	a	b	b	b	a	h	b	a	b	h	h	b	b	a	a	b	a	b	a	b	b	b	a	a	a	b	b	b	b	h
0.438272	0.561728	2B_66842169	2B	52.5221	a	a	b	a	b	b	a	a	b	b	a	a	b	b	a	a	b	b	b	a	h	b	a	b	h	h	b	b	a	a	b	a	b	a	b	b	b	a	a	a	b	b	b	b	h
0.45	0.55	2B_66842324	2B	52.5221	a	a	b	a	b	b	a	a	b	b	a	a	b	b	a	a	b	b	b	a	h	b	a	b	h	h	b	b	a	a	b	a	b	a	b	b	h	a	a	a	b	b	b	b	h
0.440476	0.559524	2B_69655096	2B	52.8299	a	a	b	a	b	b	a	a	b	b	a	a	b	b	a	b	b	b	b	a	h	b	a	b	h	h	b	b	a	a	b	a	b	a	b	b	b	a	a	a	b	b	b	b	h
0.417178	0.582822	2B_69655039	2B	52.8299	a	a	b	a	b	b	a	a	b	b	a	a	b	b	a	b	b	b	b	a	h	b	a	b	b	h	b	b	a	a	b	a	b	a	b	b	b	a	a	a	b	b	b	b	h
0.440476	0.559524	2B_69655083	2B	52.8299	a	a	b	a	b	b	a	a	b	b	a	a	b	b	a	b	b	b	b	a	h	b	a	b	h	h	b	b	a	a	b	a	b	a	b	b	b	a	a	a	b	b	b	b	h
0.433735	0.566265	2B_69655081	2B	52.8299	a	a	b	a	b	b	a	a	b	b	a	a	b	b	a	b	b	b	b	a	h	b	a	b	h	h	b	b	a	a	b	a	b	a	b	b	b	a	a	a	b	b	b	b	h
0.433735	0.566265	2B_69655041	2B	52.8299	a	a	b	a	b	b	a	a	b	b	a	a	b	b	a	b	b	b	b	a	h	b	a	b	b	h	b	b	a	a	b	a	b	a	b	b	b	a	a	a	b	b	b	b	h
0.433735	0.566265	2B_69655071	2B	52.8299	a	a	b	a	b	b	a	a	b	b	a	a	b	b	a	b	b	b	b	a	h	b	a	b	h	h	b	b	a	a	b	a	b	a	b	b	b	a	a	a	b	b	b	b	h
0.4125	0.5875	2B_70122887	2B	55.27	a	a	b	a	b	b	-	a	b	b	h	a	b	b	a	b	b	b	b	a	h	b	a	b	b	h	b	b	a	a	a	a	b	a	b	b	b	a	a	a	b	b	b	b	h
0.422619	0.577381	2B_93108163	2B	64.3432	a	a	b	a	b	b	b	a	a	b	a	a	a	b	a	b	b	a	b	a	h	b	b	b	b	b	b	b	b	a	a	a	b	a	b	b	b	a	a	a	b	b	b	h	b
0.422619	0.577381	2B_93108153	2B	64.3432	a	a	b	a	b	b	b	a	a	b	a	a	a	b	a	b	b	a	b	a	h	b	b	b	b	b	b	b	b	a	a	a	b	a	b	b	b	a	a	a	b	b	b	h	b
0.422619	0.577381	2B_93108104	2B	64.3432	a	a	b	a	b	b	b	a	a	b	a	a	a	b	a	b	b	a	b	a	h	b	b	b	b	b	b	b	b	a	a	a	b	a	b	b	b	a	a	a	b	b	b	h	b
0.459627	0.540373	2B_104810899	2B	68.1842	a	a	a	a	b	b	b	a	a	a	a	a	a	b	a	b	b	a	b	a	h	a	b	b	h	b	b	b	b	a	a	a	b	a	b	a	b	a	a	a	b	b	b	h	b
0.471698	0.528302	2B_104810952	2B	68.1842	a	a	a	a	b	b	b	a	a	a	a	a	a	b	a	b	b	a	b	a	h	a	b	b	h	b	b	b	b	a	a	a	b	a	b	a	b	a	a	a	b	b	b	h	h
0.481013	0.518987	2B_104810858	2B	68.1842	a	a	a	a	b	h	b	a	a	a	a	a	a	b	a	b	b	a	h	a	h	a	b	b	h	b	b	b	b	a	a	a	b	a	b	a	h	a	a	a	b	b	b	h	b
0.462963	0.537037	2B_104810898	2B	68.1842	a	a	a	a	b	b	b	a	a	a	a	a	a	b	a	b	b	a	b	a	h	a	b	b	h	b	b	b	b	a	a	a	b	a	b	a	b	a	a	a	b	b	b	h	b
0.449102	0.550898	2B_104810910	2B	68.1842	a	a	a	a	b	b	b	a	a	a	a	a	a	b	a	b	b	a	b	a	h	a	b	b	b	b	b	b	b	a	a	a	b	a	b	a	b	a	h	a	b	b	b	h	b
0.45679	0.54321	2B_104810876	2B	68.1842	a	a	a	a	b	b	b	a	a	a	a	a	a	b	a	b	b	a	b	a	h	a	b	b	h	b	b	b	b	a	a	a	b	a	b	a	b	a	a	a	b	b	b	h	b
0.450617	0.549383	2B_104811031	2B	68.1842	a	a	a	a	b	b	b	a	a	a	a	a	a	b	a	b	b	a	b	a	h	a	b	b	h	b	b	b	b	a	a	a	b	a	b	a	b	a	h	a	b	b	b	h	b
0.432099	0.567901	2B_104811069	2B	68.1842	a	a	a	a	b	b	b	a	a	a	a	a	a	b	a	b	b	a	b	a	h	a	b	b	b	b	b	b	b	h	a	a	b	a	b	a	b	a	-	a	b	b	b	h	b
0.442424	0.557576	2B_104810955	2B	68.1842	a	a	a	a	b	b	b	a	a	a	a	a	a	b	a	b	b	a	b	a	h	a	b	b	b	b	b	b	b	a	a	a	b	a	b	a	b	a	h	a	b	b	b	h	b
0.468354	0.531646	2B_102991542	2B	68.5358	a	a	a	a	b	b	b	a	a	a	a	a	a	b	a	b	b	a	b	a	h	a	b	b	h	b	b	b	b	a	a	a	b	a	b	a	h	a	h	a	b	b	b	b	b
0.448485	0.551515	2B_108324314	2B	69.2432	a	a	a	a	b	b	b	a	a	a	a	a	a	b	a	b	b	a	b	a	h	a	b	b	b	h	b	b	b	a	a	a	b	a	b	a	b	a	h	a	b	b	b	b	b
0.431953	0.568047	2B_108324279	2B	69.5696	a	a	a	a	b	b	b	a	a	a	a	a	a	b	a	b	b	a	b	a	h	a	b	b	b	b	b	b	b	a	a	a	b	a	b	a	b	a	h	a	b	b	b	b	b
0.388535	0.611465	2B_108324158	2B	69.5696	a	a	a	a	b	b	b	a	a	a	a	a	a	b	a	b	b	a	b	a	h	h	b	b	b	b	b	b	b	h	h	a	b	a	b	a	b	a	h	a	b	b	b	b	b
0.431953	0.568047	2B_108324248	2B	69.5696	a	a	a	a	b	b	b	a	a	a	a	a	a	b	a	b	b	a	b	a	h	a	b	b	b	b	b	b	b	a	a	a	b	a	b	a	b	a	h	a	b	b	b	b	b
0.442424	0.557576	2B_106245056	2B	69.5696	a	a	a	a	b	b	b	a	a	a	a	a	a	b	a	b	b	a	b	a	h	a	b	b	h	b	b	b	b	a	a	a	b	a	b	a	b	a	h	a	b	b	b	b	b
0.439759	0.560241	2B_106245230	2B	69.5696	a	a	a	a	b	b	b	a	a	a	a	a	a	b	a	b	b	a	b	a	h	a	b	b	h	b	b	b	b	a	a	a	b	a	b	a	b	a	h	a	b	b	b	b	b
0.442424	0.557576	2B_106245081	2B	69.5696	a	a	a	a	b	b	b	a	a	a	a	a	a	b	a	b	b	a	b	a	h	a	b	b	h	b	b	b	b	a	a	a	b	a	b	a	b	a	h	a	b	b	b	b	b
0.452381	0.547619	2B_109121102	2B	69.9285	a	a	a	a	b	b	b	a	a	a	a	a	a	b	a	b	b	a	b	a	h	a	b	b	h	b	b	b	b	a	a	a	b	a	b	a	b	a	h	a	b	b	b	h	b
0.452381	0.547619	2B_109121094	2B	69.9285	a	a	a	a	b	b	b	a	a	a	a	a	a	b	a	b	b	a	b	a	h	a	b	b	h	b	b	b	b	a	a	a	b	a	b	a	b	a	h	a	b	b	b	h	b
0.452381	0.547619	2B_109121107	2B	69.9285	a	a	a	a	b	b	b	a	a	a	a	a	a	b	a	b	b	a	b	a	h	a	b	b	h	b	b	b	b	a	a	a	b	a	b	a	b	a	h	a	b	b	b	h	b
0.449704	0.550296	2B_109121067	2B	69.9285	a	a	a	a	b	b	b	a	a	a	a	a	a	b	a	b	b	a	b	a	h	a	b	b	h	b	b	b	b	a	a	a	b	a	b	a	b	a	h	a	b	b	b	b	b
0.436364	0.563636	2B_109121011	2B	69.9285	a	a	a	a	b	b	b	a	-	a	a	a	a	b	a	b	b	a	b	a	h	a	b	b	h	b	b	b	b	a	a	a	b	a	b	a	b	a	h	a	b	b	b	b	b
0.449704	0.550296	2B_109121065	2B	69.9285	a	a	a	a	b	b	b	a	a	a	a	a	a	b	a	b	b	a	b	a	h	a	b	b	h	b	b	b	b	a	a	a	b	a	b	a	b	a	h	a	b	b	b	b	b
0.449102	0.550898	2B_117952956	2B	70.9579	a	a	a	a	b	b	b	a	a	a	a	a	a	b	a	b	b	a	b	a	h	a	b	b	b	b	b	b	b	b	a	a	b	h	b	a	b	a	h	a	b	b	b	b	b
0.45625	0.54375	2B_118479887	2B	71.2957	h	a	a	a	b	b	b	a	a	a	a	a	a	b	a	b	b	a	b	a	h	a	b	b	b	b	b	b	b	b	a	a	b	h	b	a	b	a	h	a	b	b	b	b	b
0.460123	0.539877	2B_118204182	2B	71.2958	a	a	a	a	b	b	b	a	a	a	a	a	a	b	a	b	b	a	b	a	h	a	b	b	b	b	b	b	b	b	a	a	b	h	b	a	b	a	h	a	b	b	b	h	b
0.4625	0.5375	2B_118479996	2B	71.2958	a	a	a	a	b	b	b	a	a	a	a	a	a	b	a	b	b	a	b	a	h	a	b	b	b	b	b	b	b	b	a	a	b	h	b	a	b	a	h	a	b	b	b	b	b
0.457317	0.542683	2B_118204078	2B	71.2958	a	a	a	a	b	b	b	a	a	a	a	a	a	b	a	b	b	a	b	a	h	a	b	b	b	b	b	b	b	b	a	a	b	h	b	a	b	a	h	a	b	b	b	h	b
0.475904	0.524096	2B_129310872	2B	73.1872	a	a	a	a	b	b	b	a	a	a	b	a	a	b	a	a	b	a	b	a	a	a	b	b	h	b	b	b	b	b	a	a	b	h	b	a	b	a	h	a	b	b	b	b	b
0.487952	0.512048	2B_129344569	2B	73.1872	a	a	a	a	b	b	b	a	a	a	b	a	a	b	a	a	b	a	b	a	a	a	b	b	b	b	b	b	b	b	a	h	b	h	b	a	b	a	h	a	b	b	b	h	b
0.491018	0.508982	2B_129344538	2B	73.1872	a	a	a	a	b	b	b	a	a	a	b	a	a	b	a	a	b	a	b	a	a	a	b	b	b	b	b	b	b	b	a	a	b	h	b	a	b	a	h	a	b	b	b	h	b
0.490909	0.509091	2B_129344570	2B	73.1872	a	a	a	a	b	b	b	a	a	a	b	a	a	b	a	a	b	a	b	a	a	a	b	b	b	b	b	b	b	b	a	h	b	h	-	a	b	a	h	a	b	b	b	h	b
0.470238	0.529762	2B_135300670	2B	75.9311	a	b	a	a	b	b	b	a	a	a	b	a	a	b	a	a	a	a	b	a	a	a	b	b	h	b	b	b	b	b	a	a	b	a	b	a	b	a	b	a	b	b	b	b	b
0.473684	0.526316	2B_135300602	2B	75.9311	a	b	a	a	b	b	b	a	a	a	b	a	a	b	a	a	a	a	b	a	a	a	b	b	b	b	b	b	b	b	a	a	b	a	b	a	b	a	b	a	b	b	b	b	b
0.467456	0.532544	2B_135300681	2B	75.9311	a	b	a	a	b	b	b	a	a	a	b	a	a	b	a	a	a	a	b	a	a	a	b	b	b	b	b	b	b	b	a	a	b	a	b	a	b	a	b	a	b	b	b	b	b
0.5	0.5	2B_135285252	2B	76.2492	a	b	a	a	b	b	b	a	a	a	b	a	a	b	a	a	a	a	h	a	a	a	b	b	b	b	b	b	b	b	a	a	-	a	b	a	b	a	b	a	b	b	b	h	b
0.473373	0.526627	2B_135300694	2B	76.2492	a	b	a	a	b	b	b	a	a	a	b	a	a	b	a	a	a	a	b	a	a	a	b	b	b	b	b	b	b	b	a	a	b	a	b	a	b	a	b	a	b	b	b	b	b
0.544872	0.455128	2B_135285336	2B	76.2492	a	b	a	a	h	b	b	a	a	a	b	a	a	b	a	a	a	a	h	a	a	a	b	b	b	b	b	-	b	b	a	a	-	a	b	a	b	a	b	a	b	b	b	h	b
0.458333	0.541667	2B_143520823	2B	81.9939	b	b	b	a	b	b	b	b	a	a	b	a	a	b	a	a	h	a	b	a	a	a	b	a	b	b	b	b	b	b	a	a	b	a	b	a	b	a	b	a	b	b	b	h	b
0.452381	0.547619	2B_143520987	2B	81.9939	b	b	b	a	b	b	b	b	a	a	b	a	a	b	a	a	b	a	b	h	a	a	b	a	b	b	b	b	b	b	a	a	b	a	b	a	b	a	b	a	b	b	b	h	b
0.463855	0.536145	2B_143520910	2B	81.9939	b	b	b	a	b	b	b	b	a	a	b	a	a	b	a	a	b	a	b	a	a	a	b	a	b	b	b	b	b	b	a	a	h	a	b	a	b	a	b	a	b	b	b	h	b
0.455621	0.544379	2B_143520867	2B	81.9939	b	b	b	a	b	b	b	b	a	a	b	a	a	b	a	a	b	a	b	a	a	a	b	a	b	b	b	b	b	b	a	a	b	a	b	a	b	a	b	a	b	b	b	h	b
0.452381	0.547619	2B_143520814	2B	81.9939	b	b	b	a	b	b	b	b	a	a	b	a	a	b	a	a	b	a	b	a	a	a	b	a	b	b	b	b	b	b	a	a	b	a	b	a	b	a	b	a	b	b	b	h	b
0.467066	0.532934	2B_151830603	2B	82.3219	b	b	b	a	b	b	b	b	a	a	b	a	a	b	a	a	b	a	b	a	a	a	b	a	h	b	b	b	b	b	a	a	b	a	b	h	b	a	b	a	b	b	b	h	b
0.464286	0.535714	2B_151830540	2B	82.3219	b	b	b	a	b	b	b	b	a	a	b	a	a	b	a	a	b	a	b	a	a	a	b	a	h	b	b	b	b	b	a	a	b	a	b	h	b	a	b	a	b	b	b	h	b
0.461078	0.538922	2B_151830576	2B	82.3219	b	b	b	a	b	b	b	b	a	a	b	a	a	b	-	a	b	a	b	a	a	a	b	a	h	b	b	b	b	b	a	a	b	a	b	h	b	a	b	a	b	b	b	h	b
0.464286	0.535714	2B_151830612	2B	82.3219	b	b	b	a	b	b	b	b	a	a	b	a	a	b	a	a	b	a	b	a	a	a	b	a	h	b	b	b	b	b	a	a	b	a	b	h	b	a	b	a	b	b	b	h	b
0.464286	0.535714	2B_151830541	2B	82.3219	b	b	b	a	b	b	b	b	a	a	b	a	a	b	a	a	b	a	b	a	a	a	b	a	h	b	b	b	b	b	a	a	b	a	b	h	b	a	b	a	b	b	b	h	b
0.464286	0.535714	2B_151830546	2B	82.3219	b	b	b	a	b	b	b	b	a	a	b	a	a	b	a	a	b	a	b	a	a	a	b	a	h	b	b	b	b	b	a	a	b	a	b	h	b	a	b	a	b	b	b	h	b
0.45614	0.54386	2B_149210404	2B	82.3219	b	b	b	a	b	b	b	b	a	a	b	a	a	b	a	a	b	a	b	a	a	a	b	a	b	b	b	b	b	b	a	a	b	a	b	h	b	a	b	a	b	b	b	b	b
0.464286	0.535714	2B_149217314	2B	82.3219	b	b	b	a	b	b	b	b	a	a	-	a	a	b	a	a	b	a	b	a	a	a	b	a	h	b	b	b	b	b	a	a	b	a	b	h	b	a	b	a	b	b	b	h	b
0.473054	0.526946	2B_145313888	2B	82.3219	-	b	b	a	b	b	b	b	a	a	b	a	a	h	a	a	b	a	b	a	a	a	b	a	b	b	b	b	b	b	a	a	b	a	b	h	b	a	b	a	b	b	b	b	b
0.473054	0.526946	2B_145313889	2B	82.3219	-	b	b	a	b	b	b	b	a	a	b	a	a	-	a	a	b	a	b	a	a	a	b	a	b	b	b	b	b	b	a	a	b	a	b	h	b	a	b	a	b	b	b	b	b
0.470238	0.529762	2B_145314028	2B	82.3219	-	b	b	a	b	b	b	b	a	a	b	a	a	b	a	a	b	a	b	a	a	a	b	a	b	b	b	b	b	b	a	a	b	a	b	h	b	a	b	a	b	b	b	b	b
0.473054	0.526946	2B_145313917	2B	82.3219	-	b	b	a	h	b	b	b	a	a	b	a	a	b	a	a	b	a	b	a	a	a	b	a	b	b	b	b	b	b	a	a	b	a	b	h	b	a	b	a	b	b	b	b	b
0.467066	0.532934	2B_145314012	2B	82.3219	-	b	b	a	b	b	b	b	a	a	b	a	a	b	a	a	b	a	b	a	h	a	b	a	b	b	b	b	b	b	a	a	b	a	b	h	b	a	b	a	b	b	b	b	b
0.470238	0.529762	2B_145314033	2B	82.3219	-	b	b	a	b	b	b	b	a	a	b	a	a	b	a	a	b	a	b	a	a	a	b	a	b	b	b	b	b	b	a	a	b	a	b	h	b	a	b	a	b	b	b	b	b
0.470238	0.529762	2B_145313892	2B	82.322	-	b	b	a	b	b	b	b	a	a	b	a	a	b	a	a	b	a	b	a	a	a	b	a	b	b	b	b	b	b	a	a	b	a	b	h	b	a	b	a	b	b	b	b	b
0.470238	0.529762	2B_145314053	2B	82.322	-	b	b	a	b	b	b	b	a	a	b	a	a	b	a	a	b	a	b	a	a	a	b	a	b	b	b	b	b	b	a	a	b	a	b	h	b	a	b	a	b	b	b	b	b
0.459302	0.540698	2B_149210422	2B	82.322	b	b	b	a	b	b	b	b	a	a	b	a	a	b	a	a	b	a	b	a	a	a	b	a	b	b	b	b	b	b	a	a	b	a	b	h	b	a	b	a	b	b	b	b	b
0.461988	0.538012	2B_149217406	2B	82.322	b	b	b	a	b	b	b	b	a	a	b	a	a	b	a	a	b	a	b	a	a	a	b	a	b	b	b	b	b	b	a	a	b	a	b	h	b	a	b	a	b	b	b	h	b
0.481707	0.518293	2B_149217357	2B	82.322	b	b	b	a	b	b	b	-	a	a	b	a	a	b	a	a	b	a	b	a	a	a	-	a	h	-	b	b	b	b	a	a	b	a	b	h	b	a	b	a	b	-	b	h	b
0.464706	0.535294	2B_149217351	2B	82.322	b	b	b	a	b	b	b	b	a	a	b	a	a	b	a	a	b	a	b	a	a	a	b	a	h	b	b	b	b	b	a	a	b	a	b	h	b	a	b	a	b	b	b	h	b
0.464706	0.535294	2B_151553377	2B	82.322	b	b	b	a	b	b	b	b	a	a	b	a	a	b	a	a	b	a	b	a	a	a	b	a	h	b	b	b	b	b	a	a	b	a	b	h	b	a	b	a	b	b	b	h	b
0.464706	0.535294	2B_151553367	2B	82.322	b	b	b	a	b	b	b	b	a	a	b	a	a	b	a	a	b	a	b	a	a	a	b	a	h	b	b	b	b	b	a	a	b	a	b	h	b	a	b	a	b	b	b	h	b
0.475904	0.524096	2B_151553432	2B	82.322	b	b	b	a	b	b	b	b	a	a	b	a	a	b	a	a	b	a	b	a	a	a	b	a	h	b	b	b	b	b	a	a	b	a	b	h	b	a	b	a	b	b	b	b	b
0.47619	0.52381	2B_151553454	2B	82.322	b	b	b	a	b	b	b	b	a	a	b	a	a	b	a	a	b	a	b	a	a	a	b	a	h	b	b	b	b	b	a	a	b	a	b	h	b	a	b	a	b	b	b	b	b
0.490683	0.509317	2B_158315479	2B	85.985	b	b	b	a	b	h	b	b	a	a	b	a	a	b	a	a	b	a	b	a	a	a	b	a	b	b	b	b	b	b	a	a	b	a	b	b	b	a	b	a	b	b	b	h	b
0.47093	0.52907	2B_158315391	2B	85.985	b	b	b	a	b	b	b	b	a	a	b	a	a	b	a	a	b	a	b	a	a	a	b	a	b	b	b	b	b	b	a	a	b	a	b	b	b	a	b	a	b	b	b	b	b
0.458824	0.541176	2B_160785341	2B	86.5643	b	b	b	a	b	b	b	b	a	a	b	a	a	b	a	a	b	a	b	a	a	a	b	a	b	b	b	b	b	b	a	a	b	a	b	b	b	a	b	a	b	b	b	h	b
0.458824	0.541176	2B_160785083	2B	86.5643	b	b	b	a	b	b	b	b	a	a	b	a	a	b	a	a	b	a	b	a	a	a	b	a	b	b	b	b	b	b	a	a	b	a	b	b	b	a	b	a	b	b	b	h	b
0.455621	0.544379	2B_160785312	2B	86.5643	b	b	b	a	b	b	b	b	a	a	b	a	a	b	a	a	b	a	b	a	a	a	b	a	b	b	b	b	b	b	a	a	b	a	b	b	b	a	b	a	b	b	b	h	b
0.458824	0.541176	2B_160785025	2B	86.5643	b	b	b	a	b	b	b	b	a	a	b	a	a	b	a	a	b	a	b	a	a	a	b	a	b	b	b	b	b	b	a	a	b	a	b	b	b	a	b	a	b	b	b	h	b
0.509934	0.490066	2B_159876359	2B	86.5643	b	b	b	a	b	b	b	h	a	a	b	a	a	b	a	a	b	a	b	a	a	a	h	h	h	h	h	b	h	h	a	a	b	a	b	h	b	a	b	a	b	b	b	b	b
0.487179	0.512821	2B_170872388	2B	90.1602	a	b	b	a	b	b	b	b	a	b	b	a	a	b	a	a	b	a	b	h	a	a	b	a	a	b	b	b	b	b	a	a	b	a	b	b	b	a	b	a	b	b	h	b	b
0.47619	0.52381	2B_174548691	2B	90.7754	a	b	b	a	b	b	b	b	a	b	b	a	a	a	a	a	b	a	b	h	a	a	b	a	a	b	b	b	b	b	a	a	b	a	b	b	b	a	b	a	b	b	h	b	b
0.46988	0.53012	2B_174548597	2B	90.7754	a	b	b	a	b	b	b	b	a	b	b	a	a	a	a	a	b	a	b	-	a	a	b	a	a	b	b	b	b	b	a	a	b	-	b	b	b	a	b	a	b	b	h	b	b
0.461538	0.538462	2B_179047285	2B	92.021	a	b	b	a	b	b	b	b	a	b	b	a	a	a	a	a	b	a	b	h	a	a	b	a	a	b	b	b	b	b	a	a	b	a	b	b	b	a	b	a	b	b	h	b	b
0.461988	0.538012	2B_179047260	2B	92.021	a	b	b	a	b	b	b	b	a	b	b	a	a	a	a	a	b	a	b	h	a	a	b	a	a	b	b	b	b	b	a	a	b	a	b	b	b	a	b	a	b	b	h	b	b
0.465116	0.534884	2B_179047284	2B	92.021	a	b	b	a	b	b	b	b	a	b	b	a	a	a	a	a	b	a	b	h	a	a	b	a	a	b	b	b	b	b	a	a	b	a	b	b	b	a	b	a	b	b	h	b	b
0.467836	0.532164	2B_179047293	2B	92.021	a	b	b	a	b	b	b	b	a	b	b	a	a	a	a	a	b	a	b	h	a	a	b	a	a	b	b	b	b	b	a	a	b	a	b	b	b	a	b	a	b	b	h	b	b
0.43787	0.56213	2B_186309639	2B	93.1975	a	b	b	a	b	b	b	b	a	b	b	a	a	a	a	a	b	a	b	h	a	a	b	a	b	b	b	b	b	b	a	a	b	b	b	b	b	a	b	a	b	b	h	b	b
0.448485	0.551515	2B_185038622	2B	93.1975	a	b	b	a	b	b	b	b	a	b	b	a	a	a	a	a	b	a	b	h	a	a	b	a	b	b	b	b	b	b	a	a	-	-	b	b	b	a	b	a	b	b	h	b	b
0.428571	0.571429	2B_186309646	2B	93.4866	a	b	b	a	b	b	b	b	a	b	b	a	a	a	a	a	b	a	b	h	a	a	b	a	b	b	b	b	b	b	a	a	b	b	b	b	b	a	b	a	b	b	h	b	b
0.426829	0.573171	2B_189680580	2B	93.4866	a	b	b	a	b	b	b	b	a	b	b	a	a	a	a	a	b	a	b	h	a	a	b	a	b	b	b	b	b	b	a	a	b	b	b	b	b	a	b	-	b	b	h	b	b
0.426829	0.573171	2B_189680571	2B	93.4866	a	b	b	a	b	b	b	b	a	b	b	a	a	a	a	a	b	a	b	h	a	a	b	a	b	b	b	b	b	b	a	a	b	b	b	b	b	a	b	-	b	b	h	b	b
0.429448	0.570552	2B_195923459	2B	94.0315	a	b	b	a	b	b	b	b	a	b	b	a	a	a	a	a	b	h	b	h	a	a	b	a	b	b	b	b	b	b	a	a	b	b	b	b	b	a	b	a	b	b	h	b	b
0.481481	0.518519	2B_203150149	2B	94.5768	a	b	b	a	b	b	b	b	a	b	b	a	a	a	a	a	b	a	b	h	a	a	b	a	b	b	b	b	b	b	a	a	-	b	b	b	b	a	b	a	b	b	h	b	b
0.452381	0.547619	2B_203457293	2B	94.9385	a	b	b	a	b	b	b	b	a	b	b	a	a	a	a	a	b	a	b	h	a	a	b	a	b	b	b	b	b	b	a	a	b	b	b	b	b	a	b	a	b	b	h	b	b
0.484663	0.515337	2B_203150145	2B	94.9385	a	b	b	a	b	b	b	b	a	b	b	a	a	a	a	a	b	a	b	h	a	a	b	a	b	b	b	b	b	b	a	a	-	b	b	b	b	a	b	a	b	b	h	b	b
0.45509	0.54491	2B_203457342	2B	94.9385	a	b	b	a	b	b	b	b	a	b	b	a	a	a	a	a	b	a	b	h	a	a	b	a	h	b	b	b	b	b	a	a	b	b	b	b	b	a	b	a	b	b	h	b	b
0.460606	0.539394	2B_203457151	2B	94.9385	a	b	b	a	b	b	b	b	a	b	b	a	a	a	a	a	b	a	b	h	a	a	b	a	h	b	b	b	b	b	a	a	b	b	b	b	b	a	b	a	b	b	h	b	b
0.457831	0.542169	2B_203457343	2B	94.9385	a	b	b	a	b	b	b	b	a	b	b	a	a	a	a	a	b	a	b	h	a	a	b	a	h	b	b	b	b	b	a	a	b	b	b	b	b	a	b	a	b	b	h	b	b
0.45509	0.54491	2B_203457323	2B	94.9385	a	b	b	a	b	b	b	b	a	b	b	a	a	a	a	a	b	a	b	h	a	a	b	a	h	b	b	b	b	b	a	a	b	b	b	b	b	a	b	a	b	b	h	b	b
0.503356	0.496644	2B_198099722	2B	94.9386	a	b	b	a	b	b	b	b	a	b	b	a	a	a	a	a	b	a	b	h	a	a	b	a	b	b	b	b	h	b	a	a	b	b	b	b	b	a	b	a	b	b	h	b	b
0.465839	0.534161	2B_198099567	2B	94.9386	a	b	b	a	b	b	b	b	a	b	b	a	a	a	a	a	b	a	b	h	a	a	b	a	-	b	b	b	b	b	a	a	b	b	b	b	b	a	b	a	b	b	h	b	b
0.484848	0.515152	2B_203150216	2B	94.9386	a	b	b	a	b	b	b	b	a	b	b	a	a	a	a	a	b	a	b	h	a	a	b	a	b	b	b	b	b	b	a	a	-	b	b	b	b	a	b	a	b	b	h	b	b
0.481707	0.518293	2B_203150150	2B	94.9386	a	b	b	a	b	b	b	b	a	b	b	a	a	a	a	a	b	a	b	h	a	a	b	a	b	b	b	b	b	b	a	a	-	b	b	b	b	a	b	a	b	b	h	b	b
0.484848	0.515152	2B_203150169	2B	94.9386	a	b	b	a	b	b	b	b	a	b	b	a	a	a	a	a	b	a	b	h	a	a	b	a	b	b	b	b	b	b	a	a	-	b	b	b	b	a	b	a	b	b	h	b	b
0.481928	0.518072	2B_203150198	2B	94.9386	a	b	b	a	b	b	b	b	a	b	b	a	a	a	a	a	b	a	b	h	a	a	b	a	b	b	b	b	b	b	a	a	-	b	b	b	b	a	b	a	b	b	h	b	b
0.481928	0.518072	2B_203150171	2B	94.9386	a	b	b	a	b	b	b	b	a	b	b	a	a	a	a	a	b	a	b	h	a	a	b	a	b	b	b	b	b	b	a	a	-	b	b	b	b	a	b	a	b	b	h	b	b
0.487805	0.512195	2B_203150173	2B	94.9386	a	b	b	a	b	b	b	b	a	b	b	a	a	a	a	a	b	a	b	h	a	a	b	a	b	b	b	b	b	b	a	a	-	b	b	b	b	a	b	a	b	b	h	b	b
0.436364	0.563636	2B_210467831	2B	98.8762	a	b	b	a	a	b	b	b	a	b	b	a	b	a	a	a	b	a	b	h	a	a	b	b	b	b	b	b	b	b	a	a	b	b	b	b	b	a	b	a	b	b	h	b	b
0.433735	0.566265	2B_210467770	2B	98.8762	a	b	b	a	a	b	b	b	a	b	b	a	b	a	a	a	b	a	b	h	a	a	b	b	b	b	b	b	b	b	a	a	b	b	b	b	b	a	b	a	b	b	h	b	b
0.428571	0.571429	2B_208358002	2B	98.8762	a	b	b	a	a	b	b	b	a	b	b	a	b	a	a	a	b	a	b	h	a	a	b	b	b	b	b	b	b	b	a	a	b	b	b	b	b	a	b	a	b	b	h	b	b
0.420732	0.579268	2B_213476242	2B	99.2648	a	b	b	a	a	b	h	b	a	b	b	a	b	a	a	a	b	a	b	h	a	a	b	b	b	b	b	b	b	b	a	a	b	b	b	b	b	a	b	a	b	b	b	b	b
0.427711	0.572289	2B_213476292	2B	99.2648	a	b	b	a	a	b	h	b	a	b	b	a	b	a	a	a	b	a	b	h	a	a	b	b	b	b	b	b	b	b	a	a	b	b	b	b	b	a	b	a	b	b	b	b	b
0.386503	0.613497	2B_224907754	2B	100.001	a	b	b	a	a	b	h	b	b	b	b	a	b	-	a	a	b	a	b	h	a	a	b	b	b	b	b	b	b	b	a	a	b	b	b	b	b	a	b	-	b	b	b	b	b
0.413174	0.586826	2B_221601174	2B	100.001	a	b	b	a	a	b	h	b	b	b	b	a	b	a	a	a	b	a	b	h	a	a	b	b	b	b	b	b	b	b	a	a	b	b	b	b	b	a	b	a	b	b	b	b	b
0.414634	0.585366	2B_221623550	2B	100.001	a	b	b	a	a	b	h	b	b	b	b	a	b	a	a	a	b	a	b	h	a	a	b	b	b	b	b	b	b	b	a	a	b	b	-	b	b	a	b	a	b	b	b	b	b
0.403846	0.596154	2B_221623511	2B	100.001	a	b	b	a	a	b	h	b	b	b	b	a	b	a	a	a	b	a	b	h	-	a	b	b	b	b	b	b	b	h	a	a	b	b	-	b	b	a	b	a	b	b	b	b	b
0.417178	0.582822	2B_221623599	2B	100.001	a	b	b	a	a	b	h	b	b	b	b	a	b	a	a	a	b	a	b	h	a	a	b	b	b	b	b	b	b	b	a	a	b	b	-	b	b	a	b	a	b	b	b	b	b
0.409639	0.590361	2B_221601205	2B	100.001	a	b	b	a	a	b	h	b	b	b	b	a	b	a	a	a	b	a	b	h	a	a	b	b	b	b	b	b	b	b	a	a	b	b	b	b	b	a	b	a	b	b	b	b	b
0.407186	0.592814	2B_221601134	2B	100.335	a	b	b	a	a	b	h	b	b	b	b	a	b	a	a	a	b	a	b	h	a	a	b	b	b	b	b	b	b	b	a	a	b	b	b	b	b	a	b	a	b	b	b	b	b
0.412903	0.587097	2B_225340912	2B	100.67	a	b	b	a	a	b	h	b	b	b	b	a	b	h	b	a	b	a	b	h	a	a	b	b	b	b	b	b	b	b	a	a	b	b	b	b	b	a	b	h	b	b	h	h	b
0.3875	0.6125	2B_225340725	2B	100.67	a	b	b	a	a	b	h	b	b	b	b	a	b	a	b	a	b	a	b	h	a	a	b	b	b	b	b	b	b	b	a	a	b	b	b	b	b	h	b	a	b	b	b	b	b
0.397516	0.602484	2B_225667162	2B	100.67	a	b	b	a	a	b	h	b	b	b	b	a	b	a	b	a	b	a	b	h	a	a	b	b	b	b	b	b	b	b	a	a	b	b	b	b	b	a	b	a	b	b	b	b	b
0.401235	0.598765	2B_225340853	2B	100.67	a	b	b	a	a	b	h	b	b	b	b	a	b	a	b	a	b	a	b	h	a	a	h	b	b	b	b	b	b	b	a	a	b	b	b	b	b	a	b	a	b	b	b	b	b
0.432927	0.567073	2B_231110264	2B	103.122	a	b	b	a	a	b	h	b	b	b	b	a	b	a	b	a	b	a	b	h	a	a	a	b	b	b	b	b	b	b	a	a	b	b	b	b	b	a	b	a	b	b	b	a	b
0.435583	0.564417	2B_240150949	2B	104.142	a	b	b	a	a	b	a	b	b	b	b	a	b	a	b	a	b	a	b	h	a	a	a	b	b	b	b	a	b	b	a	b	-	b	b	b	b	a	b	a	b	b	b	h	b
0.416667	0.583333	2B_240150898	2B	104.142	a	b	b	a	a	b	a	b	b	b	b	a	b	a	b	a	b	a	b	h	a	a	a	b	b	b	b	a	b	b	a	b	-	b	b	b	b	a	b	a	b	b	b	h	b
0.434783	0.565217	2B_240150927	2B	104.142	a	b	b	a	a	b	a	b	b	b	b	a	b	a	b	a	b	a	b	h	a	a	a	b	b	b	b	a	b	b	a	b	-	b	b	b	h	a	b	a	b	b	b	h	b
0.432099	0.567901	2B_241239518	2B	104.775	a	b	b	a	a	b	a	b	b	b	b	a	b	a	b	a	b	a	b	a	a	a	a	b	h	b	a	a	b	b	a	b	b	b	b	b	b	a	b	a	b	b	b	h	b
0.439024	0.560976	2B_241239573	2B	104.775	a	b	b	a	a	b	a	b	b	b	b	a	b	a	b	a	b	a	b	a	a	a	a	b	h	b	a	a	b	b	a	b	b	b	b	b	b	a	b	a	b	b	b	h	b
0.439024	0.560976	2B_241239589	2B	104.775	a	b	b	a	a	b	a	b	b	b	b	a	b	a	b	a	b	a	b	a	a	a	a	b	h	b	a	a	b	b	a	b	b	b	b	b	b	a	b	a	b	b	b	h	b
0.447853	0.552147	2B_241239639	2B	105.088	a	b	b	a	a	b	a	b	b	b	b	a	b	a	b	a	b	a	b	a	a	a	a	b	b	b	a	a	b	b	a	b	b	b	b	b	b	a	b	a	b	b	b	h	b
0.425926	0.574074	2B_303121373	2B	106.697	a	b	b	a	a	b	a	b	b	b	b	a	b	a	b	b	b	a	b	a	a	a	a	b	b	b	a	a	b	b	a	b	b	b	b	b	b	a	b	a	b	b	b	h	b
0.446429	0.553571	2B_286208788	2B	106.697	a	b	b	a	a	b	a	h	b	b	b	a	b	a	b	h	b	a	b	a	a	a	a	b	h	b	a	a	b	b	a	b	b	b	b	b	b	a	b	a	b	b	b	a	b
0.434524	0.565476	2B_261549358	2B	107.009	a	b	b	a	a	b	a	b	b	b	b	a	b	a	b	b	b	a	b	a	a	a	a	b	b	b	a	a	b	b	a	b	b	b	b	-	b	a	b	a	b	b	b	a	b
0.427711	0.572289	2B_303121332	2B	107.009	a	b	b	a	a	b	a	b	b	b	b	a	b	a	b	b	b	a	b	a	a	a	a	b	b	b	a	a	b	b	a	b	b	b	b	b	b	a	b	a	b	b	b	h	b
0.433735	0.566265	2B_298455107	2B	107.009	a	b	b	a	a	b	a	b	b	b	b	a	b	a	b	b	b	a	b	a	a	a	a	b	h	b	a	a	b	b	a	b	b	b	b	b	b	a	b	a	b	b	b	h	b
0.433735	0.566265	2B_298455120	2B	107.009	a	b	b	a	a	b	a	b	b	b	b	a	b	a	b	b	b	a	b	a	a	a	a	b	h	b	a	a	b	b	a	b	b	b	b	b	b	a	b	a	b	b	b	h	b
0.419753	0.580247	2B_246883146	2B	107.009	a	b	b	a	a	b	a	b	b	b	b	a	b	a	b	b	b	a	b	a	a	a	a	b	b	b	a	-	b	b	a	b	b	b	b	b	b	a	b	a	b	b	b	a	b
0.485915	0.514085	2B_298454927	2B	107.009	a	b	b	a	a	b	a	b	b	b	b	a	h	a	b	b	b	a	b	a	a	a	a	b	h	b	a	a	b	h	a	b	b	b	b	b	b	a	b	a	b	b	b	h	b
0.425926	0.574074	2B_303153416	2B	107.009	a	b	b	a	a	b	a	b	b	b	b	a	b	a	b	b	b	a	b	a	a	a	a	b	b	b	a	a	b	b	a	b	b	b	b	b	b	a	-	a	b	b	b	h	b
0.430303	0.569697	2B_245869540	2B	107.009	a	b	b	a	a	b	a	b	b	b	b	a	b	a	b	b	b	a	b	a	a	a	a	b	b	b	a	a	b	b	a	b	b	b	b	b	b	a	b	a	b	b	b	a	b
0.435294	0.564706	2B_253393184	2B	107.009	a	b	b	a	a	b	a	b	b	b	b	a	b	a	b	b	b	a	b	a	a	a	a	b	b	b	a	a	b	b	a	b	b	b	b	b	b	a	b	a	b	b	b	a	b
0.408805	0.591195	2B_298454958	2B	107.009	a	b	b	a	a	b	a	b	b	b	b	a	b	a	b	b	b	a	b	a	a	h	a	b	b	b	a	a	b	b	a	b	b	b	b	b	b	a	b	a	b	b	b	h	b
0.42515	0.57485	2B_245680732	2B	107.009	a	b	b	a	a	b	a	b	b	b	b	a	b	a	b	b	b	a	b	a	a	a	a	b	b	b	a	a	b	b	a	b	b	b	b	b	b	a	b	a	b	b	b	h	b
0.431953	0.568047	2B_245680811	2B	107.009	a	b	b	a	a	b	a	b	b	b	b	a	b	a	b	b	b	a	b	a	a	a	a	b	b	b	a	a	b	b	a	b	b	b	b	b	b	a	b	a	b	b	b	h	b
0.426036	0.573964	2B_323149864	2B	107.009	a	b	b	a	a	b	a	b	b	b	b	a	b	a	b	b	b	a	b	a	a	a	a	b	b	b	a	a	b	b	a	b	b	b	b	b	b	a	b	a	b	b	b	h	b
0.429412	0.570588	2B_281931554	2B	107.009	a	b	b	a	a	b	a	b	b	b	b	a	b	a	b	b	b	a	b	a	a	a	a	b	b	b	a	a	b	b	a	b	b	b	b	b	b	a	b	a	b	b	b	h	b
0.432749	0.567251	2B_262038260	2B	107.009	a	b	b	a	a	b	a	b	b	b	b	a	b	a	b	b	b	a	b	a	a	a	a	b	b	b	a	a	b	b	a	b	b	b	b	b	b	a	b	a	b	b	b	a	b
0.432749	0.567251	2B_281931557	2B	107.009	a	b	b	a	a	b	a	b	b	b	b	a	b	a	b	b	b	a	b	a	a	a	a	b	b	b	a	a	b	b	a	b	b	b	b	b	b	a	b	a	b	b	b	a	b
0.432749	0.567251	2B_327227672	2B	107.009	a	b	b	a	a	b	a	b	b	b	b	a	b	a	b	b	b	a	b	a	a	a	a	b	b	b	a	a	b	b	a	b	b	b	b	b	b	a	b	a	b	b	b	a	b
0.432749	0.567251	2B_262323677	2B	107.009	a	b	b	a	a	b	a	b	b	b	b	a	b	a	b	b	b	a	b	a	a	a	a	b	b	b	a	a	b	b	a	b	b	b	b	b	b	a	b	a	b	b	b	a	b
0.432749	0.567251	2B_327652558	2B	107.009	a	b	b	a	a	b	a	b	b	b	b	a	b	a	b	b	b	a	b	a	a	a	a	b	b	b	a	a	b	b	a	b	b	b	b	b	b	a	b	a	b	b	b	a	b
0.437126	0.562874	2B_257789177	2B	107.009	a	b	b	a	a	b	a	b	b	b	b	a	b	a	b	b	b	a	b	a	a	a	a	b	b	b	a	a	b	b	a	b	b	-	b	b	b	a	b	a	b	b	b	a	b
0.432749	0.567251	2B_353392044	2B	107.009	a	b	b	a	a	b	a	b	b	b	b	a	b	a	b	b	b	a	b	a	a	a	a	b	b	b	a	a	b	b	a	b	b	b	b	b	b	a	b	a	b	b	b	a	b
0.42515	0.57485	2B_286208784	2B	107.009	a	b	b	a	a	b	a	b	b	b	b	a	b	a	b	b	b	a	b	h	a	a	a	b	h	b	h	a	b	b	a	b	b	b	b	b	b	a	b	a	b	b	b	a	b
0.401235	0.598765	2B_357296792	2B	107.009	a	b	b	a	-	b	a	b	b	b	b	a	b	h	b	b	b	a	b	-	a	a	a	b	b	b	a	a	b	b	a	b	b	b	b	b	b	a	b	a	b	b	b	a	b
0.422619	0.577381	2B_357303711	2B	107.009	a	b	b	a	a	b	a	b	b	b	b	a	b	a	b	b	b	a	b	h	a	a	a	b	b	b	a	a	b	b	a	b	b	b	b	b	b	a	b	a	b	b	b	a	b
0.426829	0.573171	2B_357303805	2B	107.009	a	b	b	a	a	b	a	b	b	b	b	a	b	a	b	b	b	a	h	h	a	a	a	b	b	b	a	a	b	b	a	b	b	b	b	b	b	a	b	a	b	b	b	a	b
0.415663	0.584337	2B_357303795	2B	107.009	a	b	b	a	a	b	a	b	b	b	b	a	b	a	b	b	b	a	b	h	a	a	a	b	b	b	a	a	b	b	a	b	b	b	b	b	b	a	b	a	b	b	b	a	b
0.431953	0.568047	2B_357296893	2B	107.009	a	b	b	a	a	b	a	b	b	b	b	a	b	a	b	b	b	a	b	a	a	a	a	b	h	b	a	a	b	b	a	b	b	b	b	b	b	a	b	a	b	b	b	a	b
0.428571	0.571429	2B_357296929	2B	107.009	a	b	b	a	a	b	a	b	b	b	b	a	b	a	b	b	b	a	b	a	a	a	a	b	h	b	a	a	b	b	a	b	b	b	b	b	b	h	b	a	b	b	b	a	b
0.440476	0.559524	2B_296926524	2B	107.009	a	b	b	a	a	b	a	b	b	b	b	a	b	a	b	b	b	a	b	a	a	a	a	b	b	b	a	a	b	b	a	b	-	-	-	b	b	a	b	a	b	b	b	h	b
0.445783	0.554217	2B_298922895	2B	107.009	a	b	b	a	a	b	a	b	b	b	b	a	b	a	b	b	b	a	b	a	a	a	a	b	b	b	a	a	b	b	a	b	-	-	b	-	b	a	b	a	b	b	b	a	b
0.434524	0.565476	2B_261113803	2B	107.009	a	b	b	a	a	b	a	b	b	b	b	a	b	a	b	b	b	a	b	a	a	a	a	b	b	b	a	a	b	b	a	b	-	b	b	b	b	a	b	a	b	b	b	a	b
0.43787	0.56213	2B_254905628	2B	107.009	a	b	b	a	a	b	a	b	b	b	b	a	b	a	b	b	b	a	b	a	a	a	a	b	b	b	a	a	b	b	a	b	b	b	b	b	b	a	b	a	b	b	b	a	b
0.420118	0.579882	2B_376994245	2B	107.765	a	b	b	a	a	b	a	b	b	b	b	a	b	a	b	b	b	a	b	a	a	a	a	b	b	b	a	a	b	b	a	b	b	b	b	b	b	a	b	a	b	b	b	a	b
0.417647	0.582353	2B_376994412	2B	107.765	a	b	b	a	a	b	a	b	b	b	b	a	b	a	b	b	b	a	b	a	a	a	a	b	b	b	a	a	b	b	a	b	b	b	b	b	b	a	b	a	b	b	b	a	b
0.421053	0.578947	2B_376994362	2B	107.765	a	b	b	a	a	b	a	b	b	b	b	a	b	a	b	b	b	a	b	a	a	a	a	b	b	b	a	a	b	b	a	b	b	b	b	b	b	a	b	a	b	b	b	a	b
0.426036	0.573964	2B_383113804	2B	107.765	a	b	b	a	a	b	a	b	b	b	b	a	b	a	b	b	b	a	b	a	a	a	a	b	b	b	a	a	b	b	a	b	b	b	b	b	b	a	b	a	b	b	b	a	b
0.426901	0.573099	2B_374461281	2B	107.765	a	b	b	a	a	b	a	b	b	b	b	a	b	a	b	b	b	a	b	a	a	a	a	b	b	b	a	a	b	b	a	b	b	b	b	b	b	a	b	a	b	b	b	a	b
0.416667	0.583333	2B_379140658	2B	107.765	a	b	b	a	a	b	a	b	b	b	b	a	b	a	b	b	b	a	b	a	a	a	a	b	b	b	h	a	b	b	a	b	b	b	b	b	b	a	b	a	b	b	b	h	b
0.417647	0.582353	2B_376994312	2B	107.765	a	b	b	a	a	b	a	b	b	b	b	a	b	a	b	b	b	a	b	a	a	a	a	b	b	b	a	a	b	b	a	b	b	b	b	b	b	a	b	a	b	b	b	a	b
0.423529	0.576471	2B_374461316	2B	107.765	a	b	b	a	a	b	a	b	b	b	b	a	b	a	b	b	b	a	b	a	a	a	a	b	b	b	a	a	b	b	a	b	b	b	b	b	b	a	b	a	b	b	b	h	b
0.423529	0.576471	2B_374461313	2B	107.765	a	b	b	a	a	b	a	b	b	b	b	a	b	a	b	b	b	a	b	a	a	a	a	b	b	b	a	a	b	b	a	b	b	b	b	b	b	a	b	a	b	b	b	h	b
0.436047	0.563953	2B_388293200	2B	108.478	a	b	b	a	a	b	a	b	b	b	b	a	b	a	b	b	b	a	a	a	a	a	a	b	b	b	a	a	b	b	a	b	b	b	b	b	b	a	b	a	b	b	b	a	b
0.439759	0.560241	2B_387256279	2B	108.478	a	b	b	a	a	b	a	b	h	b	b	a	b	a	b	b	b	a	a	a	a	a	a	b	b	b	a	a	b	b	a	b	b	b	b	b	b	a	-	a	b	b	b	a	b
0.434524	0.565476	2B_387256207	2B	108.478	a	b	b	a	a	b	a	b	b	b	b	a	b	a	b	b	b	a	a	a	a	a	a	b	b	b	a	a	b	b	a	b	b	b	b	b	b	a	b	a	b	b	b	a	b
0.430303	0.569697	2B_387256149	2B	108.478	a	b	b	a	a	b	a	b	b	b	b	a	b	a	b	b	b	a	a	a	a	a	a	b	b	b	a	a	b	b	a	b	b	b	b	b	b	-	b	a	b	b	b	a	b
0.429412	0.570588	2B_387263104	2B	108.741	a	b	b	a	a	b	a	b	b	b	b	a	b	a	b	b	b	a	a	a	a	a	a	b	b	b	a	a	b	b	a	b	b	b	b	b	b	a	b	a	b	b	b	h	b
0.432749	0.567251	2B_387300776	2B	108.741	a	b	b	a	a	b	a	b	b	b	b	a	b	a	b	b	b	a	a	a	a	a	a	b	b	b	a	a	b	b	a	b	b	b	b	b	b	a	b	a	b	b	b	a	b
0.430233	0.569767	2B_388293240	2B	108.741	a	b	b	a	a	b	a	b	b	b	b	a	b	a	b	b	b	a	a	a	a	a	a	b	b	b	a	a	b	b	a	b	b	b	b	b	b	a	b	a	b	b	b	a	b
0.434524	0.565476	2B_386334639	2B	108.741	a	b	b	a	a	b	a	b	b	b	b	a	b	a	b	b	b	a	a	a	a	a	a	b	b	b	a	a	b	b	a	b	b	b	b	b	b	a	b	a	b	b	b	a	b
0.453988	0.546012	2B_388293128	2B	108.741	a	b	b	a	a	b	a	b	b	h	b	a	h	a	b	b	h	a	a	a	a	a	a	b	b	b	a	a	b	b	a	b	b	b	b	b	b	a	b	a	h	b	b	a	b
0.416667	0.583333	2B_388293088	2B	108.741	a	b	b	a	a	b	a	b	b	b	b	a	b	a	b	b	b	a	h	a	a	a	a	b	b	b	a	a	b	b	a	b	b	b	b	b	b	a	b	a	b	b	b	a	b
0.426901	0.573099	2B_388293172	2B	108.741	a	b	b	a	a	b	a	b	b	b	b	a	b	a	b	b	b	a	a	a	a	a	a	b	b	b	a	a	b	b	a	b	b	b	b	b	b	a	b	a	b	b	b	a	b
0.431953	0.568047	2B_387300762	2B	108.741	a	b	b	a	a	b	a	b	b	b	b	a	b	a	b	b	b	a	a	a	a	a	a	b	b	b	a	a	b	b	a	b	b	h	b	b	b	a	b	a	b	b	b	a	b
0.426036	0.573964	2B_387263125	2B	108.741	a	b	b	a	a	b	a	b	b	b	b	a	b	a	b	b	b	a	a	a	a	a	a	b	b	b	a	a	b	b	a	b	b	b	b	b	b	a	b	a	b	b	b	a	b
0.439306	0.560694	2B_400132611	2B	109.04	a	b	b	a	a	b	a	b	b	b	b	a	b	a	b	b	b	a	a	a	a	a	a	b	b	b	a	a	b	b	a	b	b	b	b	b	b	a	b	a	b	b	b	a	b
0.44186	0.55814	2B_400132478	2B	109.04	a	b	b	a	a	b	a	b	b	b	b	a	b	a	b	b	b	a	a	a	a	a	a	b	b	b	a	a	b	b	a	b	b	b	b	b	b	a	b	a	b	b	b	a	b
0.426829	0.573171	2B_405016352	2B	109.04	a	b	b	a	h	b	a	b	b	b	b	a	b	a	b	b	b	a	a	a	a	a	a	b	h	b	a	a	b	b	a	b	b	b	b	b	b	a	b	a	b	b	b	a	b
0.464516	0.535484	2B_401702890	2B	109.04	a	b	b	a	a	b	a	b	b	b	b	a	b	a	b	b	b	a	a	a	a	a	a	b	b	b	a	a	-	b	a	b	b	-	b	b	b	a	h	a	b	-	b	h	b
0.447674	0.552326	2B_416866558	2B	109.338	a	b	b	a	a	b	a	b	b	b	b	a	b	a	b	b	b	a	a	a	a	a	a	b	b	b	a	a	b	b	a	b	b	b	b	b	b	a	b	a	b	b	b	a	b
0.45614	0.54386	2B_431479067	2B	109.637	a	b	b	a	a	b	a	b	b	b	b	a	b	a	b	b	b	a	a	a	a	a	a	b	h	b	a	a	b	b	a	b	b	b	b	b	b	a	b	a	b	b	b	a	b
0.470588	0.529412	2B_445543104	2B	112.802	a	b	b	a	a	b	a	b	b	a	h	a	b	a	b	b	b	a	a	a	a	a	a	b	b	b	a	a	b	b	a	b	b	b	b	b	b	a	b	a	b	a	b	a	b
0.464706	0.535294	2B_442972420	2B	112.802	a	b	b	a	a	b	a	b	b	a	b	a	b	a	b	b	b	a	a	a	a	a	a	b	b	b	a	a	b	b	a	b	b	b	b	b	b	a	b	a	b	a	b	a	b
0.458824	0.541176	2B_461976197	2B	113.403	a	b	b	a	a	b	a	b	b	a	h	a	b	b	b	b	b	a	b	a	a	a	a	b	b	b	a	a	b	b	a	b	b	b	b	b	b	a	b	a	b	a	b	a	b
0.45509	0.54491	2B_464188709	2B	113.403	a	b	b	a	a	b	a	b	b	a	h	a	b	b	b	b	b	a	b	a	a	a	a	b	b	b	a	a	b	b	a	b	b	b	b	b	b	a	b	a	b	a	b	a	b
0.428571	0.571429	2B_464188689	2B	113.403	a	b	b	a	a	b	a	b	b	a	b	a	b	b	b	b	b	a	b	a	a	a	a	b	b	b	a	a	b	b	a	b	b	b	b	b	b	a	b	a	b	a	b	a	b
0.439024	0.560976	2B_460391660	2B	113.403	a	b	b	a	a	b	a	b	b	a	h	a	b	b	b	b	b	a	b	a	a	a	a	b	b	b	a	a	b	b	a	b	b	b	b	b	b	a	b	a	b	a	b	a	b
0.452381	0.547619	2B_460391575	2B	113.403	a	b	b	a	a	b	a	b	b	a	h	a	b	b	b	b	b	a	b	a	a	a	a	b	b	b	a	a	b	b	a	b	b	b	b	b	b	a	b	a	b	a	b	a	b
0.455621	0.544379	2B_457797170	2B	113.403	a	b	b	a	a	b	a	b	b	a	h	a	b	b	b	b	b	a	b	a	a	a	a	b	b	b	a	a	b	b	a	b	b	b	b	b	b	a	b	a	b	a	b	h	b
0.455621	0.544379	2B_457797184	2B	113.403	a	b	b	a	a	b	a	b	b	a	h	a	b	b	b	b	b	a	b	a	a	a	a	b	b	b	a	a	b	b	a	b	b	b	b	b	b	a	b	a	b	a	b	h	b
0.458333	0.541667	2B_457797250	2B	113.403	a	b	b	a	a	b	a	b	b	a	h	a	b	b	b	b	b	a	h	a	a	a	a	b	b	b	a	a	b	b	a	b	b	b	b	b	b	a	b	a	b	a	b	h	b
0.455621	0.544379	2B_457797135	2B	113.403	a	b	b	a	a	b	a	b	b	a	h	a	b	b	b	b	b	a	b	a	a	a	a	b	b	b	a	a	b	b	a	b	b	b	b	b	b	a	b	a	b	a	b	h	b
0.455621	0.544379	2B_457797172	2B	113.403	a	b	b	a	a	b	a	b	b	a	h	a	b	b	b	b	b	a	b	a	a	a	a	b	b	b	a	a	b	b	a	b	b	b	b	b	b	a	b	a	b	a	b	h	b
0.455621	0.544379	2B_457797260	2B	113.403	a	b	b	a	a	b	a	b	b	a	h	a	b	b	b	b	b	a	b	a	a	a	a	b	b	b	a	a	b	b	a	b	b	b	b	b	b	a	b	a	b	a	b	h	b
0.479042	0.520958	2B_467924679	2B	114.208	a	b	b	a	a	b	a	b	b	a	h	a	b	b	b	b	b	a	b	a	a	a	a	-	a	b	a	a	b	b	a	b	b	b	b	b	b	a	b	a	b	a	b	a	b
0.466258	0.533742	2B_467924696	2B	114.208	a	b	b	a	a	b	a	b	b	a	h	a	b	b	b	b	b	a	b	a	a	a	a	-	a	b	a	a	b	b	a	b	b	b	b	b	b	a	b	a	b	a	b	a	b
0.458333	0.541667	2B_476594038	2B	115.236	a	b	b	a	a	b	a	b	b	a	h	a	b	b	b	b	b	a	b	a	a	a	a	b	a	b	a	a	b	b	a	b	b	b	b	b	b	a	b	a	b	a	b	a	b
0.45509	0.54491	2B_476594081	2B	115.236	a	b	b	a	a	b	a	b	b	a	h	a	b	b	b	b	b	a	b	a	a	a	a	b	a	b	a	a	b	b	a	b	b	b	b	b	b	a	b	a	b	a	b	h	b
0.45509	0.54491	2B_476594082	2B	115.236	a	b	b	a	a	b	a	b	b	a	h	a	b	b	b	b	b	a	b	a	a	a	a	b	a	b	a	a	b	b	a	b	b	b	b	b	b	a	b	a	b	a	b	h	b
0.458333	0.541667	2B_476594070	2B	115.236	a	b	b	a	a	b	a	b	b	a	h	a	b	b	b	b	b	a	b	a	a	a	a	b	a	b	a	a	b	b	a	b	b	b	b	b	b	a	b	a	b	a	b	a	b
0.454545	0.545455	2B_476593987	2B	115.236	a	b	b	a	a	b	a	b	b	a	h	a	b	b	b	b	b	a	b	a	a	a	a	b	a	b	a	a	b	b	a	b	b	b	b	b	b	a	b	a	b	a	b	a	b
0.512658	0.487342	2B_478254725	2B	116.419	a	b	b	a	a	b	a	b	b	a	h	a	b	b	b	b	b	a	b	a	a	a	a	b	a	b	a	a	b	b	a	h	-	a	b	b	b	a	b	a	b	a	b	a	b
0.490446	0.509554	2B_478254735	2B	116.733	a	b	b	a	a	b	a	b	b	a	h	a	b	b	b	b	b	a	b	a	a	a	a	b	a	b	h	a	b	b	a	b	-	a	b	b	b	a	b	a	b	a	b	a	h
0.470238	0.529762	2B_478254653	2B	116.733	a	b	b	a	a	b	a	b	b	a	h	a	b	b	b	b	b	a	b	a	a	a	a	b	a	b	a	a	b	b	a	b	-	a	b	b	b	a	b	a	b	a	b	a	b
0.476471	0.523529	2B_478941867	2B	117.067	a	b	b	a	a	b	a	b	a	a	h	a	b	b	b	b	b	a	b	a	a	a	a	b	a	b	a	a	b	b	a	b	b	a	b	b	b	a	b	a	b	a	b	a	b
0.476471	0.523529	2B_478941906	2B	117.067	a	b	b	a	a	b	a	b	a	a	h	a	b	b	b	b	b	a	b	a	a	a	a	b	a	b	a	a	b	b	a	b	b	a	b	b	b	a	b	a	b	a	b	a	b
0.469136	0.530864	2B_483720564	2B	117.741	a	b	b	a	a	b	a	b	a	a	h	a	b	b	b	b	b	a	b	a	a	a	a	b	a	b	a	a	b	b	a	b	b	a	b	b	b	a	b	a	b	a	b	a	b
0.482143	0.517857	2B_484563949	2B	117.741	a	b	b	a	a	b	a	b	a	a	h	a	b	b	b	b	b	a	b	a	a	a	a	b	a	b	a	a	b	b	a	b	b	a	-	b	b	a	b	a	b	a	b	a	b
0.472727	0.527273	2B_483720552	2B	117.741	a	b	b	a	a	b	a	b	a	a	h	a	b	b	b	b	b	a	b	a	a	a	a	b	a	b	a	a	b	b	a	b	b	a	b	b	b	a	b	a	b	a	b	a	b
0.479042	0.520958	2B_484563976	2B	117.741	a	b	b	a	a	b	a	b	a	a	h	a	b	b	b	b	b	a	b	a	a	a	a	b	a	b	a	a	b	b	a	b	b	a	-	b	b	a	b	a	b	a	b	a	b
0.479042	0.520958	2B_484564004	2B	117.741	a	b	b	a	a	b	a	b	a	a	h	a	b	b	b	b	b	a	b	a	a	a	a	b	a	b	a	a	b	b	a	b	b	a	-	b	b	a	b	a	b	a	b	a	b
0.465116	0.534884	2B_503479118	2B	119.043	a	b	b	a	a	b	a	b	a	a	a	a	b	b	b	b	b	a	b	a	a	a	a	b	a	b	a	b	b	b	a	b	b	a	b	b	b	a	b	a	b	a	b	a	b
0.4375	0.5625	2B_503594194	2B	119.043	a	b	b	a	a	b	a	b	a	a	a	a	b	b	b	b	b	a	b	a	a	a	a	b	a	b	a	b	b	b	a	b	b	h	b	-	b	a	b	a	b	a	b	a	b
0.467456	0.532544	2B_503594016	2B	119.344	a	b	b	a	a	b	a	b	a	a	a	a	b	b	b	b	b	a	b	a	a	a	a	b	a	b	a	b	b	b	a	b	b	a	b	-	b	a	b	a	b	a	b	a	b
0.467836	0.532164	2B_503479193	2B	119.344	a	b	b	a	a	b	a	b	a	a	a	a	b	b	b	b	b	a	b	a	a	a	a	b	a	b	a	b	b	b	a	b	b	a	b	b	b	a	b	a	b	a	b	h	b
0.443038	0.556962	2B_518321757	2B	121.67	a	b	b	a	a	b	a	b	h	a	a	a	b	b	b	b	b	a	a	a	a	a	a	b	h	b	a	b	b	b	a	b	b	a	a	b	b	a	b	a	b	h	b	h	b
0.472727	0.527273	2B_518321803	2B	121.98	a	b	b	a	a	b	a	b	a	a	a	a	b	b	b	b	b	a	a	a	a	a	a	b	h	b	a	b	b	b	a	b	b	a	a	b	b	a	b	a	b	a	b	a	b
0.488235	0.511765	2B_518321845	2B	121.98	a	b	b	a	a	b	a	b	a	a	a	a	b	b	b	b	b	a	a	a	a	a	a	b	a	b	a	b	b	b	a	b	b	a	a	b	b	a	b	a	b	a	b	a	b
0.484848	0.515152	2B_534020604	2B	124.251	a	h	b	a	a	b	a	b	a	a	a	a	b	h	b	b	b	a	a	a	a	a	a	b	a	b	a	b	b	b	a	b	b	a	a	b	b	a	b	a	b	a	b	a	b
0.358779	0.641221	2B_534909635	2B	124.764	a	b	b	a	a	b	h	b	a	a	h	h	b	b	b	b	b	h	h	h	a	h	a	b	h	-	a	b	b	b	h	b	-	h	h	b	b	a	b	a	b	a	b	a	b
0.305785	0.694215	2B_534909438	2B	124.764	h	b	b	h	a	b	h	b	a	a	a	h	b	b	b	b	b	h	h	h	h	h	a	b	a	-	a	b	b	b	h	b	-	a	h	b	b	h	b	h	b	h	-	a	b
0.457831	0.542169	2B_548470888	2B	129.511	a	b	b	a	a	b	a	b	a	a	a	a	b	b	b	b	b	a	a	a	a	a	a	b	a	b	h	b	b	a	b	b	b	a	a	b	b	b	a	a	b	a	h	a	b
0.457831	0.542169	2B_552272032	2B	129.814	a	b	b	a	a	b	a	b	a	a	a	a	b	b	b	h	b	a	a	a	a	a	a	b	a	b	a	b	b	a	b	b	b	a	a	b	b	b	a	a	b	a	h	a	b
0.457831	0.542169	2B_562395195	2B	131.397	a	b	b	a	a	b	a	b	a	a	a	a	b	b	b	h	b	a	a	a	a	a	a	b	a	b	a	b	b	a	b	b	b	a	a	b	b	b	a	a	b	a	h	a	b
0.457831	0.542169	2B_562395159	2B	131.397	a	b	b	a	a	b	a	b	a	a	a	a	b	b	b	h	b	a	a	a	a	a	a	b	a	b	a	b	b	a	b	b	b	a	a	b	b	b	a	a	b	a	h	a	b
0.457831	0.542169	2B_562395192	2B	131.397	a	b	b	a	a	b	a	b	a	a	a	a	b	b	b	h	b	a	a	a	a	a	a	b	a	b	a	b	b	a	b	b	b	a	a	b	b	b	a	a	b	a	h	a	b
0.441718	0.558282	2B_562395029	2B	131.397	a	b	b	a	a	b	a	b	a	a	a	a	b	b	b	b	b	a	a	a	a	-	a	b	a	b	a	b	b	a	b	b	b	a	a	b	b	b	a	a	b	a	h	a	b
0.457831	0.542169	2B_562395124	2B	131.397	a	b	b	a	a	b	a	b	a	a	a	a	b	b	b	h	b	a	a	a	a	a	a	b	a	b	a	b	b	a	b	b	b	a	a	b	b	b	a	a	b	a	h	a	b
0.457831	0.542169	2B_562395164	2B	131.397	a	b	b	a	a	b	a	b	a	a	a	a	b	b	b	h	b	a	a	a	a	a	a	b	a	b	a	b	b	a	b	b	b	a	a	b	b	b	a	a	b	a	h	a	b
0.457831	0.542169	2B_569401660	2B	133.138	a	a	b	a	a	b	a	a	a	a	a	a	b	b	b	h	b	a	a	a	a	a	a	b	a	b	a	b	b	a	b	b	b	a	b	b	b	b	a	a	b	a	h	a	b
0.447853	0.552147	2B_570412762	2B	133.138	a	a	b	a	a	b	a	a	a	a	a	a	b	b	b	h	b	a	a	a	a	a	a	b	a	b	a	b	b	a	b	b	b	a	b	b	b	b	a	a	b	a	h	h	b
0.453988	0.546012	2B_570412787	2B	133.138	a	a	b	a	a	h	a	a	a	a	a	a	b	b	b	h	b	a	a	a	a	a	a	b	a	b	a	b	b	a	b	b	b	a	b	b	b	b	a	a	b	a	h	h	b
0.448052	0.551948	2B_569401506	2B	133.138	a	a	b	a	a	b	a	a	a	a	a	a	b	b	b	h	b	a	a	a	a	a	a	b	a	b	a	b	h	a	b	b	b	a	b	b	b	b	a	a	b	a	h	a	b
0.451807	0.548193	2B_569394719	2B	133.138	a	a	b	a	a	b	a	a	a	a	a	a	b	b	b	h	b	a	a	a	a	a	a	b	a	b	a	b	b	a	b	b	b	a	b	b	b	b	a	a	b	a	h	a	b
0.451807	0.548193	2B_569394739	2B	133.138	a	a	b	a	a	b	a	a	a	a	a	a	b	b	b	h	b	a	a	a	a	a	a	b	a	b	a	b	b	a	b	b	b	a	b	b	b	b	a	a	b	a	h	a	b
0.443038	0.556962	2B_570412610	2B	133.138	a	a	b	h	a	b	a	h	a	a	a	a	b	b	b	h	b	a	a	a	a	a	a	b	a	b	a	b	b	a	b	b	b	a	b	b	b	b	a	a	h	a	h	h	b
0.454545	0.545455	2B_569158187	2B	133.47	a	a	b	a	a	b	a	a	a	a	a	a	b	b	b	h	b	a	a	a	a	a	a	b	a	b	a	b	b	a	b	b	b	a	b	b	b	b	a	a	b	a	h	a	b
0.454545	0.545455	2B_579411360	2B	135.013	a	a	b	a	a	b	a	a	a	a	a	a	b	b	b	h	b	a	a	a	a	a	a	b	a	b	a	b	b	a	b	b	b	a	b	b	b	b	a	b	b	a	h	a	b
0.458333	0.541667	2B_599299850	2B	136.761	a	a	b	a	b	b	a	a	a	a	a	a	b	b	b	h	b	a	a	a	a	a	a	b	a	b	a	b	b	a	b	b	b	a	b	b	b	b	a	b	b	a	h	a	b
0.39645	0.60355	2B_630854656	2B	141.463	a	b	b	a	b	b	b	a	a	a	b	a	b	b	b	b	b	a	b	a	a	a	a	b	a	b	a	b	b	a	a	b	b	a	b	b	b	b	b	b	b	a	h	h	b
0.4	0.6	2B_632045580	2B	141.463	a	b	b	a	b	b	b	a	a	a	b	a	b	b	b	b	b	a	b	a	a	a	a	b	a	b	a	b	b	a	a	b	b	a	b	b	b	b	b	b	b	a	h	a	b
0.39645	0.60355	2B_632045540	2B	141.463	a	b	b	a	b	b	b	a	a	a	b	a	b	b	b	b	b	a	b	a	a	a	a	b	a	b	a	b	b	a	a	b	b	h	b	b	b	b	b	b	b	a	h	a	b
0.39521	0.60479	2B_632045487	2B	141.463	a	b	b	a	b	b	b	a	a	a	b	a	b	b	b	b	b	a	b	a	a	a	a	b	a	b	a	b	b	a	a	b	b	h	b	b	b	b	b	b	b	a	h	a	b
0.450331	0.549669	2B_632045442	2B	141.463	a	h	h	a	b	b	b	a	a	a	b	a	b	b	h	b	b	a	b	a	a	a	a	b	a	b	a	b	b	a	a	b	b	a	b	b	b	b	b	b	b	a	h	a	b
0.425926	0.574074	2B_669326136	2B	147.474	a	b	b	a	a	a	b	a	a	a	b	a	a	a	b	b	b	a	b	h	a	b	a	b	a	b	a	b	b	a	a	b	b	a	b	b	b	b	b	b	b	-	h	h	b
0.453416	0.546584	2B_665147536	2B	147.8	a	b	b	a	a	a	b	a	a	a	b	a	a	a	b	b	b	a	b	h	a	b	a	h	a	b	a	b	b	a	a	b	b	a	b	b	b	b	b	b	b	a	h	h	b
0.475904	0.524096	2B_684431297	2B	156.992	a	b	b	a	a	a	b	a	a	b	h	a	a	a	b	b	b	b	a	a	a	a	a	b	a	b	a	a	b	a	a	b	b	b	a	b	-	b	b	b	b	a	a	a	b
0.45283	0.54717	2B_693104475	2B	159.2	a	b	b	a	a	a	b	-	a	b	h	a	a	a	b	b	a	b	h	a	a	a	a	b	a	b	a	a	b	a	a	b	b	b	a	b	b	b	b	b	b	a	a	h	b
0.464286	0.535714	2B_696331889	2B	160.191	a	b	b	a	a	a	b	a	a	b	b	a	a	a	b	b	a	b	a	a	a	a	a	b	a	b	a	a	b	a	a	b	b	b	a	b	b	b	b	b	b	a	a	a	b
0.469136	0.530864	2B_698150248	2B	160.839	a	b	b	a	a	a	b	a	a	b	b	a	a	a	b	b	a	b	a	a	a	a	a	b	a	b	a	a	b	a	a	b	b	b	a	b	b	b	b	b	b	a	a	h	b
0.4625	0.5375	2B_698150109	2B	160.839	a	b	b	a	a	a	b	a	a	b	b	a	a	a	b	b	a	b	a	a	h	a	a	b	a	b	a	a	b	a	a	b	b	b	a	b	b	b	b	b	b	a	a	h	b
0.463855	0.536145	2B_698150229	2B	160.839	a	b	b	a	a	a	b	a	a	b	b	a	a	a	b	b	a	b	a	a	a	a	a	b	a	b	a	a	b	a	a	b	b	b	a	b	b	b	b	b	b	a	a	a	b
0.484848	0.515152	2B_697711793	2B	160.839	a	b	b	a	a	a	b	a	a	b	b	a	a	a	b	b	a	b	a	a	a	a	a	b	a	b	a	a	b	a	a	b	b	b	a	b	b	b	b	b	b	a	a	a	b
0.455621	0.544379	2B_726042104	2B	171.948	a	a	b	a	a	a	b	b	a	b	b	a	a	b	a	b	b	b	b	b	a	b	a	b	a	a	a	a	a	h	a	b	b	a	a	b	b	a	a	b	b	a	a	b	b
0.442424	0.557576	2B_724783071	2B	172.243	a	a	b	a	h	a	b	b	a	b	b	a	a	b	a	b	b	b	b	b	a	b	a	b	a	a	a	a	a	h	a	b	b	a	a	b	b	a	a	b	b	a	a	b	b
0.481707	0.518293	2B_732534186	2B	175.347	a	a	b	a	a	a	b	a	a	b	b	a	a	b	a	b	b	b	b	b	a	b	a	b	a	h	a	a	a	h	a	b	b	a	a	b	b	a	a	b	b	a	a	h	b
0.5	0.5	2B_759361907	2B	175.671	a	a	b	a	a	a	b	a	a	b	b	a	a	b	a	b	b	b	b	b	a	b	a	b	a	a	a	a	a	h	a	b	b	a	a	b	b	a	a	b	b	a	a	a	b
0.502994	0.497006	2B_759361889	2B	175.671	a	a	b	a	a	a	b	a	a	b	b	a	a	b	a	b	b	b	b	b	a	b	a	b	a	a	a	a	a	h	a	b	b	a	a	b	b	a	a	b	b	a	a	a	b
0.497006	0.502994	2B_759361848	2B	175.671	a	a	b	a	a	a	b	a	a	b	b	a	a	b	a	b	b	b	b	b	a	b	a	b	a	a	a	a	a	h	a	b	b	a	a	b	b	a	a	b	b	a	a	a	b
0.49697	0.50303	2B_738715395	2B	175.671	a	a	b	a	a	a	b	a	a	b	b	a	a	b	a	b	b	b	b	b	a	b	a	b	a	a	a	a	h	h	a	b	b	a	a	b	b	a	a	b	b	a	a	a	b
0.49375	0.50625	2B_738715343	2B	175.671	a	a	b	a	a	a	b	a	a	b	b	a	a	b	a	b	b	b	b	b	a	b	a	b	a	a	a	a	a	h	a	b	b	a	a	b	b	a	a	b	b	a	a	a	b
0.4875	0.5125	2B_738715443	2B	175.671	a	h	b	a	a	a	b	a	a	b	b	a	a	b	a	b	b	b	b	b	a	b	a	b	a	a	a	a	a	h	a	b	b	h	a	b	b	a	a	b	b	a	a	a	b
0.5	0.5	2B_738715320	2B	175.671	a	a	b	a	a	a	b	a	a	b	b	a	a	b	a	b	b	b	b	b	a	b	a	b	a	a	a	a	a	h	a	b	b	a	a	b	b	a	a	b	b	a	a	a	b
0.496894	0.503106	2B_735986705	2B	175.671	a	a	b	a	a	a	b	a	a	b	b	a	a	b	a	b	b	b	b	b	a	b	a	b	a	a	a	a	a	h	a	b	b	a	a	b	b	a	a	b	b	a	a	h	b
0.502994	0.497006	2B_759361902	2B	175.671	a	a	b	a	a	a	b	a	a	b	b	a	a	b	a	b	b	b	b	b	a	b	a	b	a	a	a	a	a	h	a	b	b	a	a	b	b	a	a	b	b	a	a	a	b
0.5	0.5	2B_759361905	2B	175.671	a	a	b	a	a	a	b	a	a	b	b	a	a	b	a	b	b	b	b	b	a	b	a	b	a	a	a	a	a	h	a	b	b	a	a	b	b	a	a	b	b	a	a	a	b
0.5	0.5	2B_759361909	2B	175.671	a	a	b	a	a	a	b	a	a	b	b	a	a	b	a	b	b	b	b	b	a	b	a	b	a	a	a	a	a	h	a	b	b	a	a	b	b	a	a	b	b	a	a	a	b
0.517647	0.482353	2B_770980515	2B	178.172	a	a	b	a	a	a	b	a	a	b	b	a	a	b	a	b	b	b	b	b	a	b	a	b	a	b	a	a	a	b	a	b	-	a	a	b	b	a	a	b	b	a	a	a	b
0.545455	0.454545	2B_778810345	2B	181.427	a	a	b	a	a	a	b	a	a	a	b	a	a	b	a	b	b	b	b	b	a	b	a	b	b	b	a	a	a	b	a	b	b	a	a	b	a	a	a	b	b	a	a	h	b
0.526316	0.473684	2B_730241910	2B	196.666	a	a	h	b	h	h	h	h	a	h	h	h	a	b	a	h	h	h	h	h	a	h	h	h	h	h	h	h	a	h	h	h	b	a	-	h	h	a	b	h	h	h	a	a	h
0.54321	0.45679	2B_730241900	2B	196.666	a	a	h	b	h	h	h	h	a	h	h	h	a	b	a	h	h	h	h	h	a	h	h	h	h	h	h	h	a	h	h	h	b	a	-	h	h	a	b	h	h	h	a	a	h
0.590909	0.409091	2B_730241851	2B	196.666	a	a	h	b	h	h	h	h	h	h	h	h	a	b	a	h	h	h	h	h	a	h	h	h	a	h	h	h	a	h	h	h	b	h	-	h	h	a	b	h	h	h	h	a	h
0.540881	0.459119	3A_12989903	3A	0	a	a	a	b	h	a	a	a	a	a	b	a	a	b	b	a	a	a	b	b	b	a	a	a	a	b	b	a	b	b	a	-	a	-	b	a	b	-	b	a	b	a	b	b	a
0.526316	0.473684	3A_11416397	3A	5e-06	a	a	a	b	b	a	a	a	a	a	b	a	a	b	b	a	a	a	b	b	b	a	a	a	a	b	b	a	b	b	a	a	a	a	b	a	b	a	b	a	b	a	b	b	a
0.529412	0.470588	3A_11416445	3A	1e-05	a	a	a	b	b	a	a	a	a	a	b	a	a	b	b	a	a	a	b	b	b	a	a	a	a	b	b	a	b	b	a	a	a	a	b	a	b	a	b	a	b	a	b	b	a
0.532934	0.467066	3A_15772137	3A	0.59653	a	a	a	b	b	a	a	a	a	a	b	a	a	b	b	a	a	a	b	b	b	a	a	a	a	b	b	a	b	b	a	a	a	a	b	a	b	a	b	a	b	a	b	b	a
0.532934	0.467066	3A_15772121	3A	0.596535	a	a	a	b	b	a	a	a	a	a	b	a	a	b	b	a	a	a	b	b	b	a	a	a	a	b	b	a	b	b	a	a	a	a	b	a	b	a	b	a	b	a	b	b	a
0.551948	0.448052	3A_23785889	3A	18.052	b	b	h	b	a	a	a	a	a	a	b	a	a	h	a	a	a	a	a	h	b	b	a	a	b	b	a	a	b	b	a	-	a	b	a	-	b	a	b	b	b	a	b	h	h
0.484472	0.515528	3A_57004939	3A	45.4652	b	h	b	b	b	a	a	a	b	b	b	b	a	h	a	a	a	a	b	b	b	b	b	a	b	a	b	a	b	a	b	b	-	b	a	a	b	b	a	b	b	a	a	h	a
0.484848	0.515152	3A_57004863	3A	45.4652	b	h	b	b	b	a	a	a	b	b	b	b	a	a	a	a	a	a	b	b	b	b	b	a	b	a	b	a	b	a	b	b	b	b	a	a	b	b	a	b	b	a	a	h	a
0.4875	0.5125	3A_57004848	3A	45.4652	b	h	b	b	b	a	a	a	b	b	b	b	a	h	a	a	a	a	b	b	b	b	b	a	b	a	b	a	b	a	b	b	-	b	a	a	b	b	a	b	b	a	a	h	a
0.45122	0.54878	3A_84429146	3A	51.0374	a	b	b	b	b	a	a	a	b	b	b	b	a	-	a	b	a	a	b	a	b	b	b	a	b	a	b	a	b	a	b	-	b	b	a	a	b	b	a	b	b	a	a	a	a
0.457317	0.542683	3A_90274132	3A	51.34	a	b	b	b	b	a	a	a	b	b	b	a	a	a	a	b	a	a	b	a	b	b	b	a	b	a	b	a	b	a	b	b	b	b	a	a	b	b	a	b	b	a	a	a	a
0.463415	0.536585	3A_98916899	3A	52.6474	a	b	b	b	b	a	a	a	b	b	b	a	b	a	a	b	a	a	b	a	b	b	b	a	h	a	b	a	b	a	b	b	b	b	a	a	h	b	a	b	h	a	a	a	a
0.438272	0.561728	3A_123346506	3A	57.0374	a	b	a	a	b	a	a	a	b	b	b	-	b	a	a	b	a	a	b	a	b	b	b	a	b	-	b	a	b	a	b	b	b	b	a	a	a	b	a	b	b	a	-	-	b
0.541353	0.458647	3A_138374297	3A	59.0968	h	b	a	a	h	a	a	a	h	b	b	h	b	a	a	b	a	a	h	a	h	h	h	a	h	a	b	a	b	a	h	b	b	b	h	a	a	b	a	b	b	a	a	a	b
0.436364	0.563636	3A_137427569	3A	59.0968	b	b	a	a	b	a	a	a	b	b	b	b	b	a	a	b	a	a	b	a	b	b	b	a	b	a	b	a	b	a	b	b	b	b	b	a	a	b	a	b	b	a	a	a	b
0.433962	0.566038	3A_148252999	3A	59.0968	b	b	a	a	b	a	a	a	b	b	b	b	b	a	a	b	a	a	b	a	b	b	b	a	h	a	b	a	b	a	b	b	b	b	b	a	a	b	a	b	b	a	a	a	b
0.433735	0.566265	3A_162149090	3A	59.9402	b	b	a	a	b	a	a	a	b	b	b	b	b	a	a	b	a	a	b	a	b	b	b	a	b	a	b	a	b	a	b	b	b	b	b	a	a	b	a	b	b	a	a	a	b
0.436364	0.563636	3A_162149084	3A	59.9402	b	b	a	a	b	a	a	a	b	b	b	b	b	a	a	b	a	a	b	a	b	b	b	a	b	a	b	a	b	a	b	b	b	h	b	a	a	b	a	b	b	a	a	a	b
0.445122	0.554878	3A_182721245	3A	60.3567	b	b	a	a	b	a	a	a	b	b	b	b	b	a	a	b	a	a	b	a	b	b	b	a	b	a	b	a	b	a	b	b	b	b	b	a	a	b	a	b	b	a	a	a	b
0.446541	0.553459	3A_197766346	3A	60.3567	b	b	a	a	b	a	a	a	b	b	b	b	b	a	a	b	a	a	b	a	b	b	b	a	b	a	b	a	b	a	b	b	b	b	b	a	a	b	a	b	b	a	a	a	b
0.446541	0.553459	3A_197766313	3A	60.3568	b	b	a	a	b	a	a	a	b	b	b	b	b	a	a	b	a	a	b	a	b	b	b	a	b	a	b	a	b	a	b	b	b	b	b	a	a	b	a	b	b	a	a	a	b
0.446541	0.553459	3A_197766331	3A	60.3568	b	b	a	a	b	a	a	a	b	b	b	b	b	a	a	b	a	a	b	a	b	b	b	a	b	a	b	a	b	a	b	b	b	b	b	a	a	b	a	b	b	a	a	a	b
0.44375	0.55625	3A_200144031	3A	60.3568	b	b	a	a	b	a	a	a	b	b	b	b	b	a	a	b	a	a	b	a	b	b	b	a	b	a	b	a	b	a	b	b	b	b	b	a	-	b	a	b	b	a	a	a	b
0.447853	0.552147	3A_188362809	3A	60.3568	b	b	a	a	b	a	a	a	b	b	b	b	b	a	a	b	a	a	b	a	b	b	b	a	b	a	b	a	b	a	b	-	b	b	b	a	a	b	a	b	b	a	a	a	b
0.447853	0.552147	3A_188362811	3A	60.3568	b	b	a	a	b	a	a	a	b	b	b	b	b	a	a	b	a	a	b	a	b	b	b	a	b	a	b	a	b	a	b	-	b	b	b	a	a	b	a	b	b	a	a	a	b
0.436364	0.563636	3A_192923755	3A	60.3568	b	b	a	a	b	a	a	a	b	b	b	b	b	a	a	b	a	a	b	a	b	b	b	a	b	a	b	a	b	a	b	b	b	b	b	a	a	b	a	b	b	a	a	a	b
0.442424	0.557576	3A_177068469	3A	60.3568	b	b	a	a	b	a	a	a	b	b	b	b	b	a	a	b	a	a	b	a	b	b	b	a	h	a	b	a	b	a	b	b	b	b	b	a	a	b	a	b	b	a	a	a	b
0.442424	0.557576	3A_177068484	3A	60.3568	b	b	a	a	b	a	a	a	b	b	b	b	b	a	a	b	a	a	b	a	b	b	b	a	h	a	b	a	b	a	b	b	b	b	b	a	a	b	a	b	b	a	a	a	b
0.442424	0.557576	3A_177068486	3A	60.3568	b	b	a	a	b	a	a	a	b	b	b	b	b	a	a	b	a	a	b	a	b	b	b	a	h	a	b	a	b	a	b	b	b	b	b	a	a	b	a	b	b	a	a	a	b
0.441718	0.558282	3A_188356074	3A	60.3568	b	b	a	a	b	a	a	a	b	b	b	b	b	a	a	b	a	a	b	a	b	b	b	-	-	a	b	a	b	a	b	b	b	b	b	a	a	b	a	b	b	a	a	a	b
0.441718	0.558282	3A_188356063	3A	60.3568	b	b	a	a	b	a	a	a	b	b	b	b	b	a	a	b	a	a	b	a	b	b	b	-	-	a	b	a	b	a	b	b	b	b	b	a	a	b	a	b	b	a	a	a	b
0.441718	0.558282	3A_188356047	3A	60.3568	b	b	a	a	b	a	a	a	b	b	b	b	b	a	a	b	a	a	b	a	b	b	b	-	-	a	b	a	b	a	b	b	b	b	b	a	a	b	a	b	b	a	a	a	b
0.448485	0.551515	3A_188355939	3A	60.3568	b	b	a	a	b	a	a	a	b	b	b	b	b	a	a	b	a	a	b	a	b	b	b	a	-	a	b	a	b	a	b	b	b	b	b	a	a	b	a	b	b	a	a	a	b
0.445122	0.554878	3A_181437270	3A	60.3568	b	b	a	a	b	a	a	a	b	b	b	b	b	a	a	b	a	a	b	a	b	b	b	a	b	a	b	a	b	a	b	b	b	b	b	a	a	b	a	b	b	a	a	a	b
0.44375	0.55625	3A_198295669	3A	60.3568	b	b	a	a	b	a	a	a	b	b	b	b	b	a	a	b	a	a	b	a	b	b	b	a	b	a	b	a	b	a	b	b	b	b	b	a	a	b	a	b	b	a	a	a	b
0.465839	0.534161	3A_187390280	3A	60.3568	b	b	a	a	b	a	a	a	b	b	b	b	b	a	a	b	a	a	b	a	b	b	b	a	h	a	b	a	b	a	b	b	b	b	b	a	a	b	a	b	b	a	a	a	b
0.436364	0.563636	3A_203071519	3A	60.7318	b	b	a	a	b	a	a	a	b	b	b	b	b	a	a	b	a	a	b	a	b	b	b	a	b	a	b	a	b	a	b	b	b	b	b	a	a	b	a	b	b	a	a	a	b
0.436364	0.563636	3A_203071484	3A	60.7319	b	b	a	a	b	a	a	a	b	b	b	b	b	a	a	b	a	a	b	a	b	b	b	a	b	a	b	a	b	a	b	b	b	b	b	a	a	b	a	b	b	a	a	a	b
0.447853	0.552147	3A_343464115	3A	61.4889	b	b	a	a	-	a	a	a	b	b	b	b	b	a	a	b	a	a	b	a	b	b	b	a	b	a	b	a	b	a	b	b	b	a	b	a	a	b	-	b	b	a	a	a	b
0.45122	0.54878	3A_308416353	3A	61.4889	b	b	a	a	b	a	a	a	b	b	b	b	b	a	a	b	a	a	b	a	b	b	b	a	b	a	b	a	b	a	b	b	b	a	b	a	a	b	a	b	b	a	a	a	b
0.450617	0.549383	3A_218550363	3A	61.4889	b	b	a	a	b	a	a	a	b	b	b	b	b	a	a	b	a	a	b	a	h	b	b	a	h	-	b	a	b	a	b	b	b	a	b	-	a	b	a	b	b	a	a	a	b
0.46875	0.53125	3A_315384033	3A	61.489	b	b	a	a	b	a	a	a	b	b	h	b	b	a	a	b	a	a	b	a	h	b	b	a	b	a	b	a	b	a	b	b	b	a	b	a	a	b	a	b	b	a	a	a	b
0.440994	0.559006	3A_218550315	3A	61.489	b	b	a	a	b	a	a	a	b	b	b	b	b	a	a	b	a	a	b	a	b	b	b	a	b	-	b	a	b	a	b	b	-	a	b	-	a	b	a	b	b	a	a	a	b
0.45	0.55	3A_218842165	3A	61.489	b	b	a	a	b	a	a	a	b	b	b	b	b	a	a	b	a	a	b	a	b	b	b	a	b	a	b	a	b	a	b	b	b	a	b	a	a	b	a	b	b	a	a	a	b
0.375	0.625	3A_223166267	3A	61.489	b	b	a	a	b	h	a	a	b	b	b	b	b	a	a	b	a	h	b	h	b	b	b	a	b	a	b	a	b	a	b	b	b	h	b	h	a	b	a	b	b	h	h	h	b
0.449102	0.550898	3A_312038411	3A	61.489	b	b	a	a	b	a	a	a	b	b	b	b	b	a	a	b	a	a	b	a	b	b	b	a	b	a	b	a	b	a	b	b	b	a	b	a	a	b	a	b	b	a	a	a	b
0.460123	0.539877	3A_376844418	3A	61.8359	b	b	a	a	b	a	a	a	b	b	b	a	b	a	a	b	a	a	b	a	b	b	b	a	b	a	b	a	b	a	b	b	b	a	b	a	a	b	a	b	b	a	a	a	b
0.450617	0.549383	3A_404859892	3A	61.8359	b	b	a	a	b	a	a	a	b	b	b	a	b	a	a	b	a	a	b	a	b	b	b	a	h	a	b	a	b	a	b	b	b	a	b	a	-	b	a	b	b	a	a	a	b
0.450617	0.549383	3A_404859879	3A	61.8359	b	b	a	a	b	a	a	a	b	b	b	a	b	a	a	b	a	a	b	a	b	b	b	a	h	a	b	a	b	a	b	b	b	a	b	a	-	b	a	b	b	a	a	a	b
0.441718	0.558282	3A_416591923	3A	61.8359	b	b	a	a	b	a	a	a	b	b	b	a	b	a	a	b	a	a	b	a	b	b	b	a	b	a	b	a	b	a	b	b	b	a	b	a	a	b	a	b	b	a	a	a	b
0.447853	0.552147	3A_381539572	3A	61.8359	b	b	a	a	b	a	a	a	b	b	b	a	b	a	a	b	a	a	b	a	b	b	b	a	b	a	b	a	b	a	b	b	b	a	b	a	a	b	a	b	b	a	a	a	b
0.457831	0.542169	3A_396641716	3A	61.8359	b	b	a	a	b	a	a	a	b	b	b	a	b	a	a	b	a	a	b	a	b	b	b	a	b	a	b	a	b	a	b	b	b	a	b	a	a	b	a	b	b	a	a	a	b
0.469136	0.530864	3A_372199887	3A	61.8359	h	b	a	a	b	a	a	a	b	b	b	a	b	a	a	b	a	a	b	a	b	b	b	a	h	a	b	a	b	a	b	b	b	a	b	a	a	b	a	b	b	a	a	a	b
0.460606	0.539394	3A_417459169	3A	61.8359	b	b	a	a	b	a	a	a	b	b	b	a	b	a	a	b	a	a	b	a	b	b	b	a	b	a	b	a	b	a	b	b	b	a	b	a	a	b	a	b	b	a	a	a	b
0.457831	0.542169	3A_381539509	3A	61.8359	b	b	a	a	b	a	a	a	b	b	b	a	b	a	a	b	a	a	b	a	b	b	b	a	b	a	b	a	b	a	b	b	b	a	b	a	a	b	a	b	b	a	a	a	b
0.447205	0.552795	3A_401240538	3A	61.8359	b	b	a	a	b	a	a	a	b	b	b	a	b	a	a	b	a	a	b	a	b	b	b	a	b	a	b	a	b	a	b	b	b	-	b	a	a	b	a	b	b	a	a	a	b
0.450617	0.549383	3A_401240472	3A	61.836	b	b	a	a	b	a	a	a	b	b	b	a	b	a	a	b	a	a	b	a	b	b	b	a	b	a	b	a	b	a	b	b	b	a	b	a	a	b	a	b	b	a	a	a	b
0.450617	0.549383	3A_401240478	3A	61.836	b	b	a	a	b	a	a	a	b	b	b	a	b	a	a	b	a	a	b	a	b	b	b	a	b	a	b	a	b	a	b	b	b	a	b	a	a	b	a	b	b	a	a	a	b
0.465839	0.534161	3A_432368032	3A	62.251	b	b	a	a	b	a	a	a	b	b	b	a	b	a	a	b	a	a	b	a	b	b	b	a	h	a	b	a	b	a	b	b	-	a	b	a	a	b	a	b	b	a	a	a	b
0.462963	0.537037	3A_432368129	3A	62.251	b	b	a	a	b	a	a	a	b	b	b	a	b	a	a	b	a	a	b	a	b	b	b	a	h	a	b	a	b	a	b	b	-	a	b	a	a	b	a	b	b	a	a	a	b
0.457831	0.542169	3A_426787659	3A	62.5916	b	b	a	a	b	a	a	a	b	b	b	a	b	a	a	b	a	a	b	a	b	b	b	a	b	a	b	a	b	a	b	b	b	a	b	a	a	b	a	b	b	a	a	a	b
0.457317	0.542683	3A_425893527	3A	62.5916	b	b	a	a	b	a	a	a	b	b	b	a	b	a	a	b	a	a	b	a	b	b	b	a	b	a	b	a	b	a	b	b	b	h	b	a	a	b	a	b	b	a	a	a	b
0.457831	0.542169	3A_426787844	3A	62.5916	b	b	a	a	b	a	a	a	b	b	b	a	b	a	a	b	a	a	b	a	b	b	b	a	b	a	b	a	b	a	b	b	b	a	b	a	a	b	a	b	b	a	a	a	b
0.457831	0.542169	3A_426787853	3A	62.5916	b	b	a	a	b	a	a	a	b	b	b	a	b	a	a	b	a	a	b	a	b	b	b	a	b	a	b	a	b	a	b	b	b	a	b	a	a	b	a	b	b	a	a	a	b
0.457831	0.542169	3A_426787824	3A	62.5916	b	b	a	a	b	a	a	a	b	b	b	a	b	a	a	b	a	a	b	a	b	b	b	a	b	a	b	a	b	a	b	b	b	a	b	a	a	b	a	b	b	a	a	a	b
0.45122	0.54878	3A_426787752	3A	62.5916	b	b	a	a	b	a	a	a	b	b	b	a	b	a	a	b	a	a	b	a	b	b	b	a	b	a	b	a	b	a	b	b	b	a	b	a	a	b	-	b	b	-	a	a	b
0.469512	0.530488	3A_437102743	3A	64.0204	b	b	a	a	b	a	a	a	b	b	b	a	b	a	a	b	a	a	b	a	b	b	b	a	b	a	b	a	b	a	b	b	b	a	b	a	a	b	a	b	b	a	a	a	h
0.467066	0.532934	3A_437102556	3A	64.3068	b	b	a	a	b	a	a	a	b	b	b	a	b	a	a	b	a	a	b	a	b	b	b	a	b	a	b	a	b	a	b	b	b	a	b	a	a	b	a	b	b	a	a	a	h
0.467066	0.532934	3A_437102595	3A	64.3068	b	b	a	a	b	a	a	a	b	b	b	a	b	a	a	b	a	a	b	a	b	b	b	a	b	a	b	a	b	a	b	b	b	a	b	a	a	b	a	b	b	a	a	a	h
0.475309	0.524691	3A_454746885	3A	64.9183	b	b	h	a	b	a	a	a	b	b	b	a	b	a	a	b	a	a	b	a	b	b	b	a	h	a	b	a	b	a	b	h	b	a	b	a	a	b	a	b	b	a	a	a	h
0.479042	0.520958	3A_458910638	3A	64.9183	b	b	a	a	b	a	a	a	b	b	b	a	b	a	a	b	a	a	b	a	b	b	b	a	h	a	b	a	b	a	b	a	b	a	b	a	a	b	a	b	b	a	a	a	h
0.482143	0.517857	3A_458910715	3A	64.9183	b	b	a	a	b	a	a	a	b	b	b	a	b	a	a	b	a	a	b	a	b	b	b	a	h	a	b	a	b	a	b	a	b	a	b	a	a	b	a	b	b	a	a	a	h
0.481928	0.518072	3A_458341039	3A	64.9183	b	b	a	a	b	a	a	a	b	b	b	a	b	a	a	b	a	a	b	a	b	b	b	a	b	a	b	a	b	a	b	a	b	a	b	a	a	b	a	b	b	a	a	a	h
0.478788	0.521212	3A_458341043	3A	64.9183	b	b	a	a	b	a	a	a	b	b	b	a	b	a	a	b	a	a	b	a	b	b	b	h	b	a	b	a	b	a	b	a	b	a	b	a	a	b	a	b	b	a	a	a	h
0.475309	0.524691	3A_455300427	3A	64.9183	b	b	h	a	b	a	a	a	b	b	b	a	b	a	a	b	a	a	b	a	b	b	b	a	b	a	b	a	b	a	b	a	b	-	b	a	a	b	a	b	b	a	a	a	h
0.481707	0.518293	3A_454746815	3A	64.9183	b	b	a	a	b	a	a	a	b	b	b	a	b	a	a	b	a	a	b	a	b	b	b	a	h	a	b	a	b	a	b	a	b	a	b	a	-	b	a	b	b	a	a	a	h
0.484663	0.515337	3A_454746770	3A	64.9183	b	b	a	a	b	a	a	a	b	b	b	a	b	a	a	b	a	a	b	h	b	b	b	a	h	a	b	a	b	a	b	a	b	a	b	a	a	b	a	b	b	a	a	a	h
0.455696	0.544304	3A_454746730	3A	64.9183	b	b	a	a	b	a	a	a	b	b	b	h	b	a	h	b	a	a	b	h	b	b	b	a	b	a	b	a	b	a	b	a	b	a	b	a	a	b	a	b	b	a	a	a	h
0.586667	0.413333	3A_477608631	3A	68.8593	b	b	a	h	h	a	a	h	b	b	h	a	b	h	a	a	a	a	h	h	h	h	b	h	b	b	h	h	h	h	b	h	h	a	b	a	h	h	a	b	h	a	h	h	h
0.826923	0.173077	3A_472642259	3A	68.8593	h	b	a	a	h	a	a	a	h	h	h	a	h	a	a	a	a	a	h	a	h	h	b	a	h	h	h	a	h	a	h	a	h	a	h	a	a	b	a	b	h	a	a	a	h
0.826923	0.173077	3A_472642293	3A	68.8593	h	b	a	a	h	a	a	a	h	h	h	a	h	a	a	a	a	a	h	a	h	h	b	a	h	h	h	a	h	a	h	a	h	a	h	a	a	b	a	b	h	a	a	a	h
0.549669	0.450331	3A_470243951	3A	68.8593	b	b	a	a	b	a	a	a	h	b	b	a	b	h	a	a	a	a	b	a	b	b	b	a	b	b	h	a	b	a	b	a	b	a	b	a	a	b	a	b	-	a	a	a	h
0.509317	0.490683	3A_471879169	3A	68.8593	b	b	a	a	b	a	a	a	b	b	b	a	b	a	a	a	a	a	b	a	b	b	b	a	b	b	h	a	b	a	b	a	b	a	b	a	a	b	a	b	b	a	a	a	h
0.515337	0.484663	3A_471879033	3A	68.8593	b	b	a	a	b	a	a	a	b	b	b	a	b	a	a	a	a	a	b	a	b	b	b	a	b	b	h	a	b	a	b	a	b	a	b	-	a	b	a	b	b	a	a	a	h
0.518293	0.481707	3A_471879111	3A	68.8593	b	b	a	a	b	a	a	a	b	b	b	a	b	a	a	a	a	a	b	a	b	b	b	a	b	b	h	a	b	a	b	a	b	a	b	a	a	b	a	b	b	a	a	a	h
0.518293	0.481707	3A_471879113	3A	68.8593	b	b	a	a	b	a	a	a	b	b	b	a	b	a	a	a	a	a	b	a	b	b	b	a	b	b	h	a	b	a	b	a	b	a	b	a	a	b	a	b	b	a	a	a	h
0.521212	0.478788	3A_470244018	3A	68.8593	b	b	a	a	b	a	a	a	b	b	b	a	b	a	a	a	a	a	b	a	b	b	b	a	b	b	h	a	b	a	b	a	b	a	b	a	a	b	a	b	b	a	a	a	h
0.49359	0.50641	3A_470244105	3A	68.8593	b	b	a	a	b	a	a	a	b	b	b	a	b	a	a	a	a	a	b	a	b	b	b	a	b	b	h	a	b	a	b	a	b	a	b	a	h	b	h	b	b	a	a	a	h
0.392308	0.607692	3A_470244160	3A	68.8593	b	b	h	a	b	a	a	a	b	b	b	a	b	a	a	h	a	a	b	a	b	b	b	a	b	b	h	h	b	a	b	a	b	a	b	h	h	b	h	b	b	a	a	h	h
0.484663	0.515337	3A_477763219	3A	70.1837	b	b	a	a	b	a	a	a	b	b	b	a	b	a	a	a	a	a	b	b	b	b	b	a	b	b	h	a	b	a	b	a	b	a	b	a	a	b	a	b	b	a	a	h	h
0.484663	0.515337	3A_477763196	3A	70.1837	b	b	a	a	b	a	a	a	b	b	b	a	b	a	a	a	a	a	b	b	b	b	b	a	b	b	h	a	b	a	b	a	b	a	b	a	a	b	a	b	b	a	a	h	h
0.484663	0.515337	3A_477763156	3A	70.1837	b	b	a	a	b	a	a	a	b	b	b	a	b	a	a	a	a	a	b	b	b	b	b	a	b	b	h	a	b	a	b	a	b	a	b	a	a	b	a	b	b	a	a	h	h
0.509804	0.490196	3A_476723243	3A	70.1837	b	b	a	a	b	h	a	a	b	b	b	a	b	a	a	a	a	a	b	h	b	h	b	a	b	b	h	a	b	a	b	a	b	a	b	a	a	b	a	b	b	a	a	a	h
0.214953	0.785047	3A_477608690	3A	70.1838	b	b	a	h	b	a	a	h	b	b	b	h	b	h	a	a	h	h	b	b	b	b	b	h	b	b	h	h	b	h	b	h	b	a	b	a	h	b	a	b	b	h	h	h	h
0.484848	0.515152	3A_490344924	3A	74.405	b	b	a	a	b	a	a	a	b	b	b	a	a	b	a	a	b	a	b	b	a	b	b	b	b	b	h	a	b	a	b	h	b	a	b	a	a	b	a	b	b	a	a	a	a
0.487952	0.512048	3A_490344834	3A	74.405	b	b	a	a	b	a	a	a	b	b	b	a	a	b	a	a	b	a	b	b	a	b	b	b	b	b	h	a	b	a	b	a	b	a	b	a	a	b	a	b	b	a	a	a	a
0.463415	0.536585	3A_498549713	3A	75.3117	b	b	a	a	b	a	a	a	b	b	b	a	a	b	a	a	b	a	b	b	a	b	b	b	b	b	h	a	b	a	b	a	b	a	b	a	a	b	a	b	b	a	a	a	a
0.47205	0.52795	3A_506206689	3A	75.3117	b	b	a	a	b	a	a	h	b	b	b	a	a	b	a	a	b	a	b	b	a	b	b	b	h	b	h	a	b	a	b	a	b	a	b	a	a	b	a	b	b	a	a	a	a
0.494048	0.505952	3A_519941646	3A	81.3168	b	b	a	a	b	a	a	a	b	b	a	a	a	b	a	a	b	a	b	b	a	b	b	b	b	b	h	a	b	a	b	a	b	a	b	a	a	b	a	b	b	a	a	a	a
0.505952	0.494048	3A_539182317	3A	83.5737	b	b	a	a	b	a	a	a	b	b	a	a	a	b	a	a	h	a	b	b	a	b	b	b	b	b	h	a	b	a	b	a	a	a	b	a	a	b	a	b	b	a	a	a	a
0.493671	0.506329	3A_533103363	3A	83.5738	b	b	-	a	b	a	a	a	b	b	a	-	a	b	a	a	h	a	b	b	a	b	b	b	b	b	h	a	b	a	b	a	a	a	b	a	a	b	a	b	b	a	a	h	a
0.476471	0.523529	3A_569856799	3A	97.0434	b	b	a	a	b	b	a	a	b	a	a	a	a	b	a	b	b	b	b	b	a	b	a	b	b	b	h	a	b	b	b	a	a	a	b	b	a	b	a	b	b	a	a	a	a
0.416107	0.583893	3A_577136344	3A	98.3018	b	a	h	a	b	b	a	a	b	a	h	h	a	b	a	b	b	b	b	b	a	b	a	b	b	b	b	h	b	b	b	-	a	b	b	b	a	b	a	b	b	a	a	h	a
0.463415	0.536585	3A_579968736	3A	99.2352	b	a	a	a	b	b	a	a	b	a	a	h	a	b	a	b	b	b	b	b	a	b	a	b	b	b	b	a	b	b	b	-	a	b	b	-	a	b	a	b	b	a	b	a	a
0.453988	0.546012	3A_579968696	3A	99.2352	b	a	a	a	b	b	a	a	b	a	a	h	a	b	a	b	b	b	b	b	a	b	a	b	b	b	b	a	b	b	b	-	a	b	b	-	a	b	a	b	b	a	b	a	a
0.48538	0.51462	3A_587241665	3A	102.836	b	a	a	a	b	b	a	a	b	a	a	h	a	b	a	b	b	b	b	b	a	b	a	b	b	b	b	a	b	b	b	a	a	b	b	b	a	b	a	b	b	a	b	a	a
0.488235	0.511765	3A_587241713	3A	102.836	b	a	a	a	b	b	a	a	b	a	a	h	a	b	a	b	b	b	b	b	a	b	a	b	b	b	b	a	b	b	b	a	a	b	b	b	a	b	a	b	b	a	b	a	a
0.451807	0.548193	3A_608108313	3A	109.622	b	h	a	a	b	b	a	a	b	a	a	b	b	b	a	b	a	b	b	b	a	a	a	a	b	b	h	a	a	b	b	a	a	b	b	b	a	b	a	b	b	a	b	h	a
0.473054	0.526946	3A_609477836	3A	109.622	b	h	a	a	b	b	a	a	b	a	a	b	b	b	a	b	a	b	b	b	a	a	a	a	h	b	h	a	a	b	b	a	a	b	b	b	a	b	a	b	b	a	b	h	a
0.473054	0.526946	3A_609477821	3A	109.622	b	h	a	a	b	b	a	a	b	a	a	b	b	b	a	b	a	b	b	b	a	a	a	a	h	b	h	a	a	b	b	a	a	b	b	b	a	b	a	b	b	a	b	h	a
0.470238	0.529762	3A_609477876	3A	109.622	b	h	a	a	b	b	a	a	b	a	a	b	b	b	a	b	a	b	b	b	a	a	a	a	b	b	h	a	a	b	b	a	a	b	b	b	a	b	a	b	b	a	b	h	a
0.470238	0.529762	3A_606585800	3A	110.542	b	h	a	a	b	b	a	a	b	a	a	b	b	b	a	b	a	b	b	b	a	a	a	a	b	b	h	a	a	b	b	a	a	b	b	b	a	b	a	b	b	a	b	a	a
0.470238	0.529762	3A_606585758	3A	110.542	b	h	a	a	b	b	a	a	b	a	a	b	b	b	a	b	a	b	b	b	a	a	a	a	b	b	h	a	a	b	b	a	a	b	b	b	a	b	a	b	b	a	b	a	a
0.470238	0.529762	3A_606585782	3A	110.542	b	h	a	a	b	b	a	a	b	a	a	b	b	b	a	b	a	b	b	b	a	a	a	a	b	b	h	a	a	b	b	a	a	b	b	b	a	b	a	b	b	a	b	a	a
0.478261	0.521739	3A_606585743	3A	110.542	b	h	a	a	b	b	a	a	b	h	a	b	b	b	a	b	a	b	b	b	a	a	a	a	b	b	h	a	a	b	b	a	a	b	b	b	a	b	a	b	h	a	b	a	a
0.470238	0.529762	3A_606585753	3A	110.542	b	h	a	a	b	b	a	a	b	a	a	b	b	b	a	b	a	b	b	b	a	a	a	a	b	b	h	a	a	b	b	a	a	b	b	b	a	b	a	b	b	a	b	a	a
0.496933	0.503067	3A_625564802	3A	113.43	-	h	a	a	b	b	a	a	b	a	a	h	b	b	a	b	a	b	b	b	a	a	a	a	b	b	h	a	a	b	b	a	a	b	b	b	a	b	a	b	b	a	b	a	a
0.487654	0.512346	3A_625564956	3A	113.43	b	h	a	a	b	b	a	a	b	a	a	h	b	b	a	b	a	b	b	b	a	a	a	a	b	b	h	a	a	b	b	a	a	b	b	b	a	b	a	b	b	a	b	a	a
0.5	0.5	3A_625564845	3A	113.43	-	h	a	a	b	b	a	a	b	a	a	h	b	b	a	b	a	b	b	b	a	a	a	a	b	b	h	a	a	b	b	a	a	b	b	b	a	b	a	b	b	a	b	a	a
0.487952	0.512048	3A_625306621	3A	113.43	b	h	a	a	b	b	a	a	b	a	a	h	b	b	a	b	a	b	b	b	a	a	a	a	b	b	h	a	a	b	b	a	a	b	b	b	a	b	a	b	b	a	b	a	a
0.460123	0.539877	3A_637342948	3A	122.827	b	h	a	b	h	a	a	a	b	a	a	b	b	b	a	b	a	b	b	-	a	a	b	b	b	b	a	a	a	b	a	b	a	b	b	b	a	a	a	h	b	a	a	a	b
0.312057	0.687943	3A_646866067	3A	133.85	b	b	a	b	h	a	a	h	a	a	a	b	b	b	h	b	a	b	b	b	a	h	b	b	h	b	b	b	a	b	a	b	b	b	b	b	a	h	a	a	b	h	b	b	b
0.294118	0.705882	3A_646866078	3A	133.85	b	b	h	b	h	a	h	h	a	a	a	b	b	b	h	b	a	b	b	b	a	h	b	b	b	b	b	b	a	b	a	b	b	b	b	b	a	h	a	h	b	h	b	b	b
0.404908	0.595092	3A_646865938	3A	134.577	b	b	a	b	h	a	a	a	a	a	a	b	b	b	a	b	a	b	b	b	a	a	b	b	b	b	b	b	a	b	a	b	b	b	b	b	a	a	a	a	b	a	b	b	b
0.404908	0.595092	3A_646865953	3A	134.577	b	b	a	b	h	a	a	a	a	a	a	b	b	b	a	b	a	b	b	b	a	a	b	b	b	b	b	b	a	b	a	b	b	b	b	b	a	a	a	a	b	a	b	b	b
0.420732	0.579268	3A_649764442	3A	135.934	b	b	a	b	h	a	a	a	a	a	a	b	b	b	a	b	a	b	b	b	a	a	b	b	b	b	b	b	a	b	a	b	b	b	b	b	a	a	a	a	b	a	b	b	b
0.423313	0.576687	3A_649764400	3A	135.934	b	b	a	b	h	a	a	a	a	a	a	b	b	b	a	b	a	b	b	b	a	a	b	b	b	b	b	b	a	b	a	b	b	b	b	b	a	a	a	a	b	a	b	b	b
0.43125	0.56875	3A_652364990	3A	136.249	b	b	a	b	h	a	a	a	a	a	a	b	b	b	a	b	a	b	b	b	a	a	b	b	b	h	b	b	a	b	a	b	b	b	b	b	a	a	a	a	b	a	b	b	b
0.427711	0.572289	3A_655847690	3A	137.962	b	b	a	b	h	a	a	a	a	a	a	h	b	a	b	b	a	b	b	a	a	h	b	b	b	b	b	b	a	b	a	b	b	b	b	b	a	a	a	a	b	a	b	b	b
0.432099	0.567901	3A_655986654	3A	138.279	b	b	a	b	h	a	a	a	a	a	a	h	b	a	b	b	a	b	b	a	a	h	b	b	b	b	b	b	a	b	a	b	b	b	b	b	a	a	a	a	b	a	b	b	b
0.426829	0.573171	3A_655818071	3A	138.279	b	b	a	b	h	a	a	a	a	a	a	h	b	a	b	b	a	b	-	a	a	h	b	b	b	b	b	b	a	b	a	b	b	b	b	b	a	a	a	a	b	a	b	b	b
0.435583	0.564417	3A_657299399	3A	138.589	b	b	a	b	h	a	a	a	a	a	a	h	b	a	b	b	a	b	b	a	a	h	b	b	b	b	b	b	a	b	a	b	b	b	b	b	a	a	a	a	b	a	b	b	b
0.428571	0.571429	3A_658468671	3A	138.9	b	b	a	b	h	a	a	a	a	a	a	h	b	a	b	b	a	b	b	a	a	h	b	b	b	b	b	b	a	b	a	b	b	b	b	b	a	a	a	a	b	a	b	b	b
0.424242	0.575758	3A_657299432	3A	138.9	b	b	a	b	h	a	a	a	a	a	a	h	b	a	b	b	a	b	b	a	a	h	b	b	b	b	b	b	a	b	a	b	b	b	b	b	a	a	a	a	b	a	b	b	b
0.447205	0.552795	3A_662775452	3A	139.219	b	b	a	b	h	a	a	a	a	a	a	h	b	a	b	b	a	b	b	a	a	a	b	b	b	b	b	b	a	b	a	b	b	b	b	b	a	a	a	a	b	a	b	b	b
0.45	0.55	3A_662775455	3A	139.219	b	b	a	b	h	a	a	a	a	a	a	h	b	a	b	b	a	b	b	a	a	a	b	b	b	b	b	b	a	b	a	b	b	b	b	b	a	a	a	a	b	a	b	b	b
0.420382	0.579618	3A_660112681	3A	139.219	b	b	a	b	h	a	a	a	a	a	a	h	b	a	b	b	a	b	b	a	a	h	b	b	b	b	b	b	a	-	a	-	b	b	b	b	h	a	a	a	b	a	b	b	b
0.414013	0.585987	3A_660119720	3A	139.219	b	b	a	b	h	a	a	a	a	a	a	h	b	a	b	b	a	b	b	a	h	h	b	b	b	b	b	b	a	b	a	b	b	b	b	b	a	-	a	a	b	a	b	h	b
0.423841	0.576159	3A_666491717	3A	144.581	b	a	a	b	h	a	h	a	h	a	a	h	b	a	b	b	-	b	b	a	a	a	b	b	b	b	b	a	a	b	h	b	-	b	b	b	a	a	a	-	a	h	b	a	b
0.465839	0.534161	3A_666491741	3A	144.581	b	a	a	b	h	a	a	a	a	a	a	h	b	a	b	b	-	b	b	a	a	a	b	b	b	b	b	a	a	b	a	b	-	b	b	b	a	a	a	-	a	a	b	a	b
0.503401	0.496599	3A_666491816	3A	144.581	b	a	a	h	h	a	a	a	a	a	a	h	b	a	b	b	-	b	b	a	a	a	b	b	b	b	b	a	a	b	a	b	-	b	b	b	a	a	a	-	a	a	b	a	b
0.505952	0.494048	3A_672722650	3A	147.022	b	a	a	b	h	a	a	a	a	a	a	h	b	a	b	b	a	b	b	a	a	a	b	a	h	b	b	a	a	b	a	b	b	b	b	b	a	a	a	a	a	a	b	a	b
0.505952	0.494048	3A_672722666	3A	147.022	b	a	a	b	h	a	a	a	a	a	a	h	b	a	b	b	a	b	b	a	a	a	b	a	h	b	b	a	a	b	a	b	b	b	b	b	a	a	a	a	a	a	b	a	b
0.528	0.472	3A_689224395	3A	168.687	b	a	a	b	h	a	a	a	b	h	b	b	b	a	b	b	a	b	b	b	a	h	b	b	-	a	b	a	a	h	h	b	b	b	a	a	a	a	h	a	a	h	a	h	h
0.333333	0.666667	3A_689224407	3A	168.687	b	a	a	b	h	a	h	h	b	b	b	b	b	h	b	b	h	b	b	b	h	b	b	b	-	a	b	h	a	b	b	b	b	b	a	h	a	a	b	a	h	b	a	h	h
0.426752	0.573248	3A_689224544	3A	168.687	b	a	a	b	h	a	a	a	b	b	b	b	b	a	b	b	a	b	b	b	a	b	b	b	-	a	b	a	a	b	b	b	b	b	a	a	a	a	b	a	h	b	a	h	h
0.445783	0.554217	3A_689560498	3A	168.687	b	a	a	b	h	a	a	a	b	b	b	b	b	a	b	b	a	b	b	b	a	b	b	b	a	a	b	a	a	b	b	b	b	b	a	a	a	a	b	a	a	b	a	a	h
0.47205	0.52795	3A_690764884	3A	169.946	b	a	a	b	h	a	a	a	b	b	b	b	b	a	b	b	a	b	b	b	a	b	b	b	a	a	b	a	a	b	b	b	b	b	a	a	a	a	b	a	a	b	a	a	h
0.462963	0.537037	3A_692875755	3A	171.209	a	a	a	b	b	a	a	a	b	b	b	b	b	b	b	b	a	b	b	b	a	b	b	b	a	a	b	a	a	b	b	b	b	b	a	a	a	a	b	a	a	b	a	a	h
0.46988	0.53012	3A_692875813	3A	171.209	a	a	a	b	b	a	a	a	b	b	b	b	b	b	b	b	a	b	b	b	a	b	b	b	a	a	b	a	a	b	b	b	b	b	a	a	a	a	b	a	a	b	a	a	h
0.472727	0.527273	3A_692875898	3A	171.209	a	a	a	b	b	a	a	a	b	b	b	b	b	b	b	b	a	b	b	b	a	b	b	b	a	a	b	a	a	b	b	b	b	b	a	a	a	a	b	a	a	b	a	a	h
0.466667	0.533333	3A_692875913	3A	171.209	a	a	a	b	b	a	a	a	b	b	b	b	b	b	b	b	a	b	b	b	a	b	b	b	a	a	b	a	a	b	b	b	b	b	a	a	a	a	b	a	a	b	a	a	h
0.533333	0.466667	3A_713794318	3A	200.339	a	a	a	b	a	a	a	b	b	a	b	a	b	h	b	a	a	b	b	b	b	b	a	b	b	b	a	a	a	h	a	b	a	b	a	a	a	b	b	b	a	b	a	a	a
0.496774	0.503226	3A_713794184	3A	200.339	a	a	a	b	a	a	a	b	b	a	b	a	b	h	b	a	a	b	b	b	b	b	a	b	b	b	a	a	a	h	h	b	a	b	a	h	a	b	b	b	a	b	a	a	a
0.518072	0.481928	3A_721739596	3A	205.586	a	b	a	b	a	a	a	b	a	a	b	a	b	h	b	a	a	b	b	a	b	a	a	b	h	b	a	a	a	a	a	b	a	b	a	a	b	b	b	b	a	b	a	a	a
0.635802	0.364198	3B_2246912	3B	0	a	b	a	a	b	a	a	b	a	a	h	b	a	-	a	b	a	h	b	a	b	b	a	a	a	b	a	a	h	b	a	a	a	a	a	b	a	a	b	a	a	b	a	a	b
0.579618	0.420382	3B_10623102	3B	5.37762	a	b	h	a	b	a	a	b	b	a	b	b	a	b	a	b	a	h	b	a	b	b	a	b	a	b	a	b	h	b	a	a	a	a	a	b	a	a	b	a	a	b	a	a	a
0.611765	0.388235	3B_10623023	3B	5.38262	a	b	a	a	b	a	a	b	b	a	b	b	a	b	a	b	a	a	b	a	b	b	a	b	a	b	a	b	h	b	a	a	a	a	a	b	a	a	b	a	a	b	a	a	a
0.628743	0.371257	3B_10623063	3B	5.68444	a	b	a	a	b	a	a	b	b	a	b	b	a	b	a	b	a	a	b	a	b	b	a	b	a	b	a	b	h	b	a	a	a	a	a	b	a	a	h	a	a	h	a	a	a
0.60119	0.39881	3B_8285709	3B	5.98618	a	b	a	a	b	a	a	b	b	a	b	b	a	b	a	b	a	a	b	a	b	b	a	b	a	b	a	b	h	b	a	a	a	a	a	b	a	a	b	-	a	b	a	a	a
0.595238	0.404762	3B_12406750	3B	9.60858	a	b	a	a	b	b	a	b	b	b	b	a	a	b	a	a	a	a	b	a	b	b	a	b	a	b	a	b	h	b	a	a	a	a	h	b	a	a	b	a	a	b	a	a	a
0.608696	0.391304	3B_18460447	3B	16.6668	a	b	a	a	a	a	a	b	b	a	b	a	a	b	a	a	a	a	b	a	b	b	a	b	b	a	a	b	h	a	a	a	a	a	h	a	a	a	b	a	a	b	a	a	a
0.603774	0.396226	3B_18460255	3B	16.6718	a	b	a	a	a	a	a	b	b	a	b	a	a	b	a	a	a	a	b	a	b	b	a	b	b	a	a	b	h	a	a	a	a	a	h	a	a	a	b	a	a	b	a	a	a
0.614907	0.385093	3B_18460341	3B	17.0024	a	b	a	a	a	a	a	b	b	a	b	a	a	b	a	a	a	a	b	a	b	b	a	b	b	a	a	b	h	a	a	a	a	a	h	a	a	a	b	a	a	b	a	a	a
0.624204	0.375796	3B_30993573	3B	26.9363	a	b	a	a	a	h	a	b	b	b	b	a	a	b	a	a	a	a	a	a	b	a	a	b	b	a	h	b	h	a	a	a	a	a	a	b	a	b	b	a	a	b	a	h	a
0.608434	0.391566	3B_31606504	3B	26.9413	a	b	a	a	a	a	a	b	b	b	b	a	a	b	a	a	a	a	a	a	b	a	a	b	b	a	h	b	h	a	a	a	a	a	a	b	a	b	b	a	a	b	a	h	a
0.634146	0.365854	3B_46748761	3B	39.2611	a	a	a	a	a	a	a	b	b	b	b	a	a	a	a	a	a	a	b	a	b	a	a	a	h	a	a	b	a	b	a	a	a	a	b	b	a	a	b	a	a	b	a	h	a
0.63522	0.36478	3B_46748670	3B	39.2661	a	a	a	a	a	a	a	b	b	b	b	a	a	a	a	a	a	a	b	a	b	a	a	a	h	a	a	b	a	b	a	a	-	a	b	b	a	a	b	a	a	b	a	h	a
0.551515	0.448485	3B_56563460	3B	46.2777	a	a	a	a	b	a	b	b	b	b	b	a	a	a	a	a	a	a	b	b	b	a	a	a	b	b	a	b	a	b	a	a	a	a	a	b	a	a	b	a	a	b	a	b	b
[truncated: 1,935 more rows]
[truncated: 130 more columns]

## Sheet: Supplementary data S3
Supplementary data S3 All combination of nucleotide diversity between two accessions in TWC.
[truncated: 195 more rows]
[truncated: 145 more columns]

## Sheet: Supplementary data S4
Supplementary data S4 Genotype table of F5 RILs derived from cross between TN26 and TN28.					F5_1	F5_2	F5_4	F5_5	F5_6	F5_7	F5_8	F5_9	F5_10	F5_11	F5_12	F5_13	F5_14	F5_15	F5_16	F5_17	F5_18	F5_19	F5_20	F5_21	F5_22	F5_23	F5_24	F5_25	F5_26	F5_27	F5_28	F5_29	F5_30	F5_31	F5_32	F5_33	F5_34	F5_35	F5_36	F5_37	F5_38	F5_39	F5_40	F5_41	F5_42	F5_43	F5_44	F5_45	F5_51
[truncated: 184 more rows]
[truncated: 135 more columns]
